# Supplementary material for: Interpreting drug synergy in breast cancer with deep learning using target-protein inhibition profiles
Source: BioData Min. 2024 Feb 29;17:8. doi: 10.1186/s13040-024-00359-z (PMC10905801; doi:10.1186/s13040-024-00359-z)
Supplement: Supplementary file 1 — Supplementary Material 1. [file 13040_2024_359_MOESM1_ESM.csv]

DRUG	ABL1	CSF1R	EGFR	FLT1	FLT4	KDR	KIT	MCL1	NR1I2	PDGFRB	RET	TOP2A	TUBB1
1-(5-DEOXYPENTOFURANOSYL)-5-FLUORO-4-{[(PENTYLOXY)CARBONYL]AMINO}PYRIMIDIN-2(1H)-ONE	0.000517	0.103	0.971	0.162	0.912	0.159	0.696	0.997	0.1	0.989	0.0506	0.929	0.952
34793-34-5	0.000492	0.221	0.495	0.0916	0.00964	0.131	0.602	1	0.0532	0.936	0.00298	0.859	0.99
5-FU	0.742	0.608	0.00144	0.0359	0.296	0.000908	0.00273	0.796	0.229	0.995	0.989	0.824	0.972
ABIRATERONE	0.0276	0.989	0.262	0.789	0.000536	0.00129	0.911	0.489	0.0409	1	0.865	0.368	0.985
ACTINOMYCIN D	0.0178	0.327	0.0532	0.994	0.144	0.611	0.99	0.996	0.677	0.856	0.253	0.744	0.999
ADM HYDROCHLORIDE	0.998	0.206	1	0.999	0.94	0.968	0.994	0.285	0.000336	0.991	0.961	0.927	0.999
ALLOPURINOL	0.136	0.939	0.0154	0.00336	0.0864	0.000864	3.08e-05	0.888	0.533	0.888	0.984	0.956	0.961
ALTRETAMINE	8.29e-06	0.928	0.371	0.00233	0.00428	0.0127	0.00654	0.566	0.322	0.917	0.37	0.971	0.999
AMIFOSTINE	0.000227	0.426	0.162	3.42e-06	0.162	0.00447	0.0177	0.128	0.99	1	0.992	0.697	0.996
AMINOLEVULINIC ACID HYDROCHLORIDE	0.722	0.0651	1	0.759	0.595	0.399	0.342	0.602	1	1	0.222	0.735	0.388
ANASTROZOLE	0.0445	0.0131	0.946	0.273	0.0296	0.0584	0.0648	0.144	1	0.998	0.142	0.482	0.968
ANTIBIOTIC AD 32	0.646	0.69	0.999	0.61	0.841	0.0202	0.999	0.983	0.000373	0.98	0.0655	0.713	0.997
ANTIBIOTIC AY 22989	0.817	0.499	1	0.999	0.0496	0.301	1	0.999	0.000498	1	0.971	0.851	1
ARSENIC TRIOXIDE	0.00242	0.109	0.000238	0.0051	0.0797	0.00954	0.00472	0.0371	1	0.0194	0.00202	0.00597	0.979
AXITINIB	0.283	0.952	0.941	1	0.998	0.979	1	0.952	0.000406	1	1	0.974	0.991
AZACYTIDINE	0.000399	0.486	0.467	0.000584	0.000413	0.56	0.309	0.999	0.996	0.962	0.123	0.866	0.981
BENDAMUSTINE HYDROCHLORIDE	0.963	0.0897	1	0.999	0.937	0.000168	0.999	0.796	0.805	0.995	0.459	0.643	0.99
BLEOMYCIN	0.972	0.424	1	0.87	0.482	0.369	0.998	1	0.000952	0.975	0.035	0.964	0.998
BORTEZOMIB	4.27e-05	0.0427	0.0231	0.0677	0.000869	0.123	0.868	1	0.76	0.591	0.00677	0.773	0.991
BUSULFAN	5.36e-05	0.0734	0.719	2.36e-05	0.00217	0.0707	2.18e-06	1.43e-06	1	0.614	6.42e-05	0.776	1
CABAZITAXEL	0.103	0.908	0.994	1	0.0271	0.000265	1	0.999	0.0249	1	0.942	0.971	0.8
CARBOPLATIN	0.000316	0.373	0.994	0.0367	0.00831	0.00311	0.178	0.74	0.00156	0.992	0.767	0.0867	0.987
CARMUSTINE	0.0231	0.0957	0.996	0.0245	0.018	4.64e-05	0.0022	0.136	1	0.00127	0.0849	0.723	0.586
CELECOXIB	0.0715	0.105	0.7	0.649	0.705	0.036	0.815	0.729	0.0591	0.98	0.999	0.955	1
CHEMBL17639	0.00186	0.813	0.0752	0.00316	0.00798	0.000406	0.0034	0.961	0.728	0.14	0.523	0.714	0.995
CHEMBL277800	0.000578	0.333	0.164	0.00476	0.00741	0.000129	0.373	0.99	0.239	0.41	0.102	0.952	0.997
CHLORAMBUCIL	0.863	0.153	0.991	0.106	0.0123	1.67e-08	0.991	0.000204	1	0.283	0.0149	0.829	0.885
CISPLATINO	0.00201	0.00252	0.983	0.994	0.768	0.302	0.373	0.997	1	0.00491	0.749	0.899	0.513
CO-V	3.91e-05	0.789	0.122	0.174	0.000767	0.766	0.034	1	0.991	0.0139	0.0299	0.835	0.995
CRIZOTINIB	0.000314	0.204	0.586	0.964	1	0.00234	0.818	1	0.000311	0.0708	0.541	0.997	0.644
CYCLOPHOSPHAMIDE	0.00319	0.442	1	0.0241	0.282	0.00253	0.998	0.0303	1	0.998	0.855	0.531	1
CYTARABINE HYDROCHLORIDE	0.95	0.0683	1	0.194	0.0147	0.288	0.996	1	0.443	0.993	0.791	0.929	0.998
DACARBAZINE	0.0144	0.993	0.964	0.0626	0.0299	0.00543	0.0045	1	0.0365	0.22	0.59	0.99	0.973
DASATINIB	0.913	0.51	0.996	0.343	0.301	0.997	1	0.982	0.00102	1	1	0.61	0.997
DAUNORUBICIN HYDROCHLORIDE	0.997	0.578	1	0.999	0.968	0.97	0.986	0.388	0.000143	0.994	0.991	0.857	0.999
DEXRAZOXANE	0.00492	0.897	0.917	0.106	0.00247	1.18e-06	0.471	1	0.991	0.998	0.541	0.98	0.94
DOCETAXEL	0.0123	0.868	0.99	0.996	0.0234	9.42e-05	1	0.994	0.0372	0.999	0.906	0.943	0.554
EMCYT (PHARMACIA)	1	0.897	0.999	0.000125	0.00595	2.07e-05	1	0.999	0.000111	0.998	1	0.612	1
ERLOTINIB HYDROCHLORIDE	1	0.126	0.999	1	0.961	0.883	1	1	0.011	0.998	1	0.598	0.437
EXEMESTANE	0.00894	0.974	0.978	0.978	0.00121	2.52e-05	0.999	0.999	0.0202	1	0.997	0.833	0.933
FLUDARABINE BASE	9.99e-05	0.211	0.115	0.00482	0.000763	0.00803	0.272	0.994	0.104	0.159	0.269	0.891	0.997
FULVESTRANT	0.619	0.89	0.969	0.0539	0.334	3.96e-05	1	0.078	1.05e-06	0.955	0.392	0.824	0.988
GEFITINIB	0.0425	0.943	0.967	0.621	0.0996	0.193	0.47	0.417	0.000546	0.0874	0.816	0.931	0.997
HYDROXYUREA	0.146	0.911	0.975	0.00264	0.947	0.465	2.16e-05	0.895	0.999	1	1	0.849	0.617
IFOSFAMIDE	0.00795	0.438	1	0.0334	0.113	0.00445	0.997	0.0294	1	0.999	0.894	0.521	1
IMATINIB	0.997	0.968	0.985	0.127	0.00493	0.112	0.993	0.789	0.000105	1	0.994	0.806	1
IMIQUIMOD	0.108	0.913	0.305	0.708	0.0219	0.794	0.00556	0.104	0.656	0.0237	0.386	0.743	0.989
IXABEPILONE	0.0452	0.894	0.991	0.832	0.6	0.878	1	1	0.00038	1	0.285	0.941	0.972
LAPATINIB	0.00327	0.0399	1	0.0647	0.358	0.161	0.0186	0.962	4.82e-07	0.0715	1	0.983	1
LENALIDOMIDE	0.244	0.679	0.515	0.0628	0.000118	6.1e-06	0.52	0.994	0.0881	0.94	0.889	0.688	0.992
LETROZOLE	0.138	0.906	0.657	0.98	0.00126	0.000175	0.905	0.0755	0.995	0.483	0.427	0.815	0.945
LOMUSTINE	0.0108	0.0325	0.967	0.0686	0.000699	0.000292	0.0151	0.0367	1	0.153	0.0904	0.793	0.782
MECHLORETHAMINE HYDROCHLORIDE	0.944	0.0695	1	1	0.952	0.706	1	0.267	1	0.42	1	0.285	0.984
MEGESTROL ACETATE	0.00221	0.975	0.857	0.995	0.103	0.0049	0.999	1	0.931	1	0.657	0.973	0.986
MELPHALAN HYDROCHLORIDE	0.784	0.0429	1	0.99	0.444	4.34e-06	0.991	0.838	0.804	0.642	0.993	0.719	0.907
MERCAPTOPURINE	0.312	0.991	0.0655	0.0158	0.851	0.12	0.00137	0.933	0.866	0.995	0.0899	0.611	0.899
METHOTREXATE	0.411	0.995	0.736	0.0183	0.677	0.173	0.197	0.927	0.0584	0.84	0.478	0.926	0.991
METHOXSALEN	0.442	0.0196	0.0115	0.256	0.0732	0.014	0.824	0.859	0.0191	1	0.752	0.267	0.998
MITOMYCINE	0.000332	0.819	0.995	0.998	0.0101	9.6e-05	0.944	0.641	0.983	1	0.994	0.666	0.999
MITOTANE	0.00148	0.104	0.925	0.9	0.742	1.9e-05	0.301	0.00871	0.903	0.000172	0.338	0.987	0.988
MITOXANTRONE	0.0231	0.0204	0.863	0.878	0.26	4.48e-05	0.104	0.992	0.813	0.0548	0.83	0.995	1
NILOTINIB	1	0.733	0.84	0.817	0.342	0.998	0.999	0.621	0.00103	1	0.998	0.987	0.982
NSC 85998	4.62e-05	0.212	0.984	0.448	0.000373	0.496	0.0277	0.997	0.804	0.812	0.279	0.771	0.982
NSC-127716	0.000797	0.883	0.0918	0.000213	0.00174	0.533	0.00668	0.999	1	0.895	0.465	0.695	0.979
NSC141540	0.0378	0.261	1	1	0.0791	0.0507	0.974	0.91	0.0102	1	0.781	0.968	0.997
NSC256439	0.192	0.889	0.999	0.963	0.958	0.0869	0.772	0.64	0.0209	0.909	0.825	0.824	1
NSC733504	0.933	0.751	1	0.999	0.103	0.499	1	0.998	0.00065	1	0.948	0.825	1
PACLITAXEL	0.174	0.759	0.991	0.998	0.00886	0.0115	1	0.997	0.0827	1	0.974	0.946	0.999
PAZOPANIB HYDROCHLORIDE	1	0.943	0.999	1	0.998	0.999	1	0.997	8.59e-08	1	1	0.989	1
PEMETREXED	0.492	0.828	0.0442	0.322	0.706	0.00958	0.208	0.989	0.0542	0.993	0.161	0.96	0.986
PIPOBROMAN	0.0059	0.0827	0.943	0.0395	0.00307	5.79e-09	0.00204	0.000332	1	0.901	0.41	0.357	0.977
PLICAMYCIN	0.805	0.902	1	1	0.975	0.000441	0.997	0.462	0.00967	0.988	0.99	0.746	1
PRALATREXATE	0.985	0.914	0.0424	0.165	0.158	0.0305	0.822	0.794	0.00236	0.331	0.749	0.838	0.938
PROCARBAZINE HYDROCHLORIDE	0.872	0.0903	1	0.999	0.0803	0.969	1	1	0.73	0.999	1	0.966	0.728
QUINACRINE HYDROCHLORIDE	0.0263	0.822	0.62	0.999	0.261	0.0101	0.84	0.972	0.165	1	0.542	0.853	0.988
RALOXIFENE	0.0491	0.258	0.936	0.938	0.108	0.353	0.907	0.953	5.15e-05	0.999	0.958	0.843	1
ROMIDEPSIN	0.325	0.026	0.368	0.944	0.194	0.859	0.988	1	0.000154	0.606	0.997	0.903	0.965
RUXOLITINIB	0.858	0.186	0.944	0.0607	0.0203	0.0015	0.995	0.628	0.00772	0.429	0.996	0.92	0.986
SN-38	0.888	0.0929	0.37	0.46	0.0545	0.0116	0.967	0.576	0.944	1	0.815	0.311	0.999
SORAFENIB	0.989	0.444	0.245	1	0.997	1	0.993	0.314	0.0105	1	1	0.969	0.993
SUNITINIB	0.432	0.853	0.287	1	0.988	0.159	0.989	0.995	0.00296	1	1	0.994	0.997
TAMOXIFEN CITRATE	0.00347	0.656	0.994	0.935	0.708	0.0129	0.978	0.122	0.0194	1	0.515	0.453	0.999
TEMOZOLOMIDE	0.00814	0.995	0.0413	0.0806	0.0787	0.000362	0.000133	0.104	0.886	0.0127	0.253	0.969	0.928
TENIPOSIDE	0.0723	0.16	1	1	0.0244	0.0159	0.992	0.89	0.0192	1	0.181	0.898	0.999
THALIDOMIDE	0.026	0.655	0.165	0.219	0.00723	0.000387	0.176	0.993	0.888	0.598	0.19	0.697	0.992
THIOGUANINE	0.714	0.998	0.227	0.000679	0.983	0.000659	0.00016	0.994	0.944	0.998	0.0711	0.846	0.615
THIOTEPA	0.00712	0.577	0.998	0.964	0.993	0.182	0.999	0.521	1	1	0.969	0.183	1
TOPOTECAN HYDROCHLORIDE	1	0.211	1	0.964	0.117	0.861	0.999	0.679	0.986	1	0.999	0.439	0.999
TRETINOIN	0.00057	0.496	0.0182	0.27	0.00218	0.999	0.999	0.973	0.00011	0.914	0.151	0.51	0.91
TRIETHYLENEMELAMINE	1.28e-05	0.97	0.0722	0.0558	0.219	0.189	0.374	0.0394	0.584	0.998	0.907	0.471	1
URACIL MUSTARD	0.0451	0.931	0.981	0.0161	0.163	2.24e-07	0.601	0.057	0.996	0.503	0.994	0.33	0.993
VANDETANIB	0.935	0.193	1	1	0.999	1	1	0.99	5.45e-05	1	1	0.957	1
VEMURAFENIB	0.000243	0.21	0.0181	0.996	0.26	0.748	1	0.999	5.95e-05	1	0.068	0.97	1
VINBLASTINE SULFATE	0.994	0.976	0.999	0.827	0.744	0.921	0.998	1	0.000267	1	0.99	0.89	0.997
VINCRISTINE SULFATE	0.98	0.964	0.999	0.889	0.598	0.909	0.996	1	0.000169	1	0.993	0.859	0.804
VISMODEGIB	0.979	0.289	1	0.546	0.152	0.818	0.724	0.0809	4.9e-05	0.976	0.962	0.976	1
ZOLEDRONIC ACID	0.165	0.795	0.799	0.000405	0.477	0.348	1	0.931	0.998	1	0.988	0.453	1
ZOLINZA	0.74	0.739	0.988	0.353	0.937	0.18	0.000204	0.0234	0.997	0.977	0.992	0.348	0.981
