# Supplementary material for: Interpreting drug synergy in breast cancer with deep learning using target-protein inhibition profiles
Source: BioData Min. 2024 Feb 29;17:8. doi: 10.1186/s13040-024-00359-z (PMC10905801; doi:10.1186/s13040-024-00359-z)
Supplement: Supplementary file 2 — Supplementary Material 2. [file 13040_2024_359_MOESM2_ESM.csv]

ABL1a	ABL1b	CSF1Ra	CSF1Rb	EGFRa	EGFRb	FLT1a	FLT1b	FLT4a	FLT4b	KDRa	KDRb	KITa	KITb	MCL1a	MCL1b	NR1I2a	NR1I2b	PDGFRBa	PDGFRBb	RETa	RETb	TOP2Aa	TOP2Ab	TUBB1a	TUBB1b	GATA3	NF1	NF2	P53	PI3K	PTEN	RAS	Bliss	ZIP	DRUG1	DRUG2	CELL_LINE	predictionA	predictionB	prediction
0.000517	0.026	0.103	0.655	0.971	0.165	0.162	0.219	0.912	0.00723	0.159	0.000387	0.696	0.176	0.997	0.993	0.1	0.888	0.989	0.598	0.0506	0.19	0.929	0.697	0.952	0.992	0	0	0	1	0	1	0	-3.8	-1.28	1-(5-DEOXYPENTOFURANOSYL)-5-FLUORO-4-{[(PENTYLOXY)CARBONYL]AMINO}PYRIMIDIN-2(1H)-ONE	THALIDOMIDE	BT549	0.34891066	0.38570675	0.3673087
0.000517	0.00201	0.103	0.00252	0.971	0.983	0.162	0.994	0.912	0.768	0.159	0.302	0.696	0.373	0.997	0.997	0.1	1	0.989	0.00491	0.0506	0.749	0.929	0.899	0.952	0.513	0	0	0	1	0	1	0	-1.08	-10.39	1-(5-DEOXYPENTOFURANOSYL)-5-FLUORO-4-{[(PENTYLOXY)CARBONYL]AMINO}PYRIMIDIN-2(1H)-ONE	CISPLATINO	BT549	-0.48570025	-1.1337821	-0.8097412
0.000517	0.0452	0.103	0.894	0.971	0.991	0.162	0.832	0.912	0.6	0.159	0.878	0.696	1	0.997	1	0.1	0.00038	0.989	1	0.0506	0.285	0.929	0.941	0.952	0.972	0	0	0	1	0	1	0	1.09	2.83	1-(5-DEOXYPENTOFURANOSYL)-5-FLUORO-4-{[(PENTYLOXY)CARBONYL]AMINO}PYRIMIDIN-2(1H)-ONE	IXABEPILONE	BT549	0.4597072	0.56685174	0.51327944
0.000517	0.619	0.103	0.89	0.971	0.969	0.162	0.0539	0.912	0.334	0.159	3.96e-05	0.696	1	0.997	0.078	0.1	1.05e-06	0.989	0.955	0.0506	0.392	0.929	0.824	0.952	0.988	0	0	0	1	0	1	0	3.01	4.8	1-(5-DEOXYPENTOFURANOSYL)-5-FLUORO-4-{[(PENTYLOXY)CARBONYL]AMINO}PYRIMIDIN-2(1H)-ONE	FULVESTRANT	BT549	0.53506964	0.5466319	0.54085076
0.000517	5.36e-05	0.103	0.0734	0.971	0.719	0.162	2.36e-05	0.912	0.00217	0.159	0.0707	0.696	2.18e-06	0.997	1.43e-06	0.1	1	0.989	0.614	0.0506	6.42e-05	0.929	0.776	0.952	1	0	0	0	1	0	1	0	1.1	-0.57	1-(5-DEOXYPENTOFURANOSYL)-5-FLUORO-4-{[(PENTYLOXY)CARBONYL]AMINO}PYRIMIDIN-2(1H)-ONE	BUSULFAN	BT549	-0.020185195	-0.014809005	-0.0174971
0.000517	4.27e-05	0.103	0.0427	0.971	0.0231	0.162	0.0677	0.912	0.000869	0.159	0.123	0.696	0.868	0.997	1	0.1	0.76	0.989	0.591	0.0506	0.00677	0.929	0.773	0.952	0.991	0	0	0	1	0	1	0	-0.2	2.38	1-(5-DEOXYPENTOFURANOSYL)-5-FLUORO-4-{[(PENTYLOXY)CARBONYL]AMINO}PYRIMIDIN-2(1H)-ONE	BORTEZOMIB	BT549	0.10846522	0.3885581	0.24851166
0.000517	0.0445	0.103	0.0131	0.971	0.946	0.162	0.273	0.912	0.0296	0.159	0.0584	0.696	0.0648	0.997	0.144	0.1	1	0.989	0.998	0.0506	0.142	0.929	0.482	0.952	0.968	0	0	0	1	0	1	0	-0.69	9	1-(5-DEOXYPENTOFURANOSYL)-5-FLUORO-4-{[(PENTYLOXY)CARBONYL]AMINO}PYRIMIDIN-2(1H)-ONE	ANASTROZOLE	BT549	0.58667433	0.5195353	0.5531048
0.000517	0.108	0.103	0.913	0.971	0.305	0.162	0.708	0.912	0.0219	0.159	0.794	0.696	0.00556	0.997	0.104	0.1	0.656	0.989	0.0237	0.0506	0.386	0.929	0.743	0.952	0.989	0	0	0	1	0	1	0	-1.56	1.49	1-(5-DEOXYPENTOFURANOSYL)-5-FLUORO-4-{[(PENTYLOXY)CARBONYL]AMINO}PYRIMIDIN-2(1H)-ONE	IMIQUIMOD	BT549	0.53006744	0.55739903	0.54373324
0.000517	0.325	0.103	0.026	0.971	0.368	0.162	0.944	0.912	0.194	0.159	0.859	0.696	0.988	0.997	1	0.1	0.000154	0.989	0.606	0.0506	0.997	0.929	0.903	0.952	0.965	0	0	0	1	0	1	0	-1.29	-1.01	1-(5-DEOXYPENTOFURANOSYL)-5-FLUORO-4-{[(PENTYLOXY)CARBONYL]AMINO}PYRIMIDIN-2(1H)-ONE	ROMIDEPSIN	BT549	0.62477475	0.5704128	0.5975938
0.000517	0.000578	0.103	0.333	0.971	0.164	0.162	0.00476	0.912	0.00741	0.159	0.000129	0.696	0.373	0.997	0.99	0.1	0.239	0.989	0.41	0.0506	0.102	0.929	0.952	0.952	0.997	0	0	0	1	0	1	0	4.11	3.2	1-(5-DEOXYPENTOFURANOSYL)-5-FLUORO-4-{[(PENTYLOXY)CARBONYL]AMINO}PYRIMIDIN-2(1H)-ONE	CHEMBL277800	BT549	0.041457325	0.11823429	0.07984581
0.000517	0.000227	0.103	0.426	0.971	0.162	0.162	3.42e-06	0.912	0.162	0.159	0.00447	0.696	0.0177	0.997	0.128	0.1	0.99	0.989	1	0.0506	0.992	0.929	0.697	0.952	0.996	0	0	0	1	0	1	0	-0.5	1.09	1-(5-DEOXYPENTOFURANOSYL)-5-FLUORO-4-{[(PENTYLOXY)CARBONYL]AMINO}PYRIMIDIN-2(1H)-ONE	AMIFOSTINE	BT549	0.45420188	0.3992638	0.42673284
0.000517	0.00148	0.103	0.104	0.971	0.925	0.162	0.9	0.912	0.742	0.159	1.9e-05	0.696	0.301	0.997	0.00871	0.1	0.903	0.989	0.000172	0.0506	0.338	0.929	0.987	0.952	0.988	0	0	0	1	0	1	0	8.6	9.03	1-(5-DEOXYPENTOFURANOSYL)-5-FLUORO-4-{[(PENTYLOXY)CARBONYL]AMINO}PYRIMIDIN-2(1H)-ONE	MITOTANE	BT549	0.67777514	0.7035958	0.6906855
0.000517	0.933	0.103	0.751	0.971	1	0.162	0.999	0.912	0.103	0.159	0.499	0.696	1	0.997	0.998	0.1	0.00065	0.989	1	0.0506	0.948	0.929	0.825	0.952	1	0	0	0	1	0	1	0	1.28	1.99	1-(5-DEOXYPENTOFURANOSYL)-5-FLUORO-4-{[(PENTYLOXY)CARBONYL]AMINO}PYRIMIDIN-2(1H)-ONE	NSC733504	BT549	0.31946114	0.33049098	0.32497606
0.000517	0.136	0.103	0.939	0.971	0.0154	0.162	0.00336	0.912	0.0864	0.159	0.000864	0.696	3.08e-05	0.997	0.888	0.1	0.533	0.989	0.888	0.0506	0.984	0.929	0.956	0.952	0.961	0	0	0	1	0	1	0	-0.33	1.29	1-(5-DEOXYPENTOFURANOSYL)-5-FLUORO-4-{[(PENTYLOXY)CARBONYL]AMINO}PYRIMIDIN-2(1H)-ONE	ALLOPURINOL	BT549	0.2342717	0.31964654	0.27695912
0.000517	0.0263	0.103	0.822	0.971	0.62	0.162	0.999	0.912	0.261	0.159	0.0101	0.696	0.84	0.997	0.972	0.1	0.165	0.989	1	0.0506	0.542	0.929	0.853	0.952	0.988	0	0	0	1	0	1	0	2.23	-1.15	1-(5-DEOXYPENTOFURANOSYL)-5-FLUORO-4-{[(PENTYLOXY)CARBONYL]AMINO}PYRIMIDIN-2(1H)-ONE	QUINACRINE HYDROCHLORIDE	BT549	-0.3686695	-0.32769555	-0.34818253
0.000517	0.432	0.103	0.853	0.971	0.287	0.162	1	0.912	0.988	0.159	0.159	0.696	0.989	0.997	0.995	0.1	0.00296	0.989	1	0.0506	1	0.929	0.994	0.952	0.997	0	0	0	1	0	1	0	2.49	2.67	1-(5-DEOXYPENTOFURANOSYL)-5-FLUORO-4-{[(PENTYLOXY)CARBONYL]AMINO}PYRIMIDIN-2(1H)-ONE	SUNITINIB	BT549	0.5230029	0.41887918	0.47094107
0.000517	0.989	0.103	0.444	0.971	0.245	0.162	1	0.912	0.997	0.159	1	0.696	0.993	0.997	0.314	0.1	0.0105	0.989	1	0.0506	1	0.929	0.969	0.952	0.993	0	0	0	1	0	1	0	3.37	0.15	1-(5-DEOXYPENTOFURANOSYL)-5-FLUORO-4-{[(PENTYLOXY)CARBONYL]AMINO}PYRIMIDIN-2(1H)-ONE	SORAFENIB	BT549	0.4864197	0.5222627	0.5043412
0.000517	0.000332	0.103	0.819	0.971	0.995	0.162	0.998	0.912	0.0101	0.159	9.6e-05	0.696	0.944	0.997	0.641	0.1	0.983	0.989	1	0.0506	0.994	0.929	0.666	0.952	0.999	0	0	0	1	0	1	0	-8.48	-4.99	1-(5-DEOXYPENTOFURANOSYL)-5-FLUORO-4-{[(PENTYLOXY)CARBONYL]AMINO}PYRIMIDIN-2(1H)-ONE	MITOMYCINE	BT549	-0.063440256	-0.39422238	-0.22883132
0.000517	1	0.103	0.897	0.971	0.999	0.162	0.000125	0.912	0.00595	0.159	2.07e-05	0.696	1	0.997	0.999	0.1	0.000111	0.989	0.998	0.0506	1	0.929	0.612	0.952	1	0	0	0	1	0	1	0	-0.19	-1.04	1-(5-DEOXYPENTOFURANOSYL)-5-FLUORO-4-{[(PENTYLOXY)CARBONYL]AMINO}PYRIMIDIN-2(1H)-ONE	EMCYT (PHARMACIA)	BT549	0.17265454	0.33766618	0.25516036
0.000517	3.91e-05	0.103	0.789	0.971	0.122	0.162	0.174	0.912	0.000767	0.159	0.766	0.696	0.034	0.997	1	0.1	0.991	0.989	0.0139	0.0506	0.0299	0.929	0.835	0.952	0.995	0	0	0	1	0	1	0	-4.9	-1.93	1-(5-DEOXYPENTOFURANOSYL)-5-FLUORO-4-{[(PENTYLOXY)CARBONYL]AMINO}PYRIMIDIN-2(1H)-ONE	CO-V	BT549	-0.008026764	-0.15156937	-0.079798065
0.000517	0.165	0.103	0.795	0.971	0.799	0.162	0.000405	0.912	0.477	0.159	0.348	0.696	1	0.997	0.931	0.1	0.998	0.989	1	0.0506	0.988	0.929	0.453	0.952	1	0	0	0	1	0	1	0	-1.31	0.45	1-(5-DEOXYPENTOFURANOSYL)-5-FLUORO-4-{[(PENTYLOXY)CARBONYL]AMINO}PYRIMIDIN-2(1H)-ONE	ZOLEDRONIC ACID	BT549	0.27924216	0.31905434	0.29914826
0.000517	0.000797	0.103	0.883	0.971	0.0918	0.162	0.000213	0.912	0.00174	0.159	0.533	0.696	0.00668	0.997	0.999	0.1	1	0.989	0.895	0.0506	0.465	0.929	0.695	0.952	0.979	0	0	0	1	0	1	0	1.49	-5.15	1-(5-DEOXYPENTOFURANOSYL)-5-FLUORO-4-{[(PENTYLOXY)CARBONYL]AMINO}PYRIMIDIN-2(1H)-ONE	NSC-127716	BT549	-0.40189287	-0.47667378	-0.4392833
0.000517	0.872	0.103	0.0903	0.971	1	0.162	0.999	0.912	0.0803	0.159	0.969	0.696	1	0.997	1	0.1	0.73	0.989	0.999	0.0506	1	0.929	0.966	0.952	0.728	0	0	0	1	0	1	0	-6.23	-4.58	1-(5-DEOXYPENTOFURANOSYL)-5-FLUORO-4-{[(PENTYLOXY)CARBONYL]AMINO}PYRIMIDIN-2(1H)-ONE	PROCARBAZINE HYDROCHLORIDE	BT549	-0.12916812	-0.15015912	-0.13966362
0.000517	0.00242	0.103	0.109	0.971	0.000238	0.162	0.0051	0.912	0.0797	0.159	0.00954	0.696	0.00472	0.997	0.0371	0.1	1	0.989	0.0194	0.0506	0.00202	0.929	0.00597	0.952	0.979	0	0	0	1	0	1	0	-0.55	-0.71	1-(5-DEOXYPENTOFURANOSYL)-5-FLUORO-4-{[(PENTYLOXY)CARBONYL]AMINO}PYRIMIDIN-2(1H)-ONE	ARSENIC TRIOXIDE	BT549	0.29099602	0.448208	0.36960202
0.000517	0.00327	0.103	0.0399	0.971	1	0.162	0.0647	0.912	0.358	0.159	0.161	0.696	0.0186	0.997	0.962	0.1	4.82e-07	0.989	0.0715	0.0506	1	0.929	0.983	0.952	1	0	0	0	1	0	1	0	1.31	2.37	1-(5-DEOXYPENTOFURANOSYL)-5-FLUORO-4-{[(PENTYLOXY)CARBONYL]AMINO}PYRIMIDIN-2(1H)-ONE	LAPATINIB	BT549	0.19130206	0.44589648	0.31859928
0.000517	0.972	0.103	0.424	0.971	1	0.162	0.87	0.912	0.482	0.159	0.369	0.696	0.998	0.997	1	0.1	0.000952	0.989	0.975	0.0506	0.035	0.929	0.964	0.952	0.998	0	0	0	1	0	1	0	-1.28	-8.01	1-(5-DEOXYPENTOFURANOSYL)-5-FLUORO-4-{[(PENTYLOXY)CARBONYL]AMINO}PYRIMIDIN-2(1H)-ONE	BLEOMYCIN	BT549	-0.4369334	-0.5762429	-0.50658816
0.000517	0.442	0.103	0.0196	0.971	0.0115	0.162	0.256	0.912	0.0732	0.159	0.014	0.696	0.824	0.997	0.859	0.1	0.0191	0.989	1	0.0506	0.752	0.929	0.267	0.952	0.998	0	0	0	1	0	1	0	4.5	1.8	1-(5-DEOXYPENTOFURANOSYL)-5-FLUORO-4-{[(PENTYLOXY)CARBONYL]AMINO}PYRIMIDIN-2(1H)-ONE	METHOXSALEN	BT549	0.4600276	0.4729073	0.46646744
0.000517	0.944	0.103	0.0695	0.971	1	0.162	1	0.912	0.952	0.159	0.706	0.696	1	0.997	0.267	0.1	1	0.989	0.42	0.0506	1	0.929	0.285	0.952	0.984	0	0	0	1	0	1	0	-4.85	-7.84	1-(5-DEOXYPENTOFURANOSYL)-5-FLUORO-4-{[(PENTYLOXY)CARBONYL]AMINO}PYRIMIDIN-2(1H)-ONE	MECHLORETHAMINE HYDROCHLORIDE	BT549	-0.7302553	-0.8035604	-0.7669078
0.000517	1	0.103	0.126	0.971	0.999	0.162	1	0.912	0.961	0.159	0.883	0.696	1	0.997	1	0.1	0.011	0.989	0.998	0.0506	1	0.929	0.598	0.952	0.437	0	0	0	1	0	1	0	2.81	3.34	1-(5-DEOXYPENTOFURANOSYL)-5-FLUORO-4-{[(PENTYLOXY)CARBONYL]AMINO}PYRIMIDIN-2(1H)-ONE	ERLOTINIB HYDROCHLORIDE	BT549	0.38687688	0.4337905	0.4103337
0.000517	0.722	0.103	0.0651	0.971	1	0.162	0.759	0.912	0.595	0.159	0.399	0.696	0.342	0.997	0.602	0.1	1	0.989	1	0.0506	0.222	0.929	0.735	0.952	0.388	0	0	0	1	0	1	0	-0.83	-1.83	1-(5-DEOXYPENTOFURANOSYL)-5-FLUORO-4-{[(PENTYLOXY)CARBONYL]AMINO}PYRIMIDIN-2(1H)-ONE	AMINOLEVULINIC ACID HYDROCHLORIDE	BT549	-0.24575123	-0.24317995	-0.24446559
0.000517	1	0.103	0.211	0.971	1	0.162	0.964	0.912	0.117	0.159	0.861	0.696	0.999	0.997	0.679	0.1	0.986	0.989	1	0.0506	0.999	0.929	0.439	0.952	0.999	0	0	0	1	0	1	0	1.68	-1.04	1-(5-DEOXYPENTOFURANOSYL)-5-FLUORO-4-{[(PENTYLOXY)CARBONYL]AMINO}PYRIMIDIN-2(1H)-ONE	TOPOTECAN HYDROCHLORIDE	BT549	-0.376766	-0.60631746	-0.49154174
0.000517	0.0123	0.103	0.868	0.971	0.99	0.162	0.996	0.912	0.0234	0.159	9.42e-05	0.696	1	0.997	0.994	0.1	0.0372	0.989	0.999	0.0506	0.906	0.929	0.943	0.952	0.554	0	0	0	1	0	1	0	0.5	-0.91	1-(5-DEOXYPENTOFURANOSYL)-5-FLUORO-4-{[(PENTYLOXY)CARBONYL]AMINO}PYRIMIDIN-2(1H)-ONE	DOCETAXEL	BT549	0.5395698	0.4333585	0.48646414
0.000517	0.888	0.103	0.0929	0.971	0.37	0.162	0.46	0.912	0.0545	0.159	0.0116	0.696	0.967	0.997	0.576	0.1	0.944	0.989	1	0.0506	0.815	0.929	0.311	0.952	0.999	0	0	0	1	0	1	0	4.5	-1.13	1-(5-DEOXYPENTOFURANOSYL)-5-FLUORO-4-{[(PENTYLOXY)CARBONYL]AMINO}PYRIMIDIN-2(1H)-ONE	SN-38	BT549	-0.39776215	-0.1658707	-0.28181642
0.000517	0.998	0.103	0.206	0.971	1	0.162	0.999	0.912	0.94	0.159	0.968	0.696	0.994	0.997	0.285	0.1	0.000336	0.989	0.991	0.0506	0.961	0.929	0.927	0.952	0.999	0	0	0	1	0	1	0	2.68	-6.1	1-(5-DEOXYPENTOFURANOSYL)-5-FLUORO-4-{[(PENTYLOXY)CARBONYL]AMINO}PYRIMIDIN-2(1H)-ONE	ADM HYDROCHLORIDE	BT549	-0.18467155	-0.04722037	-0.115945965
0.000517	0.74	0.103	0.739	0.971	0.988	0.162	0.353	0.912	0.937	0.159	0.18	0.696	0.000204	0.997	0.0234	0.1	0.997	0.989	0.977	0.0506	0.992	0.929	0.348	0.952	0.981	0	0	0	1	0	1	0	0.12	-2.01	1-(5-DEOXYPENTOFURANOSYL)-5-FLUORO-4-{[(PENTYLOXY)CARBONYL]AMINO}PYRIMIDIN-2(1H)-ONE	ZOLINZA	BT549	-0.28064823	-0.5020571	-0.39135265
0.000517	0.0231	0.103	0.0957	0.971	0.996	0.162	0.0245	0.912	0.018	0.159	4.64e-05	0.696	0.0022	0.997	0.136	0.1	1	0.989	0.00127	0.0506	0.0849	0.929	0.723	0.952	0.586	0	0	0	1	0	1	0	5.59	1.52	1-(5-DEOXYPENTOFURANOSYL)-5-FLUORO-4-{[(PENTYLOXY)CARBONYL]AMINO}PYRIMIDIN-2(1H)-ONE	CARMUSTINE	BT549	0.29666248	0.3133102	0.30498636
0.000517	1.28e-05	0.103	0.97	0.971	0.0722	0.162	0.0558	0.912	0.219	0.159	0.189	0.696	0.374	0.997	0.0394	0.1	0.584	0.989	0.998	0.0506	0.907	0.929	0.471	0.952	1	0	0	0	1	0	1	0	-0.31	0.43	1-(5-DEOXYPENTOFURANOSYL)-5-FLUORO-4-{[(PENTYLOXY)CARBONYL]AMINO}PYRIMIDIN-2(1H)-ONE	TRIETHYLENEMELAMINE	BT549	-0.30620047	-0.36487764	-0.33553904
0.000517	0.00795	0.103	0.438	0.971	1	0.162	0.0334	0.912	0.113	0.159	0.00445	0.696	0.997	0.997	0.0294	0.1	1	0.989	0.999	0.0506	0.894	0.929	0.521	0.952	1	0	0	0	1	0	1	0	-1.17	1.21	1-(5-DEOXYPENTOFURANOSYL)-5-FLUORO-4-{[(PENTYLOXY)CARBONYL]AMINO}PYRIMIDIN-2(1H)-ONE	IFOSFAMIDE	BT549	0.5894159	0.647902	0.61865896
0.000517	0.817	0.103	0.499	0.971	1	0.162	0.999	0.912	0.0496	0.159	0.301	0.696	1	0.997	0.999	0.1	0.000498	0.989	1	0.0506	0.971	0.929	0.851	0.952	1	0	0	0	1	0	1	0	0.98	0.08	1-(5-DEOXYPENTOFURANOSYL)-5-FLUORO-4-{[(PENTYLOXY)CARBONYL]AMINO}PYRIMIDIN-2(1H)-ONE	ANTIBIOTIC AY 22989	BT549	0.4665542	0.3545808	0.4105675
0.000517	4.62e-05	0.103	0.212	0.971	0.984	0.162	0.448	0.912	0.000373	0.159	0.496	0.696	0.0277	0.997	0.997	0.1	0.804	0.989	0.812	0.0506	0.279	0.929	0.771	0.952	0.982	0	0	0	1	0	1	0	-3.36	2.97	1-(5-DEOXYPENTOFURANOSYL)-5-FLUORO-4-{[(PENTYLOXY)CARBONYL]AMINO}PYRIMIDIN-2(1H)-ONE	NSC 85998	BT549	0.42324907	0.44364777	0.43344843
0.000517	0.000399	0.103	0.486	0.971	0.467	0.162	0.000584	0.912	0.000413	0.159	0.56	0.696	0.309	0.997	0.999	0.1	0.996	0.989	0.962	0.0506	0.123	0.929	0.866	0.952	0.981	0	0	0	1	0	1	0	-0.67	-8.03	1-(5-DEOXYPENTOFURANOSYL)-5-FLUORO-4-{[(PENTYLOXY)CARBONYL]AMINO}PYRIMIDIN-2(1H)-ONE	AZACYTIDINE	BT549	-0.54326904	-0.4351064	-0.48918772
0.000517	0.913	0.103	0.51	0.971	0.996	0.162	0.343	0.912	0.301	0.159	0.997	0.696	1	0.997	0.982	0.1	0.00102	0.989	1	0.0506	1	0.929	0.61	0.952	0.997	0	0	0	1	0	1	0	1.38	2.15	1-(5-DEOXYPENTOFURANOSYL)-5-FLUORO-4-{[(PENTYLOXY)CARBONYL]AMINO}PYRIMIDIN-2(1H)-ONE	DASATINIB	BT549	0.54695225	0.81476206	0.6808572
0.000517	0.00319	0.103	0.442	0.971	1	0.162	0.0241	0.912	0.282	0.159	0.00253	0.696	0.998	0.997	0.0303	0.1	1	0.989	0.998	0.0506	0.855	0.929	0.531	0.952	1	0	0	0	1	0	1	0	4.24	7.88	1-(5-DEOXYPENTOFURANOSYL)-5-FLUORO-4-{[(PENTYLOXY)CARBONYL]AMINO}PYRIMIDIN-2(1H)-ONE	CYCLOPHOSPHAMIDE	BT549	0.57090557	0.6428004	0.606853
0.000517	0.985	0.103	0.914	0.971	0.0424	0.162	0.165	0.912	0.158	0.159	0.0305	0.696	0.822	0.997	0.794	0.1	0.00236	0.989	0.331	0.0506	0.749	0.929	0.838	0.952	0.938	0	0	0	1	0	1	0	-3.7	1.67	1-(5-DEOXYPENTOFURANOSYL)-5-FLUORO-4-{[(PENTYLOXY)CARBONYL]AMINO}PYRIMIDIN-2(1H)-ONE	PRALATREXATE	BT549	0.28636578	0.09081965	0.18859272
0.000517	0.174	0.103	0.759	0.971	0.991	0.162	0.998	0.912	0.00886	0.159	0.0115	0.696	1	0.997	0.997	0.1	0.0827	0.989	1	0.0506	0.974	0.929	0.946	0.952	0.999	0	0	0	1	0	1	0	-3.93	-3.56	1-(5-DEOXYPENTOFURANOSYL)-5-FLUORO-4-{[(PENTYLOXY)CARBONYL]AMINO}PYRIMIDIN-2(1H)-ONE	PACLITAXEL	BT549	-0.07537713	0.1542247	0.039423782
0.000517	0.192	0.103	0.889	0.971	0.999	0.162	0.963	0.912	0.958	0.159	0.0869	0.696	0.772	0.997	0.64	0.1	0.0209	0.989	0.909	0.0506	0.825	0.929	0.824	0.952	1	0	0	0	1	0	1	0	-1.05	-3.8	1-(5-DEOXYPENTOFURANOSYL)-5-FLUORO-4-{[(PENTYLOXY)CARBONYL]AMINO}PYRIMIDIN-2(1H)-ONE	NSC256439	BT549	0.08613197	-0.021571986	0.03227999
0.000492	0.000578	0.221	0.333	0.495	0.164	0.0916	0.00476	0.00964	0.00741	0.131	0.000129	0.602	0.373	1	0.99	0.0532	0.239	0.936	0.41	0.00298	0.102	0.859	0.952	0.99	0.997	0	0	0	1	0	1	0	6.43	2.31	34793-34-5	CHEMBL277800	BT549	0.17588158	0.3477601	0.26182085
0.000492	0.913	0.221	0.51	0.495	0.996	0.0916	0.343	0.00964	0.301	0.131	0.997	0.602	1	1	0.982	0.0532	0.00102	0.936	1	0.00298	1	0.859	0.61	0.99	0.997	0	0	0	1	0	1	0	-0.22	2.59	34793-34-5	DASATINIB	BT549	0.52847105	0.7339483	0.6312097
0.000492	0.972	0.221	0.424	0.495	1	0.0916	0.87	0.00964	0.482	0.131	0.369	0.602	0.998	1	1	0.0532	0.000952	0.936	0.975	0.00298	0.035	0.859	0.964	0.99	0.998	0	0	0	1	0	1	0	2.95	-5.49	34793-34-5	BLEOMYCIN	BT549	-0.50543576	-0.51873916	-0.51208746
0.000492	0.00201	0.221	0.00252	0.495	0.983	0.0916	0.994	0.00964	0.768	0.131	0.302	0.602	0.373	1	0.997	0.0532	1	0.936	0.00491	0.00298	0.749	0.859	0.899	0.99	0.513	0	0	0	1	0	1	0	-0.71	-9.88	34793-34-5	CISPLATINO	BT549	-0.19633123	-0.5715782	-0.3839547
0.000492	0.165	0.221	0.795	0.495	0.799	0.0916	0.000405	0.00964	0.477	0.131	0.348	0.602	1	1	0.931	0.0532	0.998	0.936	1	0.00298	0.988	0.859	0.453	0.99	1	0	0	0	1	0	1	0	5.8	1.67	34793-34-5	ZOLEDRONIC ACID	BT549	0.60265344	0.73162127	0.6671374
0.000492	0.325	0.221	0.026	0.495	0.368	0.0916	0.944	0.00964	0.194	0.131	0.859	0.602	0.988	1	1	0.0532	0.000154	0.936	0.606	0.00298	0.997	0.859	0.903	0.99	0.965	0	0	0	1	0	1	0	1.95	2.02	34793-34-5	ROMIDEPSIN	BT549	0.76011074	0.67457235	0.71734154
0.000492	0.722	0.221	0.0651	0.495	1	0.0916	0.759	0.00964	0.595	0.131	0.399	0.602	0.342	1	0.602	0.0532	1	0.936	1	0.00298	0.222	0.859	0.735	0.99	0.388	0	0	0	1	0	1	0	-1.76	-2.55	34793-34-5	AMINOLEVULINIC ACID HYDROCHLORIDE	BT549	-0.18235502	-0.12148108	-0.15191805
0.000492	0.000399	0.221	0.486	0.495	0.467	0.0916	0.000584	0.00964	0.000413	0.131	0.56	0.602	0.309	1	0.999	0.0532	0.996	0.936	0.962	0.00298	0.123	0.859	0.866	0.99	0.981	0	0	0	1	0	1	0	0.73	-5.62	34793-34-5	AZACYTIDINE	BT549	-0.10458783	0.012062602	-0.046262614
0.000492	0.0263	0.221	0.822	0.495	0.62	0.0916	0.999	0.00964	0.261	0.131	0.0101	0.602	0.84	1	0.972	0.0532	0.165	0.936	1	0.00298	0.542	0.859	0.853	0.99	0.988	0	0	0	1	0	1	0	-1.85	-4.93	34793-34-5	QUINACRINE HYDROCHLORIDE	BT549	-0.08725228	-0.1820857	-0.13466899
0.000492	0.994	0.221	0.976	0.495	0.999	0.0916	0.827	0.00964	0.744	0.131	0.921	0.602	0.998	1	1	0.0532	0.000267	0.936	1	0.00298	0.99	0.859	0.89	0.99	0.997	0	0	0	1	0	1	0	1.2	-0.99	34793-34-5	VINBLASTINE SULFATE	BT549	0.4664766	0.53449667	0.5004866
0.000492	0.817	0.221	0.499	0.495	1	0.0916	0.999	0.00964	0.0496	0.131	0.301	0.602	1	1	0.999	0.0532	0.000498	0.936	1	0.00298	0.971	0.859	0.851	0.99	1	0	0	0	1	0	1	0	-0.05	-0.79	34793-34-5	ANTIBIOTIC AY 22989	BT549	0.19373176	0.43364194	0.31368685
0.000492	0.00242	0.221	0.109	0.495	0.000238	0.0916	0.0051	0.00964	0.0797	0.131	0.00954	0.602	0.00472	1	0.0371	0.0532	1	0.936	0.0194	0.00298	0.00202	0.859	0.00597	0.99	0.979	0	0	0	1	0	1	0	0.35	0.53	34793-34-5	ARSENIC TRIOXIDE	BT549	0.43964034	0.5074897	0.473565
0.000492	0.0231	0.221	0.0957	0.495	0.996	0.0916	0.0245	0.00964	0.018	0.131	4.64e-05	0.602	0.0022	1	0.136	0.0532	1	0.936	0.00127	0.00298	0.0849	0.859	0.723	0.99	0.586	0	0	0	1	0	1	0	1.19	-0.07	34793-34-5	CARMUSTINE	BT549	0.65355057	0.46509355	0.55932206
0.000492	0.944	0.221	0.0695	0.495	1	0.0916	1	0.00964	0.952	0.131	0.706	0.602	1	1	0.267	0.0532	1	0.936	0.42	0.00298	1	0.859	0.285	0.99	0.984	0	0	0	1	0	1	0	-2.34	-5.44	34793-34-5	MECHLORETHAMINE HYDROCHLORIDE	BT549	-0.45746988	-0.30465546	-0.3810627
0.000492	0.000517	0.221	0.103	0.495	0.971	0.0916	0.162	0.00964	0.912	0.131	0.159	0.602	0.696	1	0.997	0.0532	0.1	0.936	0.989	0.00298	0.0506	0.859	0.929	0.99	0.952	0	0	0	1	0	1	0	-9.25	-4.19	34793-34-5	1-(5-DEOXYPENTOFURANOSYL)-5-FLUORO-4-{[(PENTYLOXY)CARBONYL]AMINO}PYRIMIDIN-2(1H)-ONE	BT549	0.40948918	0.36702266	0.38825592
0.000492	0.998	0.221	0.206	0.495	1	0.0916	0.999	0.00964	0.94	0.131	0.968	0.602	0.994	1	0.285	0.0532	0.000336	0.936	0.991	0.00298	0.961	0.859	0.927	0.99	0.999	0	0	0	1	0	1	0	0.79	-7.73	34793-34-5	ADM HYDROCHLORIDE	BT549	-0.35269853	-0.11833156	-0.23551504
0.000492	0.985	0.221	0.914	0.495	0.0424	0.0916	0.165	0.00964	0.158	0.131	0.0305	0.602	0.822	1	0.794	0.0532	0.00236	0.936	0.331	0.00298	0.749	0.859	0.838	0.99	0.938	0	0	0	1	0	1	0	-8.14	-7.43	34793-34-5	PRALATREXATE	BT549	-0.25329775	-0.08065841	-0.16697808
0.000492	0.989	0.221	0.444	0.495	0.245	0.0916	1	0.00964	0.997	0.131	1	0.602	0.993	1	0.314	0.0532	0.0105	0.936	1	0.00298	1	0.859	0.969	0.99	0.993	0	0	0	1	0	1	0	1.18	-1.94	34793-34-5	SORAFENIB	BT549	0.47746968	0.67264175	0.5750557
0.000492	0.0123	0.221	0.868	0.495	0.99	0.0916	0.996	0.00964	0.0234	0.131	9.42e-05	0.602	1	1	0.994	0.0532	0.0372	0.936	0.999	0.00298	0.906	0.859	0.943	0.99	0.554	0	0	0	1	0	1	0	-2.77	-1.24	34793-34-5	DOCETAXEL	BT549	0.48037085	0.78913593	0.6347534
0.000492	0.872	0.221	0.0903	0.495	1	0.0916	0.999	0.00964	0.0803	0.131	0.969	0.602	1	1	1	0.0532	0.73	0.936	0.999	0.00298	1	0.859	0.966	0.99	0.728	0	0	0	1	0	1	0	-14.33	-2.41	34793-34-5	PROCARBAZINE HYDROCHLORIDE	BT549	0.065752655	0.3791347	0.22244368
0.000492	1	0.221	0.211	0.495	1	0.0916	0.964	0.00964	0.117	0.131	0.861	0.602	0.999	1	0.679	0.0532	0.986	0.936	1	0.00298	0.999	0.859	0.439	0.99	0.999	0	0	0	1	0	1	0	3.72	-1.16	34793-34-5	TOPOTECAN HYDROCHLORIDE	BT549	-0.2272569	-0.33033997	-0.27879843
0.000492	0.0452	0.221	0.894	0.495	0.991	0.0916	0.832	0.00964	0.6	0.131	0.878	0.602	1	1	1	0.0532	0.00038	0.936	1	0.00298	0.285	0.859	0.941	0.99	0.972	0	0	0	1	0	1	0	0.78	1.99	34793-34-5	IXABEPILONE	BT549	0.75072	0.6558431	0.7032815
0.000492	1	0.221	0.897	0.495	0.999	0.0916	0.000125	0.00964	0.00595	0.131	2.07e-05	0.602	1	1	0.999	0.0532	0.000111	0.936	0.998	0.00298	1	0.859	0.612	0.99	1	0	0	0	1	0	1	0	-0.62	-4.45	34793-34-5	EMCYT (PHARMACIA)	BT549	0.40834874	0.34965318	0.37900096
0.000492	0.432	0.221	0.853	0.495	0.287	0.0916	1	0.00964	0.988	0.131	0.159	0.602	0.989	1	0.995	0.0532	0.00296	0.936	1	0.00298	1	0.859	0.994	0.99	0.997	0	0	0	1	0	1	0	3.99	4.62	34793-34-5	SUNITINIB	BT549	0.6734926	0.588085	0.6307888
0.000492	0.933	0.221	0.751	0.495	1	0.0916	0.999	0.00964	0.103	0.131	0.499	0.602	1	1	0.998	0.0532	0.00065	0.936	1	0.00298	0.948	0.859	0.825	0.99	1	0	0	0	1	0	1	0	-5.2	-1.17	34793-34-5	NSC733504	BT549	0.22810689	0.389539	0.30882293
0.000492	0.026	0.221	0.655	0.495	0.165	0.0916	0.219	0.00964	0.00723	0.131	0.000387	0.602	0.176	1	0.993	0.0532	0.888	0.936	0.598	0.00298	0.19	0.859	0.697	0.99	0.992	0	0	0	1	0	1	0	2.11	3.33	34793-34-5	THALIDOMIDE	BT549	0.6122631	0.8054784	0.70887077
0.000492	1	0.221	0.126	0.495	0.999	0.0916	1	0.00964	0.961	0.131	0.883	0.602	1	1	1	0.0532	0.011	0.936	0.998	0.00298	1	0.859	0.598	0.99	0.437	0	0	0	1	0	1	0	1.98	2.52	34793-34-5	ERLOTINIB HYDROCHLORIDE	BT549	0.37182656	0.59914	0.4854833
0.000492	0.136	0.221	0.939	0.495	0.0154	0.0916	0.00336	0.00964	0.0864	0.131	0.000864	0.602	3.08e-05	1	0.888	0.0532	0.533	0.936	0.888	0.00298	0.984	0.859	0.956	0.99	0.961	0	0	0	1	0	1	0	-1.11	5.36	34793-34-5	ALLOPURINOL	BT549	0.53976023	0.65956086	0.5996605
0.000492	0.174	0.221	0.759	0.495	0.991	0.0916	0.998	0.00964	0.00886	0.131	0.0115	0.602	1	1	0.997	0.0532	0.0827	0.936	1	0.00298	0.974	0.859	0.946	0.99	0.999	0	0	0	1	0	1	0	-5.89	-3.43	34793-34-5	PACLITAXEL	BT549	0.09803961	0.26134995	0.17969477
0.000492	0.000332	0.221	0.819	0.495	0.995	0.0916	0.998	0.00964	0.0101	0.131	9.6e-05	0.602	0.944	1	0.641	0.0532	0.983	0.936	1	0.00298	0.994	0.859	0.666	0.99	0.999	0	0	0	1	0	1	0	-1.77	-2.35	34793-34-5	MITOMYCINE	BT549	0.22242892	0.0075527504	0.11499083
0.000492	1.28e-05	0.221	0.97	0.495	0.0722	0.0916	0.0558	0.00964	0.219	0.131	0.189	0.602	0.374	1	0.0394	0.0532	0.584	0.936	0.998	0.00298	0.907	0.859	0.471	0.99	1	0	0	0	1	0	1	0	3.25	-4.79	34793-34-5	TRIETHYLENEMELAMINE	BT549	-0.26622286	-0.12591898	-0.19607092
0.000492	0.646	0.221	0.69	0.495	0.999	0.0916	0.61	0.00964	0.841	0.131	0.0202	0.602	0.999	1	0.983	0.0532	0.000373	0.936	0.98	0.00298	0.0655	0.859	0.713	0.99	0.997	0	0	0	1	0	1	0	-1.13	-1.57	34793-34-5	ANTIBIOTIC AD 32	BT549	0.24933282	0.5845777	0.41695523
0.000492	0.000227	0.221	0.426	0.495	0.162	0.0916	3.42e-06	0.00964	0.162	0.131	0.00447	0.602	0.0177	1	0.128	0.0532	0.99	0.936	1	0.00298	0.992	0.859	0.697	0.99	0.996	0	0	0	1	0	1	0	-3.39	-1.75	34793-34-5	AMIFOSTINE	BT549	0.7513782	0.75124353	0.7513108
0.000492	0.0445	0.221	0.0131	0.495	0.946	0.0916	0.273	0.00964	0.0296	0.131	0.0584	0.602	0.0648	1	0.144	0.0532	1	0.936	0.998	0.00298	0.142	0.859	0.482	0.99	0.968	0	0	0	1	0	1	0	4.07	-3.67	34793-34-5	ANASTROZOLE	BT549	0.73998964	0.57737416	0.65868187
0.000492	0.0059	0.221	0.0827	0.495	0.943	0.0916	0.0395	0.00964	0.00307	0.131	5.79e-09	0.602	0.00204	1	0.000332	0.0532	1	0.936	0.901	0.00298	0.41	0.859	0.357	0.99	0.977	0	0	0	1	0	1	0	-1.53	-1.31	34793-34-5	PIPOBROMAN	BT549	0.0016037747	-0.10995666	-0.054176442
0.000492	0.000797	0.221	0.883	0.495	0.0918	0.0916	0.000213	0.00964	0.00174	0.131	0.533	0.602	0.00668	1	0.999	0.0532	1	0.936	0.895	0.00298	0.465	0.859	0.695	0.99	0.979	0	0	0	1	0	1	0	3.47	-0.56	34793-34-5	NSC-127716	BT549	0.12097166	0.1557655	0.13836858
0.000492	0.619	0.221	0.89	0.495	0.969	0.0916	0.0539	0.00964	0.334	0.131	3.96e-05	0.602	1	1	0.078	0.0532	1.05e-06	0.936	0.955	0.00298	0.392	0.859	0.824	0.99	0.988	0	0	0	1	0	1	0	4.03	2.35	34793-34-5	FULVESTRANT	BT549	0.99375165	0.7640243	0.878888
0.000492	0.00327	0.221	0.0399	0.495	1	0.0916	0.0647	0.00964	0.358	0.131	0.161	0.602	0.0186	1	0.962	0.0532	4.82e-07	0.936	0.0715	0.00298	1	0.859	0.983	0.99	1	0	0	0	1	0	1	0	0.51	0.7	34793-34-5	LAPATINIB	BT549	0.31510755	0.5042156	0.4096616
0.000492	0.00148	0.221	0.104	0.495	0.925	0.0916	0.9	0.00964	0.742	0.131	1.9e-05	0.602	0.301	1	0.00871	0.0532	0.903	0.936	0.000172	0.00298	0.338	0.859	0.987	0.99	0.988	0	0	0	1	0	1	0	-2.33	-2.41	34793-34-5	MITOTANE	BT549	0.546352	0.49405593	0.52020395
0.000492	3.91e-05	0.221	0.789	0.495	0.122	0.0916	0.174	0.00964	0.000767	0.131	0.766	0.602	0.034	1	1	0.0532	0.991	0.936	0.0139	0.00298	0.0299	0.859	0.835	0.99	0.995	0	0	0	1	0	1	0	-1.16	-0.7	34793-34-5	CO-V	BT549	0.6072955	0.76094395	0.6841197
0.000492	0.442	0.221	0.0196	0.495	0.0115	0.0916	0.256	0.00964	0.0732	0.131	0.014	0.602	0.824	1	0.859	0.0532	0.0191	0.936	1	0.00298	0.752	0.859	0.267	0.99	0.998	0	0	0	1	0	1	0	-5.29	4.8	34793-34-5	METHOXSALEN	BT549	0.7909127	0.7110599	0.75098634
0.000492	4.62e-05	0.221	0.212	0.495	0.984	0.0916	0.448	0.00964	0.000373	0.131	0.496	0.602	0.0277	1	0.997	0.0532	0.804	0.936	0.812	0.00298	0.279	0.859	0.771	0.99	0.982	0	0	0	1	0	1	0	2.47	7.9	34793-34-5	NSC 85998	BT549	0.68349195	0.72015405	0.701823
0.000492	0.108	0.221	0.913	0.495	0.305	0.0916	0.708	0.00964	0.0219	0.131	0.794	0.602	0.00556	1	0.104	0.0532	0.656	0.936	0.0237	0.00298	0.386	0.859	0.743	0.99	0.989	0	0	0	1	0	1	0	-2.11	1.73	34793-34-5	IMIQUIMOD	BT549	0.8571022	0.82150567	0.839304
0.000492	5.36e-05	0.221	0.0734	0.495	0.719	0.0916	2.36e-05	0.00964	0.00217	0.131	0.0707	0.602	2.18e-06	1	1.43e-06	0.0532	1	0.936	0.614	0.00298	6.42e-05	0.859	0.776	0.99	1	0	0	0	1	0	1	0	2.65	-2.06	34793-34-5	BUSULFAN	BT549	0.22712916	0.2916026	0.2593659
0.000492	0.74	0.221	0.739	0.495	0.988	0.0916	0.353	0.00964	0.937	0.131	0.18	0.602	0.000204	1	0.0234	0.0532	0.997	0.936	0.977	0.00298	0.992	0.859	0.348	0.99	0.981	0	0	0	1	0	1	0	-3.03	-2.5	34793-34-5	ZOLINZA	BT549	0.08715376	-0.31830543	-0.115575835
0.000492	0.00319	0.221	0.442	0.495	1	0.0916	0.0241	0.00964	0.282	0.131	0.00253	0.602	0.998	1	0.0303	0.0532	1	0.936	0.998	0.00298	0.855	0.859	0.531	0.99	1	0	0	0	1	0	1	0	-0.64	11.41	34793-34-5	CYCLOPHOSPHAMIDE	BT549	0.9237297	0.80694854	0.86533916
0.000492	0.888	0.221	0.0929	0.495	0.37	0.0916	0.46	0.00964	0.0545	0.131	0.0116	0.602	0.967	1	0.576	0.0532	0.944	0.936	1	0.00298	0.815	0.859	0.311	0.99	0.999	0	0	0	1	0	1	0	0.71	1.28	34793-34-5	SN-38	BT549	0.11012931	0.29988897	0.20500913
0.000492	0.192	0.221	0.889	0.495	0.999	0.0916	0.963	0.00964	0.958	0.131	0.0869	0.602	0.772	1	0.64	0.0532	0.0209	0.936	0.909	0.00298	0.825	0.859	0.824	0.99	1	0	0	0	1	0	1	0	-1.39	-0.18	34793-34-5	NSC256439	BT549	0.27907416	0.47163588	0.375355
0.742	0.146	0.608	0.911	0.00144	0.975	0.0359	0.00264	0.296	0.947	0.000908	0.465	0.00273	2.16e-05	0.796	0.895	0.229	0.999	0.995	1	0.989	1	0.824	0.849	0.972	0.617	0	0	0	1	0	1	0	5.12	0.78	5-FU	HYDROXYUREA	BT549	-0.5459577	-0.42628986	-0.48612377
0.742	0.98	0.608	0.964	0.00144	0.999	0.0359	0.889	0.296	0.598	0.000908	0.909	0.00273	0.996	0.796	1	0.229	0.000169	0.995	1	0.989	0.993	0.824	0.859	0.972	0.804	0	0	0	1	0	1	0	0.81	0.11	5-FU	VINCRISTINE SULFATE	BT549	-0.87077886	-0.8158014	-0.8432901
0.742	0.411	0.608	0.995	0.00144	0.736	0.0359	0.0183	0.296	0.677	0.000908	0.173	0.00273	0.197	0.796	0.927	0.229	0.0584	0.995	0.84	0.989	0.478	0.824	0.926	0.972	0.991	0	0	0	1	0	1	0	-1.85	-7.82	5-FU	METHOTREXATE	BT549	-0.9371401	-1.1510859	-1.0441129
0.742	0.000227	0.608	0.426	0.00144	0.162	0.0359	3.42e-06	0.296	0.162	0.000908	0.00447	0.00273	0.0177	0.796	0.128	0.229	0.99	0.995	1	0.989	0.992	0.824	0.697	0.972	0.996	0	0	0	1	0	1	0	1.84	-1.77	5-FU	AMIFOSTINE	BT549	-0.46232295	-0.3593525	-0.4108377
0.742	0.913	0.608	0.51	0.00144	0.996	0.0359	0.343	0.296	0.301	0.000908	0.997	0.00273	1	0.796	0.982	0.229	0.00102	0.995	1	0.989	1	0.824	0.61	0.972	0.997	0	0	0	1	0	1	0	2.07	-7.52	5-FU	DASATINIB	BT549	-1.1345326	-1.0671182	-1.1008253
0.742	0.972	0.608	0.424	0.00144	1	0.0359	0.87	0.296	0.482	0.000908	0.369	0.00273	0.998	0.796	1	0.229	0.000952	0.995	0.975	0.989	0.035	0.824	0.964	0.972	0.998	0	0	0	1	0	1	0	0.75	-4.62	5-FU	BLEOMYCIN	BT549	-1.194278	-1.1758916	-1.1850848
0.742	0.714	0.608	0.998	0.00144	0.227	0.0359	0.000679	0.296	0.983	0.000908	0.000659	0.00273	0.00016	0.796	0.994	0.229	0.944	0.995	0.998	0.989	0.0711	0.824	0.846	0.972	0.615	0	0	0	1	0	1	0	-3.27	-5.84	5-FU	THIOGUANINE	BT549	-1.2614743	-1.3392801	-1.3003771
0.742	0.0059	0.608	0.0827	0.00144	0.943	0.0359	0.0395	0.296	0.00307	0.000908	5.79e-09	0.00273	0.00204	0.796	0.000332	0.229	1	0.995	0.901	0.989	0.41	0.824	0.357	0.972	0.977	0	0	0	1	0	1	0	4.19	-4.36	5-FU	PIPOBROMAN	BT549	-1.1982746	-1.1707475	-1.1845111
0.742	0.000492	0.608	0.221	0.00144	0.495	0.0359	0.0916	0.296	0.00964	0.000908	0.131	0.00273	0.602	0.796	1	0.229	0.0532	0.995	0.936	0.989	0.00298	0.824	0.859	0.972	0.99	0	0	0	1	0	1	0	3.13	2.85	5-FU	34793-34-5	BT549	-0.717184	-0.5170125	-0.6170982
0.742	4.27e-05	0.608	0.0427	0.00144	0.0231	0.0359	0.0677	0.296	0.000869	0.000908	0.123	0.00273	0.868	0.796	1	0.229	0.76	0.995	0.591	0.989	0.00677	0.824	0.773	0.972	0.991	0	0	0	1	0	1	0	-7.41	-7.15	5-FU	BORTEZOMIB	BT549	-0.8815868	-1.0877444	-0.9846656
0.742	0.00201	0.608	0.00252	0.00144	0.983	0.0359	0.994	0.296	0.768	0.000908	0.302	0.00273	0.373	0.796	0.997	0.229	1	0.995	0.00491	0.989	0.749	0.824	0.899	0.972	0.513	0	0	0	1	0	1	0	-6.34	-2.05	5-FU	CISPLATINO	BT549	-0.932245	-0.8286406	-0.8804428
0.742	0.817	0.608	0.499	0.00144	1	0.0359	0.999	0.296	0.0496	0.000908	0.301	0.00273	1	0.796	0.999	0.229	0.000498	0.995	1	0.989	0.971	0.824	0.851	0.972	1	0	0	0	1	0	1	0	-11.17	-9.94	5-FU	ANTIBIOTIC AY 22989	BT549	-1.3612813	-1.5206327	-1.4409571
0.742	0.95	0.608	0.0683	0.00144	1	0.0359	0.194	0.296	0.0147	0.000908	0.288	0.00273	0.996	0.796	1	0.229	0.443	0.995	0.993	0.989	0.791	0.824	0.929	0.972	0.998	0	0	0	1	0	1	0	-9.81	-15.75	5-FU	CYTARABINE HYDROCHLORIDE	BT549	-1.3652326	-1.329041	-1.3471367
0.742	0.0715	0.608	0.105	0.00144	0.7	0.0359	0.649	0.296	0.705	0.000908	0.036	0.00273	0.815	0.796	0.729	0.229	0.0591	0.995	0.98	0.989	0.999	0.824	0.955	0.972	1	0	0	0	1	0	1	0	-5.39	-9.16	5-FU	CELECOXIB	BT549	-0.650511	-0.62548715	-0.63799906
0.742	0.888	0.608	0.0929	0.00144	0.37	0.0359	0.46	0.296	0.0545	0.000908	0.0116	0.00273	0.967	0.796	0.576	0.229	0.944	0.995	1	0.989	0.815	0.824	0.311	0.972	0.999	0	0	0	1	0	1	0	-7.72	-11.48	5-FU	SN-38	BT549	-1.5645291	-1.4017754	-1.4831522
0.742	0.325	0.608	0.026	0.00144	0.368	0.0359	0.944	0.296	0.194	0.000908	0.859	0.00273	0.988	0.796	1	0.229	0.000154	0.995	0.606	0.989	0.997	0.824	0.903	0.972	0.965	0	0	0	1	0	1	0	2.15	0.55	5-FU	ROMIDEPSIN	BT549	-0.049140163	0.065514445	0.008187141
0.742	0.00327	0.608	0.0399	0.00144	1	0.0359	0.0647	0.296	0.358	0.000908	0.161	0.00273	0.0186	0.796	0.962	0.229	4.82e-07	0.995	0.0715	0.989	1	0.824	0.983	0.972	1	0	0	0	1	0	1	0	-3.84	-8.02	5-FU	LAPATINIB	BT549	-0.71490717	-0.7639987	-0.73945296
0.742	0.722	0.608	0.0651	0.00144	1	0.0359	0.759	0.296	0.595	0.000908	0.399	0.00273	0.342	0.796	0.602	0.229	1	0.995	1	0.989	0.222	0.824	0.735	0.972	0.388	0	0	0	1	0	1	0	-6.23	-8.61	5-FU	AMINOLEVULINIC ACID HYDROCHLORIDE	BT549	-1.0684693	-1.0756766	-1.072073
0.742	0.784	0.608	0.0429	0.00144	1	0.0359	0.99	0.296	0.444	0.000908	4.34e-06	0.00273	0.991	0.796	0.838	0.229	0.804	0.995	0.642	0.989	0.993	0.824	0.719	0.972	0.907	0	0	0	1	0	1	0	-6.04	-6.23	5-FU	MELPHALAN HYDROCHLORIDE	BT549	-1.0064493	-0.86174756	-0.9340985
0.742	0.646	0.608	0.69	0.00144	0.999	0.0359	0.61	0.296	0.841	0.000908	0.0202	0.00273	0.999	0.796	0.983	0.229	0.000373	0.995	0.98	0.989	0.0655	0.824	0.713	0.972	0.997	0	0	0	1	0	1	0	-8.4	-7.37	5-FU	ANTIBIOTIC AD 32	BT549	-0.954651	-0.9119258	-0.9332884
0.742	1	0.608	0.211	0.00144	1	0.0359	0.964	0.296	0.117	0.000908	0.861	0.00273	0.999	0.796	0.679	0.229	0.986	0.995	1	0.989	0.999	0.824	0.439	0.972	0.999	0	0	0	1	0	1	0	-7.79	-11.59	5-FU	TOPOTECAN HYDROCHLORIDE	BT549	-1.4804282	-1.5376204	-1.5090244
0.742	0.312	0.608	0.991	0.00144	0.0655	0.0359	0.0158	0.296	0.851	0.000908	0.12	0.00273	0.00137	0.796	0.933	0.229	0.866	0.995	0.995	0.989	0.0899	0.824	0.611	0.972	0.899	0	0	0	1	0	1	0	-16.17	-16.4	5-FU	MERCAPTOPURINE	BT549	-1.8970988	-1.7119212	-1.80451
0.742	0.000314	0.608	0.204	0.00144	0.586	0.0359	0.964	0.296	1	0.000908	0.00234	0.00273	0.818	0.796	1	0.229	0.000311	0.995	0.0708	0.989	0.541	0.824	0.997	0.972	0.644	0	0	0	1	0	1	0	-1.22	-11.04	5-FU	CRIZOTINIB	BT549	-0.6813753	-0.63683224	-0.65910375
0.742	0.989	0.608	0.444	0.00144	0.245	0.0359	1	0.296	0.997	0.000908	1	0.00273	0.993	0.796	0.314	0.229	0.0105	0.995	1	0.989	1	0.824	0.969	0.972	0.993	0	0	0	1	0	1	0	-5.75	-6.5	5-FU	SORAFENIB	BT549	-0.7349364	-0.9086333	-0.82178485
0.742	0.997	0.608	0.968	0.00144	0.985	0.0359	0.127	0.296	0.00493	0.000908	0.112	0.00273	0.993	0.796	0.789	0.229	0.000105	0.995	1	0.989	0.994	0.824	0.806	0.972	1	0	0	0	1	0	1	0	-2.83	0.7	5-FU	IMATINIB	BT549	-0.32484737	-0.2699442	-0.29739577
0.742	0.0263	0.608	0.822	0.00144	0.62	0.0359	0.999	0.296	0.261	0.000908	0.0101	0.00273	0.84	0.796	0.972	0.229	0.165	0.995	1	0.989	0.542	0.824	0.853	0.972	0.988	0	0	0	1	0	1	0	-1.25	-2.91	5-FU	QUINACRINE HYDROCHLORIDE	BT549	-0.8889963	-0.64127064	-0.7651335
0.742	9.99e-05	0.608	0.211	0.00144	0.115	0.0359	0.00482	0.296	0.000763	0.000908	0.00803	0.00273	0.272	0.796	0.994	0.229	0.104	0.995	0.159	0.989	0.269	0.824	0.891	0.972	0.997	0	0	0	1	0	1	0	-9.84	-10.38	5-FU	FLUDARABINE BASE	BT549	-1.1180615	-1.156396	-1.1372287
0.742	0.0123	0.608	0.868	0.00144	0.99	0.0359	0.996	0.296	0.0234	0.000908	9.42e-05	0.00273	1	0.796	0.994	0.229	0.0372	0.995	0.999	0.989	0.906	0.824	0.943	0.972	0.554	0	0	0	1	0	1	0	-9.6	-10.54	5-FU	DOCETAXEL	BT549	-1.4518149	-1.0416265	-1.2467207
0.742	0.442	0.608	0.0196	0.00144	0.0115	0.0359	0.256	0.296	0.0732	0.000908	0.014	0.00273	0.824	0.796	0.859	0.229	0.0191	0.995	1	0.989	0.752	0.824	0.267	0.972	0.998	0	0	0	1	0	1	0	-4.23	-7.33	5-FU	METHOXSALEN	BT549	-1.0389335	-0.69827676	-0.86860514
0.742	0.00347	0.608	0.656	0.00144	0.994	0.0359	0.935	0.296	0.708	0.000908	0.0129	0.00273	0.978	0.796	0.122	0.229	0.0194	0.995	1	0.989	0.515	0.824	0.453	0.972	0.999	0	0	0	1	0	1	0	-4.75	-9.32	5-FU	TAMOXIFEN CITRATE	BT549	-0.87929773	-1.0256925	-0.9524951
0.742	0.432	0.608	0.853	0.00144	0.287	0.0359	1	0.296	0.988	0.000908	0.159	0.00273	0.989	0.796	0.995	0.229	0.00296	0.995	1	0.989	1	0.824	0.994	0.972	0.997	0	0	0	1	0	1	0	-3.93	-7.23	5-FU	SUNITINIB	BT549	-0.7877993	-0.8558151	-0.8218072
0.742	0.000797	0.608	0.883	0.00144	0.0918	0.0359	0.000213	0.296	0.00174	0.000908	0.533	0.00273	0.00668	0.796	0.999	0.229	1	0.995	0.895	0.989	0.465	0.824	0.695	0.972	0.979	0	0	0	1	0	1	0	-6.49	-6.45	5-FU	NSC-127716	BT549	-1.1884165	-1.0082341	-1.0983253
0.742	0.00795	0.608	0.438	0.00144	1	0.0359	0.0334	0.296	0.113	0.000908	0.00445	0.00273	0.997	0.796	0.0294	0.229	1	0.995	0.999	0.989	0.894	0.824	0.521	0.972	1	0	0	0	1	0	1	0	-4.76	-9.08	5-FU	IFOSFAMIDE	BT549	-0.81035227	-0.97154236	-0.89094734
0.742	0.00319	0.608	0.442	0.00144	1	0.0359	0.0241	0.296	0.282	0.000908	0.00253	0.00273	0.998	0.796	0.0303	0.229	1	0.995	0.998	0.989	0.855	0.824	0.531	0.972	1	0	0	0	1	0	1	0	-3.11	-6.76	5-FU	CYCLOPHOSPHAMIDE	BT549	-0.7982168	-0.96921	-0.8837134
0.742	0.00057	0.608	0.496	0.00144	0.0182	0.0359	0.27	0.296	0.00218	0.000908	0.999	0.00273	0.999	0.796	0.973	0.229	0.00011	0.995	0.914	0.989	0.151	0.824	0.51	0.972	0.91	0	0	0	1	0	1	0	-6.3	-3.98	5-FU	TRETINOIN	BT549	-0.9098487	-1.0046021	-0.9572254
0.742	0.00148	0.608	0.104	0.00144	0.925	0.0359	0.9	0.296	0.742	0.000908	1.9e-05	0.00273	0.301	0.796	0.00871	0.229	0.903	0.995	0.000172	0.989	0.338	0.824	0.987	0.972	0.988	0	0	0	1	0	1	0	-6.32	-11.85	5-FU	MITOTANE	BT549	-0.5974854	-0.7779964	-0.6877409
0.742	0.000316	0.608	0.373	0.00144	0.994	0.0359	0.0367	0.296	0.00831	0.000908	0.00311	0.00273	0.178	0.796	0.74	0.229	0.00156	0.995	0.992	0.989	0.767	0.824	0.0867	0.972	0.987	0	0	0	1	0	1	0	-11	-11.7	5-FU	CARBOPLATIN	BT549	-1.0306672	-1.187815	-1.109241
0.742	0.108	0.608	0.913	0.00144	0.305	0.0359	0.708	0.296	0.0219	0.000908	0.794	0.00273	0.00556	0.796	0.104	0.229	0.656	0.995	0.0237	0.989	0.386	0.824	0.743	0.972	0.989	0	0	0	1	0	1	0	-6.8	-8.51	5-FU	IMIQUIMOD	BT549	-0.42125827	-0.44686967	-0.43406397
0.742	0.619	0.608	0.89	0.00144	0.969	0.0359	0.0539	0.296	0.334	0.000908	3.96e-05	0.00273	1	0.796	0.078	0.229	1.05e-06	0.995	0.955	0.989	0.392	0.824	0.824	0.972	0.988	0	0	0	1	0	1	0	-2.38	-12.12	5-FU	FULVESTRANT	BT549	-0.9508362	-0.88728815	-0.91906214
0.742	0.000243	0.608	0.21	0.00144	0.0181	0.0359	0.996	0.296	0.26	0.000908	0.748	0.00273	1	0.796	0.999	0.229	5.95e-05	0.995	1	0.989	0.068	0.824	0.97	0.972	1	0	0	0	1	0	1	0	-4.17	-4.89	5-FU	VEMURAFENIB	BT549	0.34090716	0.51183635	0.42637175
0.742	0.0231	0.608	0.0957	0.00144	0.996	0.0359	0.0245	0.296	0.018	0.000908	4.64e-05	0.00273	0.0022	0.796	0.136	0.229	1	0.995	0.00127	0.989	0.0849	0.824	0.723	0.972	0.586	0	0	0	1	0	1	0	-3.4	-5.57	5-FU	CARMUSTINE	BT549	-0.8171337	-0.740879	-0.77900636
0.742	0.000578	0.608	0.333	0.00144	0.164	0.0359	0.00476	0.296	0.00741	0.000908	0.000129	0.00273	0.373	0.796	0.99	0.229	0.239	0.995	0.41	0.989	0.102	0.824	0.952	0.972	0.997	0	0	0	1	0	1	0	-15.11	-12.33	5-FU	CHEMBL277800	BT549	-1.2243795	-1.21468	-1.2195297
0.742	0.985	0.608	0.914	0.00144	0.0424	0.0359	0.165	0.296	0.158	0.000908	0.0305	0.00273	0.822	0.796	0.794	0.229	0.00236	0.995	0.331	0.989	0.749	0.824	0.838	0.972	0.938	0	0	0	1	0	1	0	-7.45	-7.25	5-FU	PRALATREXATE	BT549	-1.0283331	-1.1493878	-1.0888605
0.742	0.026	0.608	0.655	0.00144	0.165	0.0359	0.219	0.296	0.00723	0.000908	0.000387	0.00273	0.176	0.796	0.993	0.229	0.888	0.995	0.598	0.989	0.19	0.824	0.697	0.972	0.992	0	0	0	1	0	1	0	-10.9	-9.62	5-FU	THALIDOMIDE	BT549	-0.72191674	-0.72988486	-0.72590077
0.742	0.000517	0.608	0.103	0.00144	0.971	0.0359	0.162	0.296	0.912	0.000908	0.159	0.00273	0.696	0.796	0.997	0.229	0.1	0.995	0.989	0.989	0.0506	0.824	0.929	0.972	0.952	0	0	0	1	0	1	0	-2.49	-0.2	5-FU	1-(5-DEOXYPENTOFURANOSYL)-5-FLUORO-4-{[(PENTYLOXY)CARBONYL]AMINO}PYRIMIDIN-2(1H)-ONE	BT549	-0.687806	-0.6579379	-0.67287195
0.742	1	0.608	0.733	0.00144	0.84	0.0359	0.817	0.296	0.342	0.000908	0.998	0.00273	0.999	0.796	0.621	0.229	0.00103	0.995	1	0.989	0.998	0.824	0.987	0.972	0.982	0	0	0	1	0	1	0	-5.55	-7.81	5-FU	NILOTINIB	BT549	-0.08564239	-0.099303834	-0.09247311
0.742	1	0.608	0.126	0.00144	0.999	0.0359	1	0.296	0.961	0.000908	0.883	0.00273	1	0.796	1	0.229	0.011	0.995	0.998	0.989	1	0.824	0.598	0.972	0.437	0	0	0	1	0	1	0	-2.4	-4.37	5-FU	ERLOTINIB HYDROCHLORIDE	BT549	-0.74029076	-0.729091	-0.7346909
0.742	5.36e-05	0.608	0.0734	0.00144	0.719	0.0359	2.36e-05	0.296	0.00217	0.000908	0.0707	0.00273	2.18e-06	0.796	1.43e-06	0.229	1	0.995	0.614	0.989	6.42e-05	0.824	0.776	0.972	1	0	0	0	1	0	1	0	-4.26	-12.66	5-FU	BUSULFAN	BT549	-0.997107	-1.0284613	-1.0127842
0.742	0.000399	0.608	0.486	0.00144	0.467	0.0359	0.000584	0.296	0.000413	0.000908	0.56	0.00273	0.309	0.796	0.999	0.229	0.996	0.995	0.962	0.989	0.123	0.824	0.866	0.972	0.981	0	0	0	1	0	1	0	-5.53	-10.23	5-FU	AZACYTIDINE	BT549	-1.3809435	-1.2065135	-1.2937286
0.742	0.00712	0.608	0.577	0.00144	0.998	0.0359	0.964	0.296	0.993	0.000908	0.182	0.00273	0.999	0.796	0.521	0.229	1	0.995	1	0.989	0.969	0.824	0.183	0.972	1	0	0	0	1	0	1	0	-5.96	-5.16	5-FU	THIOTEPA	BT549	-1.0396217	-1.2276328	-1.1336272
0.742	4.62e-05	0.608	0.212	0.00144	0.984	0.0359	0.448	0.296	0.000373	0.000908	0.496	0.00273	0.0277	0.796	0.997	0.229	0.804	0.995	0.812	0.989	0.279	0.824	0.771	0.972	0.982	0	0	0	1	0	1	0	-5.99	-9.53	5-FU	NSC 85998	BT549	-0.7259064	-0.7207017	-0.72330403
0.742	0.136	0.608	0.939	0.00144	0.0154	0.0359	0.00336	0.296	0.0864	0.000908	0.000864	0.00273	3.08e-05	0.796	0.888	0.229	0.533	0.995	0.888	0.989	0.984	0.824	0.956	0.972	0.961	0	0	0	1	0	1	0	-1.55	-2.49	5-FU	ALLOPURINOL	BT549	-0.29054248	-0.33038068	-0.31046158
0.742	0.863	0.608	0.153	0.00144	0.991	0.0359	0.106	0.296	0.0123	0.000908	1.67e-08	0.00273	0.991	0.796	0.000204	0.229	1	0.995	0.283	0.989	0.0149	0.824	0.829	0.972	0.885	0	0	0	1	0	1	0	-11.04	-11.25	5-FU	CHLORAMBUCIL	BT549	-1.3618821	-1.3865036	-1.3741928
0.742	0.994	0.608	0.976	0.00144	0.999	0.0359	0.827	0.296	0.744	0.000908	0.921	0.00273	0.998	0.796	1	0.229	0.000267	0.995	1	0.989	0.99	0.824	0.89	0.972	0.997	0	0	0	1	0	1	0	-7.27	-10.34	5-FU	VINBLASTINE SULFATE	BT549	-0.86506253	-0.7324898	-0.79877615
0.742	0.165	0.608	0.795	0.00144	0.799	0.0359	0.000405	0.296	0.477	0.000908	0.348	0.00273	1	0.796	0.931	0.229	0.998	0.995	1	0.989	0.988	0.824	0.453	0.972	1	0	0	0	1	0	1	0	-2.68	-8.81	5-FU	ZOLEDRONIC ACID	BT549	-0.9548485	-1.1688334	-1.061841
0.742	0.138	0.608	0.906	0.00144	0.657	0.0359	0.98	0.296	0.00126	0.000908	0.000175	0.00273	0.905	0.796	0.0755	0.229	0.995	0.995	0.483	0.989	0.427	0.824	0.815	0.972	0.945	0	0	0	1	0	1	0	-4.96	-4.82	5-FU	LETROZOLE	BT549	-0.68465567	-0.6134684	-0.64906204
0.742	0.74	0.608	0.739	0.00144	0.988	0.0359	0.353	0.296	0.937	0.000908	0.18	0.00273	0.000204	0.796	0.0234	0.229	0.997	0.995	0.977	0.989	0.992	0.824	0.348	0.972	0.981	0	0	0	1	0	1	0	-1.53	-3	5-FU	ZOLINZA	BT549	-0.6279753	-0.6013301	-0.6146527
0.742	0.00242	0.608	0.109	0.00144	0.000238	0.0359	0.0051	0.296	0.0797	0.000908	0.00954	0.00273	0.00472	0.796	0.0371	0.229	1	0.995	0.0194	0.989	0.00202	0.824	0.00597	0.972	0.979	0	0	0	1	0	1	0	-1.5	-4.79	5-FU	ARSENIC TRIOXIDE	BT549	-0.87937343	-0.96834064	-0.92385703
0.742	0.872	0.608	0.0903	0.00144	1	0.0359	0.999	0.296	0.0803	0.000908	0.969	0.00273	1	0.796	1	0.229	0.73	0.995	0.999	0.989	1	0.824	0.966	0.972	0.728	0	0	0	1	0	1	0	-3.45	-0.5	5-FU	PROCARBAZINE HYDROCHLORIDE	BT549	-0.81462824	-0.7321809	-0.7734046
0.742	8.29e-06	0.608	0.928	0.00144	0.371	0.0359	0.00233	0.296	0.00428	0.000908	0.0127	0.00273	0.00654	0.796	0.566	0.229	0.322	0.995	0.917	0.989	0.37	0.824	0.971	0.972	0.999	0	0	0	1	0	1	0	3.72	4.06	5-FU	ALTRETAMINE	BT549	0.34949607	0.23844305	0.29396957
0.742	0.00186	0.608	0.813	0.00144	0.0752	0.0359	0.00316	0.296	0.00798	0.000908	0.000406	0.00273	0.0034	0.796	0.961	0.229	0.728	0.995	0.14	0.989	0.523	0.824	0.714	0.972	0.995	0	0	0	1	0	1	0	-5.96	-14.66	5-FU	CHEMBL17639	BT549	-0.92601	-1.0332783	-0.9796442
0.742	0.000332	0.608	0.819	0.00144	0.995	0.0359	0.998	0.296	0.0101	0.000908	9.6e-05	0.00273	0.944	0.796	0.641	0.229	0.983	0.995	1	0.989	0.994	0.824	0.666	0.972	0.999	0	0	0	1	0	1	0	-4.86	-5.28	5-FU	MITOMYCINE	BT549	-0.94447124	-0.87839746	-0.91143435
0.742	0.933	0.608	0.751	0.00144	1	0.0359	0.999	0.296	0.103	0.000908	0.499	0.00273	1	0.796	0.998	0.229	0.00065	0.995	1	0.989	0.948	0.824	0.825	0.972	1	0	0	0	1	0	1	0	-5.09	-4	5-FU	NSC733504	BT549	-0.83774245	-0.7537837	-0.7957631
0.742	0.00814	0.608	0.995	0.00144	0.0413	0.0359	0.0806	0.296	0.0787	0.000908	0.000362	0.00273	0.000133	0.796	0.104	0.229	0.886	0.995	0.0127	0.989	0.253	0.824	0.969	0.972	0.928	0	0	0	1	0	1	0	-2.75	-3.08	5-FU	TEMOZOLOMIDE	BT549	-0.19652477	-0.3902254	-0.29337507
0.742	0.0452	0.608	0.894	0.00144	0.991	0.0359	0.832	0.296	0.6	0.000908	0.878	0.00273	1	0.796	1	0.229	0.00038	0.995	1	0.989	0.285	0.824	0.941	0.972	0.972	0	0	0	1	0	1	0	-4.82	-9.57	5-FU	IXABEPILONE	BT549	-0.511587	-0.50310344	-0.5073452
0.742	0.963	0.608	0.0897	0.00144	1	0.0359	0.999	0.296	0.937	0.000908	0.000168	0.00273	0.999	0.796	0.796	0.229	0.805	0.995	0.995	0.989	0.459	0.824	0.643	0.972	0.99	0	0	0	1	0	1	0	-7.36	-7.76	5-FU	BENDAMUSTINE HYDROCHLORIDE	BT549	-1.0238969	-0.7671979	-0.8955474
0.742	0.0445	0.608	0.0131	0.00144	0.946	0.0359	0.273	0.296	0.0296	0.000908	0.0584	0.00273	0.0648	0.796	0.144	0.229	1	0.995	0.998	0.989	0.142	0.824	0.482	0.972	0.968	0	0	0	1	0	1	0	-7.58	-13.02	5-FU	ANASTROZOLE	BT549	-1.1027106	-1.0219176	-1.062314
0.742	3.91e-05	0.608	0.789	0.00144	0.122	0.0359	0.174	0.296	0.000767	0.000908	0.766	0.00273	0.034	0.796	1	0.229	0.991	0.995	0.0139	0.989	0.0299	0.824	0.835	0.972	0.995	0	0	0	1	0	1	0	-8.16	-10.48	5-FU	CO-V	BT549	-0.7325439	-0.7157765	-0.7241602
0.742	0.944	0.608	0.0695	0.00144	1	0.0359	1	0.296	0.952	0.000908	0.706	0.00273	1	0.796	0.267	0.229	1	0.995	0.42	0.989	1	0.824	0.285	0.972	0.984	0	0	0	1	0	1	0	-5.95	-12.58	5-FU	MECHLORETHAMINE HYDROCHLORIDE	BT549	-1.2351083	-1.2812326	-1.2581704
0.742	1	0.608	0.897	0.00144	0.999	0.0359	0.000125	0.296	0.00595	0.000908	2.07e-05	0.00273	1	0.796	0.999	0.229	0.000111	0.995	0.998	0.989	1	0.824	0.612	0.972	1	0	0	0	1	0	1	0	-7.27	-12.55	5-FU	EMCYT (PHARMACIA)	BT549	-1.2028334	-1.019575	-1.1112041
0.742	0.174	0.608	0.759	0.00144	0.991	0.0359	0.998	0.296	0.00886	0.000908	0.0115	0.00273	1	0.796	0.997	0.229	0.0827	0.995	1	0.989	0.974	0.824	0.946	0.972	0.999	0	0	0	1	0	1	0	-10.85	-10.82	5-FU	PACLITAXEL	BT549	-1.2749938	-1.2280363	-1.251515
0.742	0.192	0.608	0.889	0.00144	0.999	0.0359	0.963	0.296	0.958	0.000908	0.0869	0.00273	0.772	0.796	0.64	0.229	0.0209	0.995	0.909	0.989	0.825	0.824	0.824	0.972	1	0	0	0	1	0	1	0	-0.99	-0.35	5-FU	NSC256439	BT549	-0.40835845	-0.3449884	-0.37667343
0.742	0.998	0.608	0.206	0.00144	1	0.0359	0.999	0.296	0.94	0.000908	0.968	0.00273	0.994	0.796	0.285	0.229	0.000336	0.995	0.991	0.989	0.961	0.824	0.927	0.972	0.999	0	0	0	1	0	1	0	-4.86	-4.87	5-FU	ADM HYDROCHLORIDE	BT549	-0.8181377	-0.92598236	-0.87206006
0.0276	0.935	0.989	0.193	0.262	1	0.789	1	0.000536	0.999	0.00129	1	0.911	1	0.489	0.99	0.0409	5.45e-05	1	1	0.865	1	0.368	0.957	0.985	1	0	0	0	1	0	1	0	5.72	1.11	ABIRATERONE	VANDETANIB	BT549	0.67738533	0.7936755	0.7355304
0.0276	0.00814	0.989	0.995	0.262	0.0413	0.789	0.0806	0.000536	0.0787	0.00129	0.000362	0.911	0.000133	0.489	0.104	0.0409	0.886	1	0.0127	0.865	0.253	0.368	0.969	0.985	0.928	0	0	0	1	0	1	0	-0.37	1.48	ABIRATERONE	TEMOZOLOMIDE	BT549	0.6257081	0.6723144	0.64901125
0.0276	0.98	0.989	0.964	0.262	0.999	0.789	0.889	0.000536	0.598	0.00129	0.909	0.911	0.996	0.489	1	0.0409	0.000169	1	1	0.865	0.993	0.368	0.859	0.985	0.804	0	0	0	1	0	1	0	2.46	0.7	ABIRATERONE	VINCRISTINE SULFATE	BT549	0.6875819	0.85342896	0.7705054
0.0276	0.944	0.989	0.0695	0.262	1	0.789	1	0.000536	0.952	0.00129	0.706	0.911	1	0.489	0.267	0.0409	1	1	0.42	0.865	1	0.368	0.285	0.985	0.984	0	0	0	1	0	1	0	7.9	-2.27	ABIRATERONE	MECHLORETHAMINE HYDROCHLORIDE	BT549	-0.39011997	-0.13591138	-0.2630157
0.0276	0.0452	0.989	0.894	0.262	0.991	0.789	0.832	0.000536	0.6	0.00129	0.878	0.911	1	0.489	1	0.0409	0.00038	1	1	0.865	0.285	0.368	0.941	0.985	0.972	0	0	0	1	0	1	0	2.48	-1.12	ABIRATERONE	IXABEPILONE	BT549	0.7398221	0.70529807	0.72256005
0.0276	0.0715	0.989	0.105	0.262	0.7	0.789	0.649	0.000536	0.705	0.00129	0.036	0.911	0.815	0.489	0.729	0.0409	0.0591	1	0.98	0.865	0.999	0.368	0.955	0.985	1	0	0	0	1	0	1	0	1.61	0.26	ABIRATERONE	CELECOXIB	BT549	0.28937095	0.42183238	0.35560167
0.0276	0.174	0.989	0.759	0.262	0.991	0.789	0.998	0.000536	0.00886	0.00129	0.0115	0.911	1	0.489	0.997	0.0409	0.0827	1	1	0.865	0.974	0.368	0.946	0.985	0.999	0	0	0	1	0	1	0	12.69	13.45	ABIRATERONE	PACLITAXEL	BT549	2.5059056	2.710957	2.6084313
0.0276	0.325	0.989	0.026	0.262	0.368	0.789	0.944	0.000536	0.194	0.00129	0.859	0.911	0.988	0.489	1	0.0409	0.000154	1	0.606	0.865	0.997	0.368	0.903	0.985	0.965	0	0	0	1	0	1	0	2.52	2.05	ABIRATERONE	ROMIDEPSIN	BT549	0.4613476	0.5031723	0.48225993
0.0276	0.722	0.989	0.0651	0.262	1	0.789	0.759	0.000536	0.595	0.00129	0.399	0.911	0.342	0.489	0.602	0.0409	1	1	1	0.865	0.222	0.368	0.735	0.985	0.388	0	0	0	1	0	1	0	-5.48	-2	ABIRATERONE	AMINOLEVULINIC ACID HYDROCHLORIDE	BT549	-0.18668804	-0.052543245	-0.119615644
0.0276	0.817	0.989	0.499	0.262	1	0.789	0.999	0.000536	0.0496	0.00129	0.301	0.911	1	0.489	0.999	0.0409	0.000498	1	1	0.865	0.971	0.368	0.851	0.985	1	0	0	0	1	0	1	0	7.76	7.13	ABIRATERONE	ANTIBIOTIC AY 22989	BT549	1.7938929	1.7186254	1.7562592
0.0276	0.989	0.989	0.444	0.262	0.245	0.789	1	0.000536	0.997	0.00129	1	0.911	0.993	0.489	0.314	0.0409	0.0105	1	1	0.865	1	0.368	0.969	0.985	0.993	0	0	0	1	0	1	0	0.27	-4.2	ABIRATERONE	SORAFENIB	BT549	0.093688674	-0.030978575	0.03135505
0.0276	0.00221	0.989	0.975	0.262	0.857	0.789	0.995	0.000536	0.103	0.00129	0.0049	0.911	0.999	0.489	1	0.0409	0.931	1	1	0.865	0.657	0.368	0.973	0.985	0.986	0	0	0	1	0	1	0	2.11	1.07	ABIRATERONE	MEGESTROL ACETATE	BT549	0.6267992	0.6694821	0.64814067
0.0276	0.0231	0.989	0.0204	0.262	0.863	0.789	0.878	0.000536	0.26	0.00129	4.48e-05	0.911	0.104	0.489	0.992	0.0409	0.813	1	0.0548	0.865	0.83	0.368	0.995	0.985	1	0	0	0	1	0	1	0	9.76	9.56	ABIRATERONE	MITOXANTRONE	BT549	1.619245	1.9891429	1.804194
0.0276	0.00201	0.989	0.00252	0.262	0.983	0.789	0.994	0.000536	0.768	0.00129	0.302	0.911	0.373	0.489	0.997	0.0409	1	1	0.00491	0.865	0.749	0.368	0.899	0.985	0.513	0	0	0	1	0	1	0	3.83	0.24	ABIRATERONE	CISPLATINO	BT549	0.056249626	0.011962466	0.034106046
0.0276	4.27e-05	0.989	0.0427	0.262	0.0231	0.789	0.0677	0.000536	0.000869	0.00129	0.123	0.911	0.868	0.489	1	0.0409	0.76	1	0.591	0.865	0.00677	0.368	0.773	0.985	0.991	0	0	0	1	0	1	0	2.88	-1.58	ABIRATERONE	BORTEZOMIB	BT549	0.34254134	0.54245055	0.44249594
0.0276	0.0231	0.989	0.0957	0.262	0.996	0.789	0.0245	0.000536	0.018	0.00129	4.64e-05	0.911	0.0022	0.489	0.136	0.0409	1	1	0.00127	0.865	0.0849	0.368	0.723	0.985	0.586	0	0	0	1	0	1	0	2.24	0.56	ABIRATERONE	CARMUSTINE	BT549	0.29922637	0.40473232	0.35197935
0.0276	0.972	0.989	0.424	0.262	1	0.789	0.87	0.000536	0.482	0.00129	0.369	0.911	0.998	0.489	1	0.0409	0.000952	1	0.975	0.865	0.035	0.368	0.964	0.985	0.998	0	0	0	1	0	1	0	-5.78	-3.25	ABIRATERONE	BLEOMYCIN	BT549	-0.47600585	-0.23893207	-0.35746896
0.0276	0.000314	0.989	0.204	0.262	0.586	0.789	0.964	0.000536	1	0.00129	0.00234	0.911	0.818	0.489	1	0.0409	0.000311	1	0.0708	0.865	0.541	0.368	0.997	0.985	0.644	0	0	0	1	0	1	0	11.71	5.24	ABIRATERONE	CRIZOTINIB	BT549	0.7685709	0.9053938	0.83698237
0.0276	0.888	0.989	0.0929	0.262	0.37	0.789	0.46	0.000536	0.0545	0.00129	0.0116	0.911	0.967	0.489	0.576	0.0409	0.944	1	1	0.865	0.815	0.368	0.311	0.985	0.999	0	0	0	1	0	1	0	5.64	2.52	ABIRATERONE	SN-38	BT549	-0.1826308	-0.010013342	-0.096322075
0.0276	0.000492	0.989	0.221	0.262	0.495	0.789	0.0916	0.000536	0.00964	0.00129	0.131	0.911	0.602	0.489	1	0.0409	0.0532	1	0.936	0.865	0.00298	0.368	0.859	0.985	0.99	0	0	0	1	0	1	0	3.54	1.49	ABIRATERONE	34793-34-5	BT549	0.80682904	0.8547521	0.8307906
0.0276	0.00327	0.989	0.0399	0.262	1	0.789	0.0647	0.000536	0.358	0.00129	0.161	0.911	0.0186	0.489	0.962	0.0409	4.82e-07	1	0.0715	0.865	1	0.368	0.983	0.985	1	0	0	0	1	0	1	0	5.45	0.69	ABIRATERONE	LAPATINIB	BT549	0.48322445	0.46046945	0.47184694
0.0276	9.99e-05	0.989	0.211	0.262	0.115	0.789	0.00482	0.000536	0.000763	0.00129	0.00803	0.911	0.272	0.489	0.994	0.0409	0.104	1	0.159	0.865	0.269	0.368	0.891	0.985	0.997	0	0	0	1	0	1	0	-1.92	-2.12	ABIRATERONE	FLUDARABINE BASE	BT549	0.4512971	0.10479817	0.27804762
0.0276	0.283	0.989	0.952	0.262	0.941	0.789	1	0.000536	0.998	0.00129	0.979	0.911	1	0.489	0.952	0.0409	0.000406	1	1	0.865	1	0.368	0.974	0.985	0.991	0	0	0	1	0	1	0	3.44	0.88	ABIRATERONE	AXITINIB	BT549	0.85503316	0.814181	0.8346071
0.0276	0.0123	0.989	0.868	0.262	0.99	0.789	0.996	0.000536	0.0234	0.00129	9.42e-05	0.911	1	0.489	0.994	0.0409	0.0372	1	0.999	0.865	0.906	0.368	0.943	0.985	0.554	0	0	0	1	0	1	0	14.06	20.02	ABIRATERONE	DOCETAXEL	BT549	2.7105575	2.7393665	2.724962
0.0276	0.646	0.989	0.69	0.262	0.999	0.789	0.61	0.000536	0.841	0.00129	0.0202	0.911	0.999	0.489	0.983	0.0409	0.000373	1	0.98	0.865	0.0655	0.368	0.713	0.985	0.997	0	0	0	1	0	1	0	5.72	6.86	ABIRATERONE	ANTIBIOTIC AD 32	BT549	0.4579963	0.66938716	0.56369174
0.0276	0.0263	0.989	0.822	0.262	0.62	0.789	0.999	0.000536	0.261	0.00129	0.0101	0.911	0.84	0.489	0.972	0.0409	0.165	1	1	0.865	0.542	0.368	0.853	0.985	0.988	0	0	0	1	0	1	0	6	0.88	ABIRATERONE	QUINACRINE HYDROCHLORIDE	BT549	0.6783576	0.3060402	0.49219888
0.0276	0.00347	0.989	0.656	0.262	0.994	0.789	0.935	0.000536	0.708	0.00129	0.0129	0.911	0.978	0.489	0.122	0.0409	0.0194	1	1	0.865	0.515	0.368	0.453	0.985	0.999	0	0	0	1	0	1	0	3.48	-0.19	ABIRATERONE	TAMOXIFEN CITRATE	BT549	0.798774	0.6284085	0.7135912
0.0276	0.000797	0.989	0.883	0.262	0.0918	0.789	0.000213	0.000536	0.00174	0.00129	0.533	0.911	0.00668	0.489	0.999	0.0409	1	1	0.895	0.865	0.465	0.368	0.695	0.985	0.979	0	0	0	1	0	1	0	3.19	-4.63	ABIRATERONE	NSC-127716	BT549	-0.10016901	-0.19890606	-0.14953753
0.0276	1	0.989	0.211	0.262	1	0.789	0.964	0.000536	0.117	0.00129	0.861	0.911	0.999	0.489	0.679	0.0409	0.986	1	1	0.865	0.999	0.368	0.439	0.985	0.999	0	0	0	1	0	1	0	2.14	-7.66	ABIRATERONE	TOPOTECAN HYDROCHLORIDE	BT549	-0.79751575	-0.5917087	-0.69461226
0.0276	0.312	0.989	0.991	0.262	0.0655	0.789	0.0158	0.000536	0.851	0.00129	0.12	0.911	0.00137	0.489	0.933	0.0409	0.866	1	0.995	0.865	0.0899	0.368	0.611	0.985	0.899	0	0	0	1	0	1	0	-16.77	-8.86	ABIRATERONE	MERCAPTOPURINE	BT549	-1.0977654	-1.3723339	-1.2350497
0.0276	0.858	0.989	0.186	0.262	0.944	0.789	0.0607	0.000536	0.0203	0.00129	0.0015	0.911	0.995	0.489	0.628	0.0409	0.00772	1	0.429	0.865	0.996	0.368	0.92	0.985	0.986	0	0	0	1	0	1	0	7.83	4.42	ABIRATERONE	RUXOLITINIB	BT549	0.83250386	0.9483175	0.89041066
0.0276	0.997	0.989	0.968	0.262	0.985	0.789	0.127	0.000536	0.00493	0.00129	0.112	0.911	0.993	0.489	0.789	0.0409	0.000105	1	1	0.865	0.994	0.368	0.806	0.985	1	0	0	0	1	0	1	0	4.16	7.76	ABIRATERONE	IMATINIB	BT549	0.92265874	0.6225154	0.77258706
0.0276	0.0425	0.989	0.943	0.262	0.967	0.789	0.621	0.000536	0.0996	0.00129	0.193	0.911	0.47	0.489	0.417	0.0409	0.000546	1	0.0874	0.865	0.816	0.368	0.931	0.985	0.997	0	0	0	1	0	1	0	3.1	-2.28	ABIRATERONE	GEFITINIB	BT549	0.85676736	0.30328777	0.5800276
0.0276	0.026	0.989	0.655	0.262	0.165	0.789	0.219	0.000536	0.00723	0.00129	0.000387	0.911	0.176	0.489	0.993	0.0409	0.888	1	0.598	0.865	0.19	0.368	0.697	0.985	0.992	0	0	0	1	0	1	0	6.81	-0.38	ABIRATERONE	THALIDOMIDE	BT549	0.08374053	0.06200081	0.07287067
0.0276	0.00148	0.989	0.104	0.262	0.925	0.789	0.9	0.000536	0.742	0.00129	1.9e-05	0.911	0.301	0.489	0.00871	0.0409	0.903	1	0.000172	0.865	0.338	0.368	0.987	0.985	0.988	0	0	0	1	0	1	0	5.96	-0.27	ABIRATERONE	MITOTANE	BT549	0.60066396	0.5639238	0.58229387
0.0276	0.0378	0.989	0.261	0.262	1	0.789	1	0.000536	0.0791	0.00129	0.0507	0.911	0.974	0.489	0.91	0.0409	0.0102	1	1	0.865	0.781	0.368	0.968	0.985	0.997	0	0	0	1	0	1	0	3.41	2.8	ABIRATERONE	NSC141540	BT549	0.54410183	0.7686751	0.65638846
0.0276	0.442	0.989	0.0196	0.262	0.0115	0.789	0.256	0.000536	0.0732	0.00129	0.014	0.911	0.824	0.489	0.859	0.0409	0.0191	1	1	0.865	0.752	0.368	0.267	0.985	0.998	0	0	0	1	0	1	0	5.23	0.51	ABIRATERONE	METHOXSALEN	BT549	0.6108657	0.70313954	0.6570026
0.0276	0.411	0.989	0.995	0.262	0.736	0.789	0.0183	0.000536	0.677	0.00129	0.173	0.911	0.197	0.489	0.927	0.0409	0.0584	1	0.84	0.865	0.478	0.368	0.926	0.985	0.991	0	0	0	1	0	1	0	0.3	-1.48	ABIRATERONE	METHOTREXATE	BT549	-0.1088502	-0.22564292	-0.16724657
0.0276	0.979	0.989	0.289	0.262	1	0.789	0.546	0.000536	0.152	0.00129	0.818	0.911	0.724	0.489	0.0809	0.0409	4.9e-05	1	0.976	0.865	0.962	0.368	0.976	0.985	1	0	0	0	1	0	1	0	8.07	-0.55	ABIRATERONE	VISMODEGIB	BT549	0.61507446	0.71237934	0.6637269
0.0276	0.913	0.989	0.51	0.262	0.996	0.789	0.343	0.000536	0.301	0.00129	0.997	0.911	1	0.489	0.982	0.0409	0.00102	1	1	0.865	1	0.368	0.61	0.985	0.997	0	0	0	1	0	1	0	13.03	6.07	ABIRATERONE	DASATINIB	BT549	0.63492453	0.80573314	0.7203288
0.0276	0.00057	0.989	0.496	0.262	0.0182	0.789	0.27	0.000536	0.00218	0.00129	0.999	0.911	0.999	0.489	0.973	0.0409	0.00011	1	0.914	0.865	0.151	0.368	0.51	0.985	0.91	0	0	0	1	0	1	0	1.56	2.82	ABIRATERONE	TRETINOIN	BT549	0.8591135	0.8257202	0.8424169
0.0276	0.805	0.989	0.902	0.262	1	0.789	1	0.000536	0.975	0.00129	0.000441	0.911	0.997	0.489	0.462	0.0409	0.00967	1	0.988	0.865	0.99	0.368	0.746	0.985	1	0	0	0	1	0	1	0	32.03	31.9	ABIRATERONE	PLICAMYCIN	BT549	5.9602103	5.598559	5.7793846
0.0276	0.00795	0.989	0.438	0.262	1	0.789	0.0334	0.000536	0.113	0.00129	0.00445	0.911	0.997	0.489	0.0294	0.0409	1	1	0.999	0.865	0.894	0.368	0.521	0.985	1	0	0	0	1	0	1	0	7.58	4.44	ABIRATERONE	IFOSFAMIDE	BT549	0.7323683	0.618657	0.6755127
0.0276	0.00319	0.989	0.442	0.262	1	0.789	0.0241	0.000536	0.282	0.00129	0.00253	0.911	0.998	0.489	0.0303	0.0409	1	1	0.998	0.865	0.855	0.368	0.531	0.985	1	0	0	0	1	0	1	0	-2.25	-0.04	ABIRATERONE	CYCLOPHOSPHAMIDE	BT549	0.63764215	0.63219124	0.63491666
0.0276	0.000316	0.989	0.373	0.262	0.994	0.789	0.0367	0.000536	0.00831	0.00129	0.00311	0.911	0.178	0.489	0.74	0.0409	0.00156	1	0.992	0.865	0.767	0.368	0.0867	0.985	0.987	0	0	0	1	0	1	0	7.29	-3.61	ABIRATERONE	CARBOPLATIN	BT549	0.1263116	0.15645286	0.14138223
0.0276	0.000517	0.989	0.103	0.262	0.971	0.789	0.162	0.000536	0.912	0.00129	0.159	0.911	0.696	0.489	0.997	0.0409	0.1	1	0.989	0.865	0.0506	0.368	0.929	0.985	0.952	0	0	0	1	0	1	0	0.2	1.41	ABIRATERONE	1-(5-DEOXYPENTOFURANOSYL)-5-FLUORO-4-{[(PENTYLOXY)CARBONYL]AMINO}PYRIMIDIN-2(1H)-ONE	BT549	0.6798592	0.45815396	0.56900656
0.0276	0.863	0.989	0.153	0.262	0.991	0.789	0.106	0.000536	0.0123	0.00129	1.67e-08	0.911	0.991	0.489	0.000204	0.0409	1	1	0.283	0.865	0.0149	0.368	0.829	0.985	0.885	0	0	0	1	0	1	0	-1.6	-5.61	ABIRATERONE	CHLORAMBUCIL	BT549	-0.6248329	-0.50517815	-0.56500554
0.0276	1	0.989	0.126	0.262	0.999	0.789	1	0.000536	0.961	0.00129	0.883	0.911	1	0.489	1	0.0409	0.011	1	0.998	0.865	1	0.368	0.598	0.985	0.437	0	0	0	1	0	1	0	2.04	0.28	ABIRATERONE	ERLOTINIB HYDROCHLORIDE	BT549	0.95801073	0.86191255	0.90996164
0.0276	0.0451	0.989	0.931	0.262	0.981	0.789	0.0161	0.000536	0.163	0.00129	2.24e-07	0.911	0.601	0.489	0.057	0.0409	0.996	1	0.503	0.865	0.994	0.368	0.33	0.985	0.993	0	0	0	1	0	1	0	1.24	-5.98	ABIRATERONE	URACIL MUSTARD	BT549	-0.35448	-0.5277205	-0.44110024
0.0276	0.0723	0.989	0.16	0.262	1	0.789	1	0.000536	0.0244	0.00129	0.0159	0.911	0.992	0.489	0.89	0.0409	0.0192	1	1	0.865	0.181	0.368	0.898	0.985	0.999	0	0	0	1	0	1	0	-4.18	-5.84	ABIRATERONE	TENIPOSIDE	BT549	-0.13889372	-0.2369782	-0.18793596
0.0276	0.619	0.989	0.89	0.262	0.969	0.789	0.0539	0.000536	0.334	0.00129	3.96e-05	0.911	1	0.489	0.078	0.0409	1.05e-06	1	0.955	0.865	0.392	0.368	0.824	0.985	0.988	0	0	0	1	0	1	0	1.43	0.11	ABIRATERONE	FULVESTRANT	BT549	0.37571186	0.31470728	0.34520957
0.0276	0.432	0.989	0.853	0.262	0.287	0.789	1	0.000536	0.988	0.00129	0.159	0.911	0.989	0.489	0.995	0.0409	0.00296	1	1	0.865	1	0.368	0.994	0.985	0.997	0	0	0	1	0	1	0	5.64	2.38	ABIRATERONE	SUNITINIB	BT549	0.76034415	0.71782476	0.7390845
0.0276	5.36e-05	0.989	0.0734	0.262	0.719	0.789	2.36e-05	0.000536	0.00217	0.00129	0.0707	0.911	2.18e-06	0.489	1.43e-06	0.0409	1	1	0.614	0.865	6.42e-05	0.368	0.776	0.985	1	0	0	0	1	0	1	0	-0.44	-1.23	ABIRATERONE	BUSULFAN	BT549	0.07770659	0.20578867	0.14174762
0.0276	0.95	0.989	0.0683	0.262	1	0.789	0.194	0.000536	0.0147	0.00129	0.288	0.911	0.996	0.489	1	0.0409	0.443	1	0.993	0.865	0.791	0.368	0.929	0.985	0.998	0	0	0	1	0	1	0	0.14	-4.89	ABIRATERONE	CYTARABINE HYDROCHLORIDE	BT549	-0.5800743	-0.57180315	-0.5759387
0.0276	0.985	0.989	0.914	0.262	0.0424	0.789	0.165	0.000536	0.158	0.00129	0.0305	0.911	0.822	0.489	0.794	0.0409	0.00236	1	0.331	0.865	0.749	0.368	0.838	0.985	0.938	0	0	0	1	0	1	0	3.17	-1.11	ABIRATERONE	PRALATREXATE	BT549	0.39895496	0.27902013	0.33898753
0.0276	8.29e-06	0.989	0.928	0.262	0.371	0.789	0.00233	0.000536	0.00428	0.00129	0.0127	0.911	0.00654	0.489	0.566	0.0409	0.322	1	0.917	0.865	0.37	0.368	0.971	0.985	0.999	0	0	0	1	0	1	0	1.46	2.7	ABIRATERONE	ALTRETAMINE	BT549	0.89954937	0.9721871	0.93586826
0.0276	0.0108	0.989	0.0325	0.262	0.967	0.789	0.0686	0.000536	0.000699	0.00129	0.000292	0.911	0.0151	0.489	0.0367	0.0409	1	1	0.153	0.865	0.0904	0.368	0.793	0.985	0.782	0	0	0	1	0	1	0	7.22	-1.03	ABIRATERONE	LOMUSTINE	BT549	0.15427801	0.18134975	0.16781388
0.0276	0.000578	0.989	0.333	0.262	0.164	0.789	0.00476	0.000536	0.00741	0.00129	0.000129	0.911	0.373	0.489	0.99	0.0409	0.239	1	0.41	0.865	0.102	0.368	0.952	0.985	0.997	0	0	0	1	0	1	0	-4.17	-1.38	ABIRATERONE	CHEMBL277800	BT549	0.37242976	0.2041862	0.28830796
0.0276	0.994	0.989	0.976	0.262	0.999	0.789	0.827	0.000536	0.744	0.00129	0.921	0.911	0.998	0.489	1	0.0409	0.000267	1	1	0.865	0.99	0.368	0.89	0.985	0.997	0	0	0	1	0	1	0	12.87	10.61	ABIRATERONE	VINBLASTINE SULFATE	BT549	0.854318	1.024458	0.93938804
0.0276	0.000243	0.989	0.21	0.262	0.0181	0.789	0.996	0.000536	0.26	0.00129	0.748	0.911	1	0.489	0.999	0.0409	5.95e-05	1	1	0.865	0.068	0.368	0.97	0.985	1	0	0	0	1	0	1	0	2.39	0.98	ABIRATERONE	VEMURAFENIB	BT549	0.46664026	0.6174602	0.54205024
0.0276	4.62e-05	0.989	0.212	0.262	0.984	0.789	0.448	0.000536	0.000373	0.00129	0.496	0.911	0.0277	0.489	0.997	0.0409	0.804	1	0.812	0.865	0.279	0.368	0.771	0.985	0.982	0	0	0	1	0	1	0	-2.99	-0.78	ABIRATERONE	NSC 85998	BT549	0.23203698	0.21480381	0.2234204
0.0276	0.136	0.989	0.939	0.262	0.0154	0.789	0.00336	0.000536	0.0864	0.00129	0.000864	0.911	3.08e-05	0.489	0.888	0.0409	0.533	1	0.888	0.865	0.984	0.368	0.956	0.985	0.961	0	0	0	1	0	1	0	2.02	1.32	ABIRATERONE	ALLOPURINOL	BT549	0.0063793883	0.2607898	0.1335846
0.0276	0.138	0.989	0.906	0.262	0.657	0.789	0.98	0.000536	0.00126	0.00129	0.000175	0.911	0.905	0.489	0.0755	0.0409	0.995	1	0.483	0.865	0.427	0.368	0.815	0.985	0.945	0	0	0	1	0	1	0	2.72	0.6	ABIRATERONE	LETROZOLE	BT549	0.36967143	0.5923871	0.48102927
0.0276	0.103	0.989	0.908	0.262	0.994	0.789	1	0.000536	0.0271	0.00129	0.000265	0.911	1	0.489	0.999	0.0409	0.0249	1	1	0.865	0.942	0.368	0.971	0.985	0.8	0	0	0	1	0	1	0	8.89	5.09	ABIRATERONE	CABAZITAXEL	BT549	1.8506792	2.0558627	1.9532709
0.0276	1	0.989	0.733	0.262	0.84	0.789	0.817	0.000536	0.342	0.00129	0.998	0.911	0.999	0.489	0.621	0.0409	0.00103	1	1	0.865	0.998	0.368	0.987	0.985	0.982	0	0	0	1	0	1	0	4.08	3.08	ABIRATERONE	NILOTINIB	BT549	0.6726833	0.82710207	0.7498927
0.0276	0.00242	0.989	0.109	0.262	0.000238	0.789	0.0051	0.000536	0.0797	0.00129	0.00954	0.911	0.00472	0.489	0.0371	0.0409	1	1	0.0194	0.865	0.00202	0.368	0.00597	0.985	0.979	0	0	0	1	0	1	0	-4.29	0.55	ABIRATERONE	ARSENIC TRIOXIDE	BT549	0.32302698	0.1614256	0.2422263
0.0276	0.000399	0.989	0.486	0.262	0.467	0.789	0.000584	0.000536	0.000413	0.00129	0.56	0.911	0.309	0.489	0.999	0.0409	0.996	1	0.962	0.865	0.123	0.368	0.866	0.985	0.981	0	0	0	1	0	1	0	-0.9	-2.95	ABIRATERONE	AZACYTIDINE	BT549	-0.23611623	-0.20914543	-0.22263083
0.0276	0.00894	0.989	0.974	0.262	0.978	0.789	0.978	0.000536	0.00121	0.00129	2.52e-05	0.911	0.999	0.489	0.999	0.0409	0.0202	1	1	0.865	0.997	0.368	0.833	0.985	0.933	0	0	0	1	0	1	0	-2.46	-0.28	ABIRATERONE	EXEMESTANE	BT549	0.45581454	0.52020514	0.48800984
0.0276	0.146	0.989	0.911	0.262	0.975	0.789	0.00264	0.000536	0.947	0.00129	0.465	0.911	2.16e-05	0.489	0.895	0.0409	0.999	1	1	0.865	1	0.368	0.849	0.985	0.617	0	0	0	1	0	1	0	1.36	-1.44	ABIRATERONE	HYDROXYUREA	BT549	-0.092311375	-0.25994045	-0.17612591
0.0276	0.00712	0.989	0.577	0.262	0.998	0.789	0.964	0.000536	0.993	0.00129	0.182	0.911	0.999	0.489	0.521	0.0409	1	1	1	0.865	0.969	0.368	0.183	0.985	1	0	0	0	1	0	1	0	-3.12	-3.45	ABIRATERONE	THIOTEPA	BT549	-0.26548088	-0.042853646	-0.15416726
0.0276	0.00492	0.989	0.897	0.262	0.917	0.789	0.106	0.000536	0.00247	0.00129	1.18e-06	0.911	0.471	0.489	1	0.0409	0.991	1	0.998	0.865	0.541	0.368	0.98	0.985	0.94	0	0	0	1	0	1	0	4.68	-0.38	ABIRATERONE	DEXRAZOXANE	BT549	-0.24011317	-0.18917775	-0.21464546
0.0276	0.492	0.989	0.828	0.262	0.0442	0.789	0.322	0.000536	0.706	0.00129	0.00958	0.911	0.208	0.489	0.989	0.0409	0.0542	1	0.993	0.865	0.161	0.368	0.96	0.985	0.986	0	0	0	1	0	1	0	9.97	-2.38	ABIRATERONE	PEMETREXED	BT549	-0.013302349	0.06315812	0.024927884
0.0276	0.714	0.989	0.998	0.262	0.227	0.789	0.000679	0.000536	0.983	0.00129	0.000659	0.911	0.00016	0.489	0.994	0.0409	0.944	1	0.998	0.865	0.0711	0.368	0.846	0.985	0.615	0	0	0	1	0	1	0	-0.52	-6.64	ABIRATERONE	THIOGUANINE	BT549	-0.7141769	-0.8701567	-0.7921668
0.0276	0.0445	0.989	0.0131	0.262	0.946	0.789	0.273	0.000536	0.0296	0.00129	0.0584	0.911	0.0648	0.489	0.144	0.0409	1	1	0.998	0.865	0.142	0.368	0.482	0.985	0.968	0	0	0	1	0	1	0	-0.61	-0.82	ABIRATERONE	ANASTROZOLE	BT549	0.092305824	0.13865432	0.11548007
0.0276	0.997	0.989	0.578	0.262	1	0.789	0.999	0.000536	0.968	0.00129	0.97	0.911	0.986	0.489	0.388	0.0409	0.000143	1	0.994	0.865	0.991	0.368	0.857	0.985	0.999	0	0	0	1	0	1	0	15.65	12.08	ABIRATERONE	DAUNORUBICIN HYDROCHLORIDE	BT549	0.9662228	0.7855693	0.8758961
0.0276	0.0491	0.989	0.258	0.262	0.936	0.789	0.938	0.000536	0.108	0.00129	0.353	0.911	0.907	0.489	0.953	0.0409	5.15e-05	1	0.999	0.865	0.958	0.368	0.843	0.985	1	0	0	0	1	0	1	0	9.5	3.36	ABIRATERONE	RALOXIFENE	BT549	0.47312278	0.5981538	0.53563833
0.0276	0.74	0.989	0.739	0.262	0.988	0.789	0.353	0.000536	0.937	0.00129	0.18	0.911	0.000204	0.489	0.0234	0.0409	0.997	1	0.977	0.865	0.992	0.368	0.348	0.985	0.981	0	0	0	1	0	1	0	2.21	0.07	ABIRATERONE	ZOLINZA	BT549	1.8197248	0.73064417	1.2751845
0.0276	1	0.989	0.943	0.262	0.999	0.789	1	0.000536	0.998	0.00129	0.999	0.911	1	0.489	0.997	0.0409	8.59e-08	1	1	0.865	1	0.368	0.989	0.985	1	0	0	0	1	0	1	0	7.05	2.48	ABIRATERONE	PAZOPANIB HYDROCHLORIDE	BT549	0.97931606	1.2233955	1.1013558
0.0276	1	0.989	0.897	0.262	0.999	0.789	0.000125	0.000536	0.00595	0.00129	2.07e-05	0.911	1	0.489	0.999	0.0409	0.000111	1	0.998	0.865	1	0.368	0.612	0.985	1	0	0	0	1	0	1	0	-6.73	-3.27	ABIRATERONE	EMCYT (PHARMACIA)	BT549	0.5934359	0.68680274	0.6401193
0.0276	0.165	0.989	0.795	0.262	0.799	0.789	0.000405	0.000536	0.477	0.00129	0.348	0.911	1	0.489	0.931	0.0409	0.998	1	1	0.865	0.988	0.368	0.453	0.985	1	0	0	0	1	0	1	0	3.52	0.1	ABIRATERONE	ZOLEDRONIC ACID	BT549	-0.116104014	-0.045718603	-0.08091131
0.0276	0.963	0.989	0.0897	0.262	1	0.789	0.999	0.000536	0.937	0.00129	0.000168	0.911	0.999	0.489	0.796	0.0409	0.805	1	0.995	0.865	0.459	0.368	0.643	0.985	0.99	0	0	0	1	0	1	0	4.26	-2.03	ABIRATERONE	BENDAMUSTINE HYDROCHLORIDE	BT549	0.38746208	0.34435844	0.36591026
0.0276	3.91e-05	0.989	0.789	0.262	0.122	0.789	0.174	0.000536	0.000767	0.00129	0.766	0.911	0.034	0.489	1	0.0409	0.991	1	0.0139	0.865	0.0299	0.368	0.835	0.985	0.995	0	0	0	1	0	1	0	1.84	-0.57	ABIRATERONE	CO-V	BT549	0.37571692	0.3336451	0.35468102
0.0276	0.0059	0.989	0.0827	0.262	0.943	0.789	0.0395	0.000536	0.00307	0.00129	5.79e-09	0.911	0.00204	0.489	0.000332	0.0409	1	1	0.901	0.865	0.41	0.368	0.357	0.985	0.977	0	0	0	1	0	1	0	0.96	-4	ABIRATERONE	PIPOBROMAN	BT549	-0.1941137	-0.20195723	-0.19803546
0.0276	0.00186	0.989	0.813	0.262	0.0752	0.789	0.00316	0.000536	0.00798	0.00129	0.000406	0.911	0.0034	0.489	0.961	0.0409	0.728	1	0.14	0.865	0.523	0.368	0.714	0.985	0.995	0	0	0	1	0	1	0	-0.65	-4.25	ABIRATERONE	CHEMBL17639	BT549	-0.15866315	-0.01715555	-0.087909356
0.0276	0.108	0.989	0.913	0.262	0.305	0.789	0.708	0.000536	0.0219	0.00129	0.794	0.911	0.00556	0.489	0.104	0.0409	0.656	1	0.0237	0.865	0.386	0.368	0.743	0.985	0.989	0	0	0	1	0	1	0	-2.06	1.26	ABIRATERONE	IMIQUIMOD	BT549	0.62299716	0.6723546	0.6476759
0.0276	0.872	0.989	0.0903	0.262	1	0.789	0.999	0.000536	0.0803	0.00129	0.969	0.911	1	0.489	1	0.0409	0.73	1	0.999	0.865	1	0.368	0.966	0.985	0.728	0	0	0	1	0	1	0	6	1.49	ABIRATERONE	PROCARBAZINE HYDROCHLORIDE	BT549	0.19309342	0.18598521	0.18953931
0.0276	0.933	0.989	0.751	0.262	1	0.789	0.999	0.000536	0.103	0.00129	0.499	0.911	1	0.489	0.998	0.0409	0.00065	1	1	0.865	0.948	0.368	0.825	0.985	1	0	0	0	1	0	1	0	2.08	1.41	ABIRATERONE	NSC733504	BT549	0.6584678	0.5517366	0.6051022
0.0276	0.784	0.989	0.0429	0.262	1	0.789	0.99	0.000536	0.444	0.00129	4.34e-06	0.911	0.991	0.489	0.838	0.0409	0.804	1	0.642	0.865	0.993	0.368	0.719	0.985	0.907	0	0	0	1	0	1	0	2.59	-3.98	ABIRATERONE	MELPHALAN HYDROCHLORIDE	BT549	-0.15827128	-0.097582676	-0.12792698
0.0276	0.244	0.989	0.679	0.262	0.515	0.789	0.0628	0.000536	0.000118	0.00129	6.1e-06	0.911	0.52	0.489	0.994	0.0409	0.0881	1	0.94	0.865	0.889	0.368	0.688	0.985	0.992	0	0	0	1	0	1	0	3.17	-2.13	ABIRATERONE	LENALIDOMIDE	BT549	0.51357365	0.6758699	0.5947218
0.0276	0.0144	0.989	0.993	0.262	0.964	0.789	0.0626	0.000536	0.0299	0.00129	0.00543	0.911	0.0045	0.489	1	0.0409	0.0365	1	0.22	0.865	0.59	0.368	0.99	0.985	0.973	0	0	0	1	0	1	0	-2.81	0.48	ABIRATERONE	DACARBAZINE	BT549	0.4327799	0.41550577	0.42414284
0.0276	0.000332	0.989	0.819	0.262	0.995	0.789	0.998	0.000536	0.0101	0.00129	9.6e-05	0.911	0.944	0.489	0.641	0.0409	0.983	1	1	0.865	0.994	0.368	0.666	0.985	0.999	0	0	0	1	0	1	0	10.49	4.92	ABIRATERONE	MITOMYCINE	BT549	0.11894265	0.07553227	0.09723746
0.0276	0.742	0.989	0.608	0.262	0.00144	0.789	0.0359	0.000536	0.296	0.00129	0.000908	0.911	0.00273	0.489	0.796	0.0409	0.229	1	0.995	0.865	0.989	0.368	0.824	0.985	0.972	0	0	0	1	0	1	0	2.95	1.75	ABIRATERONE	5-FU	BT549	0.29572526	0.04749205	0.17160866
0.0276	0.000227	0.989	0.426	0.262	0.162	0.789	3.42e-06	0.000536	0.162	0.00129	0.00447	0.911	0.0177	0.489	0.128	0.0409	0.99	1	1	0.865	0.992	0.368	0.697	0.985	0.996	0	0	0	1	0	1	0	2.03	0.98	ABIRATERONE	AMIFOSTINE	BT549	0.50551844	0.60754424	0.5565313
0.0178	0.0231	0.327	0.0957	0.0532	0.996	0.994	0.0245	0.144	0.018	0.611	4.64e-05	0.99	0.0022	0.996	0.136	0.677	1	0.856	0.00127	0.253	0.0849	0.744	0.723	0.999	0.586	0	0	0	1	0	1	0	-12.86	-12.86	ACTINOMYCIN D	CARMUSTINE	BT549	-0.47088957	-0.79250675	-0.63169813
0.0178	0.619	0.327	0.89	0.0532	0.969	0.994	0.0539	0.144	0.334	0.611	3.96e-05	0.99	1	0.996	0.078	0.677	1.05e-06	0.856	0.955	0.253	0.392	0.744	0.824	0.999	0.988	0	0	0	1	0	1	0	22	21.5	ACTINOMYCIN D	FULVESTRANT	BT549	3.960417	3.9909418	3.9756794
0.0178	0.0123	0.327	0.868	0.0532	0.99	0.994	0.996	0.144	0.0234	0.611	9.42e-05	0.99	1	0.996	0.994	0.677	0.0372	0.856	0.999	0.253	0.906	0.744	0.943	0.999	0.554	0	0	0	1	0	1	0	3.42	1.42	ACTINOMYCIN D	DOCETAXEL	BT549	3.2352457	2.6001306	2.9176881
0.0178	0.0445	0.327	0.0131	0.0532	0.946	0.994	0.273	0.144	0.0296	0.611	0.0584	0.99	0.0648	0.996	0.144	0.677	1	0.856	0.998	0.253	0.142	0.744	0.482	0.999	0.968	0	0	0	1	0	1	0	-2.64	-1.1	ACTINOMYCIN D	ANASTROZOLE	BT549	-0.109340884	-0.18095645	-0.14514866
0.0178	0.913	0.327	0.51	0.0532	0.996	0.994	0.343	0.144	0.301	0.611	0.997	0.99	1	0.996	0.982	0.677	0.00102	0.856	1	0.253	1	0.744	0.61	0.999	0.997	0	0	0	1	0	1	0	2.82	1.13	ACTINOMYCIN D	DASATINIB	BT549	0.32846013	0.21435499	0.27140754
0.0178	0.998	0.327	0.206	0.0532	1	0.994	0.999	0.144	0.94	0.611	0.968	0.99	0.994	0.996	0.285	0.677	0.000336	0.856	0.991	0.253	0.961	0.744	0.927	0.999	0.999	0	0	0	1	0	1	0	-6.58	-8.86	ACTINOMYCIN D	ADM HYDROCHLORIDE	BT549	0.91232896	0.77819794	0.8452635
0.0178	3.91e-05	0.327	0.789	0.0532	0.122	0.994	0.174	0.144	0.000767	0.611	0.766	0.99	0.034	0.996	1	0.677	0.991	0.856	0.0139	0.253	0.0299	0.744	0.835	0.999	0.995	0	0	0	1	0	1	0	-2.33	-6.1	ACTINOMYCIN D	CO-V	BT549	0.03653856	-0.68307513	-0.3232683
0.0178	9.99e-05	0.327	0.211	0.0532	0.115	0.994	0.00482	0.144	0.000763	0.611	0.00803	0.99	0.272	0.996	0.994	0.677	0.104	0.856	0.159	0.253	0.269	0.744	0.891	0.999	0.997	0	0	0	1	0	1	0	1.96	-3.92	ACTINOMYCIN D	FLUDARABINE BASE	BT549	0.079206325	-0.15685016	-0.038821917
0.0178	0.98	0.327	0.964	0.0532	0.999	0.994	0.889	0.144	0.598	0.611	0.909	0.99	0.996	0.996	1	0.677	0.000169	0.856	1	0.253	0.993	0.744	0.859	0.999	0.804	0	0	0	1	0	1	0	2.81	-1.92	ACTINOMYCIN D	VINCRISTINE SULFATE	BT549	0.4793846	-0.080945425	0.19921958
0.0178	0.722	0.327	0.0651	0.0532	1	0.994	0.759	0.144	0.595	0.611	0.399	0.99	0.342	0.996	0.602	0.677	1	0.856	1	0.253	0.222	0.744	0.735	0.999	0.388	0	0	0	1	0	1	0	-1.23	-6.92	ACTINOMYCIN D	AMINOLEVULINIC ACID HYDROCHLORIDE	BT549	-0.6273006	-0.6025581	-0.6149293
0.0178	0.000316	0.327	0.373	0.0532	0.994	0.994	0.0367	0.144	0.00831	0.611	0.00311	0.99	0.178	0.996	0.74	0.677	0.00156	0.856	0.992	0.253	0.767	0.744	0.0867	0.999	0.987	0	0	0	1	0	1	0	-6.33	-9.55	ACTINOMYCIN D	CARBOPLATIN	BT549	-0.8518667	-0.28021863	-0.56604266
0.0178	0.000227	0.327	0.426	0.0532	0.162	0.994	3.42e-06	0.144	0.162	0.611	0.00447	0.99	0.0177	0.996	0.128	0.677	0.99	0.856	1	0.253	0.992	0.744	0.697	0.999	0.996	0	0	0	1	0	1	0	1.47	-3.94	ACTINOMYCIN D	AMIFOSTINE	BT549	-0.2080633	-0.22128958	-0.21467644
0.0178	0.000578	0.327	0.333	0.0532	0.164	0.994	0.00476	0.144	0.00741	0.611	0.000129	0.99	0.373	0.996	0.99	0.677	0.239	0.856	0.41	0.253	0.102	0.744	0.952	0.999	0.997	0	0	0	1	0	1	0	6.77	3.17	ACTINOMYCIN D	CHEMBL277800	BT549	0.19193655	-0.20131227	-0.0046878606
0.0178	1	0.327	0.733	0.0532	0.84	0.994	0.817	0.144	0.342	0.611	0.998	0.99	0.999	0.996	0.621	0.677	0.00103	0.856	1	0.253	0.998	0.744	0.987	0.999	0.982	0	0	0	1	0	1	0	18.94	18.02	ACTINOMYCIN D	NILOTINIB	BT549	2.4284222	2.2314215	2.3299217
0.0178	0.325	0.327	0.026	0.0532	0.368	0.994	0.944	0.144	0.194	0.611	0.859	0.99	0.988	0.996	1	0.677	0.000154	0.856	0.606	0.253	0.997	0.744	0.903	0.999	0.965	0	0	0	1	0	1	0	-0.7	-0.58	ACTINOMYCIN D	ROMIDEPSIN	BT549	0.86516094	0.60223705	0.73369896
0.0178	0.00201	0.327	0.00252	0.0532	0.983	0.994	0.994	0.144	0.768	0.611	0.302	0.99	0.373	0.996	0.997	0.677	1	0.856	0.00491	0.253	0.749	0.744	0.899	0.999	0.513	0	0	0	1	0	1	0	8.91	7.31	ACTINOMYCIN D	CISPLATINO	BT549	0.4979206	0.51568353	0.5068021
0.0178	5.36e-05	0.327	0.0734	0.0532	0.719	0.994	2.36e-05	0.144	0.00217	0.611	0.0707	0.99	2.18e-06	0.996	1.43e-06	0.677	1	0.856	0.614	0.253	6.42e-05	0.744	0.776	0.999	1	0	0	0	1	0	1	0	-2.56	-6.16	ACTINOMYCIN D	BUSULFAN	BT549	-0.122054555	-0.011689156	-0.06687185
0.0178	0.000797	0.327	0.883	0.0532	0.0918	0.994	0.000213	0.144	0.00174	0.611	0.533	0.99	0.00668	0.996	0.999	0.677	1	0.856	0.895	0.253	0.465	0.744	0.695	0.999	0.979	0	0	0	1	0	1	0	2.08	-4.7	ACTINOMYCIN D	NSC-127716	BT549	-0.5207463	-0.6569748	-0.5888605
0.0178	4.62e-05	0.327	0.212	0.0532	0.984	0.994	0.448	0.144	0.000373	0.611	0.496	0.99	0.0277	0.996	0.997	0.677	0.804	0.856	0.812	0.253	0.279	0.744	0.771	0.999	0.982	0	0	0	1	0	1	0	0.54	-3.86	ACTINOMYCIN D	NSC 85998	BT549	-0.5367749	-0.5505894	-0.5436821
0.0178	0.00057	0.327	0.496	0.0532	0.0182	0.994	0.27	0.144	0.00218	0.611	0.999	0.99	0.999	0.996	0.973	0.677	0.00011	0.856	0.914	0.253	0.151	0.744	0.51	0.999	0.91	0	0	0	1	0	1	0	17.18	13.09	ACTINOMYCIN D	TRETINOIN	BT549	1.286043	1.9686784	1.6273607
0.0178	0.00186	0.327	0.813	0.0532	0.0752	0.994	0.00316	0.144	0.00798	0.611	0.000406	0.99	0.0034	0.996	0.961	0.677	0.728	0.856	0.14	0.253	0.523	0.744	0.714	0.999	0.995	0	0	0	1	0	1	0	-4.66	-4.57	ACTINOMYCIN D	CHEMBL17639	BT549	-0.12888464	-0.31656283	-0.22272374
0.0178	0.411	0.327	0.995	0.0532	0.736	0.994	0.0183	0.144	0.677	0.611	0.173	0.99	0.197	0.996	0.927	0.677	0.0584	0.856	0.84	0.253	0.478	0.744	0.926	0.999	0.991	0	0	0	1	0	1	0	-5.13	-6.59	ACTINOMYCIN D	METHOTREXATE	BT549	-0.09527328	-0.15152451	-0.1233989
0.0178	0.933	0.327	0.751	0.0532	1	0.994	0.999	0.144	0.103	0.611	0.499	0.99	1	0.996	0.998	0.677	0.00065	0.856	1	0.253	0.948	0.744	0.825	0.999	1	0	0	0	1	0	1	0	2.12	-1.06	ACTINOMYCIN D	NSC733504	BT549	0.5360558	0.43953356	0.4877947
0.0178	0.442	0.327	0.0196	0.0532	0.0115	0.994	0.256	0.144	0.0732	0.611	0.014	0.99	0.824	0.996	0.859	0.677	0.0191	0.856	1	0.253	0.752	0.744	0.267	0.999	0.998	0	0	0	1	0	1	0	-17.84	-14.59	ACTINOMYCIN D	METHOXSALEN	BT549	-0.90417975	-0.5618046	-0.7329922
0.0178	0.00712	0.327	0.577	0.0532	0.998	0.994	0.964	0.144	0.993	0.611	0.182	0.99	0.999	0.996	0.521	0.677	1	0.856	1	0.253	0.969	0.744	0.183	0.999	1	0	0	0	1	0	1	0	-0.17	-3.88	ACTINOMYCIN D	THIOTEPA	BT549	-0.5734396	-0.28542307	-0.42943132
0.0178	1	0.327	0.126	0.0532	0.999	0.994	1	0.144	0.961	0.611	0.883	0.99	1	0.996	1	0.677	0.011	0.856	0.998	0.253	1	0.744	0.598	0.999	0.437	0	0	0	1	0	1	0	0.89	-4.02	ACTINOMYCIN D	ERLOTINIB HYDROCHLORIDE	BT549	0.54945135	0.62823194	0.5888417
0.0178	0.74	0.327	0.739	0.0532	0.988	0.994	0.353	0.144	0.937	0.611	0.18	0.99	0.000204	0.996	0.0234	0.677	0.997	0.856	0.977	0.253	0.992	0.744	0.348	0.999	0.981	0	0	0	1	0	1	0	0.6	-0.9	ACTINOMYCIN D	ZOLINZA	BT549	-0.09039023	-0.015750535	-0.05307038
0.0178	0.997	0.327	0.968	0.0532	0.985	0.994	0.127	0.144	0.00493	0.611	0.112	0.99	0.993	0.996	0.789	0.677	0.000105	0.856	1	0.253	0.994	0.744	0.806	0.999	1	0	0	0	1	0	1	0	8.12	4.66	ACTINOMYCIN D	IMATINIB	BT549	1.8546187	2.4144344	2.1345265
0.0178	0.174	0.327	0.759	0.0532	0.991	0.994	0.998	0.144	0.00886	0.611	0.0115	0.99	1	0.996	0.997	0.677	0.0827	0.856	1	0.253	0.974	0.744	0.946	0.999	0.999	0	0	0	1	0	1	0	10.1	5.46	ACTINOMYCIN D	PACLITAXEL	BT549	1.6254615	1.6228831	1.6241722
0.0178	0.963	0.327	0.0897	0.0532	1	0.994	0.999	0.144	0.937	0.611	0.000168	0.99	0.999	0.996	0.796	0.677	0.805	0.856	0.995	0.253	0.459	0.744	0.643	0.999	0.99	0	0	0	1	0	1	0	3.03	-2.01	ACTINOMYCIN D	BENDAMUSTINE HYDROCHLORIDE	BT549	0.55744207	0.501239	0.5293405
0.0178	0.00242	0.327	0.109	0.0532	0.000238	0.994	0.0051	0.144	0.0797	0.611	0.00954	0.99	0.00472	0.996	0.0371	0.677	1	0.856	0.0194	0.253	0.00202	0.744	0.00597	0.999	0.979	0	0	0	1	0	1	0	-1.35	-2.35	ACTINOMYCIN D	ARSENIC TRIOXIDE	BT549	0.09729431	-0.26355237	-0.08312903
0.0178	0.95	0.327	0.0683	0.0532	1	0.994	0.194	0.144	0.0147	0.611	0.288	0.99	0.996	0.996	1	0.677	0.443	0.856	0.993	0.253	0.791	0.744	0.929	0.999	0.998	0	0	0	1	0	1	0	-2.02	-4.1	ACTINOMYCIN D	CYTARABINE HYDROCHLORIDE	BT549	-0.07543919	-0.3518329	-0.21363604
0.0178	0.000399	0.327	0.486	0.0532	0.467	0.994	0.000584	0.144	0.000413	0.611	0.56	0.99	0.309	0.996	0.999	0.677	0.996	0.856	0.962	0.253	0.123	0.744	0.866	0.999	0.981	0	0	0	1	0	1	0	-0.68	-9.84	ACTINOMYCIN D	AZACYTIDINE	BT549	-0.69233465	-0.7799762	-0.7361554
0.0178	0.0263	0.327	0.822	0.0532	0.62	0.994	0.999	0.144	0.261	0.611	0.0101	0.99	0.84	0.996	0.972	0.677	0.165	0.856	1	0.253	0.542	0.744	0.853	0.999	0.988	0	0	0	1	0	1	0	-2.71	-8.28	ACTINOMYCIN D	QUINACRINE HYDROCHLORIDE	BT549	-0.007850312	0.5308889	0.2615193
0.0178	0.000332	0.327	0.819	0.0532	0.995	0.994	0.998	0.144	0.0101	0.611	9.6e-05	0.99	0.944	0.996	0.641	0.677	0.983	0.856	1	0.253	0.994	0.744	0.666	0.999	0.999	0	0	0	1	0	1	0	-3.04	-8.88	ACTINOMYCIN D	MITOMYCINE	BT549	-0.3249169	-0.3699528	-0.34743485
0.0178	0.972	0.327	0.424	0.0532	1	0.994	0.87	0.144	0.482	0.611	0.369	0.99	0.998	0.996	1	0.677	0.000952	0.856	0.975	0.253	0.035	0.744	0.964	0.999	0.998	0	0	0	1	0	1	0	3.6	-3.68	ACTINOMYCIN D	BLEOMYCIN	BT549	-0.2675499	-0.27006242	-0.26880616
0.0178	0.00327	0.327	0.0399	0.0532	1	0.994	0.0647	0.144	0.358	0.611	0.161	0.99	0.0186	0.996	0.962	0.677	4.82e-07	0.856	0.0715	0.253	1	0.744	0.983	0.999	1	0	0	0	1	0	1	0	9.98	8.25	ACTINOMYCIN D	LAPATINIB	BT549	1.1813958	1.3174465	1.2494211
0.0178	1	0.327	0.897	0.0532	0.999	0.994	0.000125	0.144	0.00595	0.611	2.07e-05	0.99	1	0.996	0.999	0.677	0.000111	0.856	0.998	0.253	1	0.744	0.612	0.999	1	0	0	0	1	0	1	0	26.76	24.85	ACTINOMYCIN D	EMCYT (PHARMACIA)	BT549	2.5367346	2.234723	2.3857288
0.0178	0.994	0.327	0.976	0.0532	0.999	0.994	0.827	0.144	0.744	0.611	0.921	0.99	0.998	0.996	1	0.677	0.000267	0.856	1	0.253	0.99	0.744	0.89	0.999	0.997	0	0	0	1	0	1	0	0.04	-1.86	ACTINOMYCIN D	VINBLASTINE SULFATE	BT549	1.6408396	1.1999527	1.4203961
0.0178	0.00347	0.327	0.656	0.0532	0.994	0.994	0.935	0.144	0.708	0.611	0.0129	0.99	0.978	0.996	0.122	0.677	0.0194	0.856	1	0.253	0.515	0.744	0.453	0.999	0.999	0	0	0	1	0	1	0	27.77	23.1	ACTINOMYCIN D	TAMOXIFEN CITRATE	BT549	2.5044446	2.4649591	2.4847019
0.0178	1.28e-05	0.327	0.97	0.0532	0.0722	0.994	0.0558	0.144	0.219	0.611	0.189	0.99	0.374	0.996	0.0394	0.677	0.584	0.856	0.998	0.253	0.907	0.744	0.471	0.999	1	0	0	0	1	0	1	0	-0.42	-9.5	ACTINOMYCIN D	TRIETHYLENEMELAMINE	BT549	-0.85724205	-0.758697	-0.8079695
0.0178	0.0059	0.327	0.0827	0.0532	0.943	0.994	0.0395	0.144	0.00307	0.611	5.79e-09	0.99	0.00204	0.996	0.000332	0.677	1	0.856	0.901	0.253	0.41	0.744	0.357	0.999	0.977	0	0	0	1	0	1	0	-5.53	-7.86	ACTINOMYCIN D	PIPOBROMAN	BT549	-0.5494833	-0.73887163	-0.64417744
0.0178	0.646	0.327	0.69	0.0532	0.999	0.994	0.61	0.144	0.841	0.611	0.0202	0.99	0.999	0.996	0.983	0.677	0.000373	0.856	0.98	0.253	0.0655	0.744	0.713	0.999	0.997	0	0	0	1	0	1	0	17.19	15.59	ACTINOMYCIN D	ANTIBIOTIC AD 32	BT549	2.3755429	2.5548007	2.4651718
0.0178	0.000517	0.327	0.103	0.0532	0.971	0.994	0.162	0.144	0.912	0.611	0.159	0.99	0.696	0.996	0.997	0.677	0.1	0.856	0.989	0.253	0.0506	0.744	0.929	0.999	0.952	0	0	0	1	0	1	0	-3.75	-4.08	ACTINOMYCIN D	1-(5-DEOXYPENTOFURANOSYL)-5-FLUORO-4-{[(PENTYLOXY)CARBONYL]AMINO}PYRIMIDIN-2(1H)-ONE	BT549	0.357451	0.67908496	0.518268
0.0178	0.00814	0.327	0.995	0.0532	0.0413	0.994	0.0806	0.144	0.0787	0.611	0.000362	0.99	0.000133	0.996	0.104	0.677	0.886	0.856	0.0127	0.253	0.253	0.744	0.969	0.999	0.928	0	0	0	1	0	1	0	-0.54	-6.22	ACTINOMYCIN D	TEMOZOLOMIDE	BT549	0.1447067	0.008889221	0.07679796
0.0178	0.888	0.327	0.0929	0.0532	0.37	0.994	0.46	0.144	0.0545	0.611	0.0116	0.99	0.967	0.996	0.576	0.677	0.944	0.856	1	0.253	0.815	0.744	0.311	0.999	0.999	0	0	0	1	0	1	0	3.4	-4.59	ACTINOMYCIN D	SN-38	BT549	-0.44948936	-0.6851853	-0.56733733
0.0178	0.432	0.327	0.853	0.0532	0.287	0.994	1	0.144	0.988	0.611	0.159	0.99	0.989	0.996	0.995	0.677	0.00296	0.856	1	0.253	1	0.744	0.994	0.999	0.997	0	0	0	1	0	1	0	-0.49	-2.74	ACTINOMYCIN D	SUNITINIB	BT549	1.053595	0.76524216	0.9094186
0.0178	0.00795	0.327	0.438	0.0532	1	0.994	0.0334	0.144	0.113	0.611	0.00445	0.99	0.997	0.996	0.0294	0.677	1	0.856	0.999	0.253	0.894	0.744	0.521	0.999	1	0	0	0	1	0	1	0	-0.35	-3.36	ACTINOMYCIN D	IFOSFAMIDE	BT549	0.25962555	0.23883367	0.24922961
0.0178	0.146	0.327	0.911	0.0532	0.975	0.994	0.00264	0.144	0.947	0.611	0.465	0.99	2.16e-05	0.996	0.895	0.677	0.999	0.856	1	0.253	1	0.744	0.849	0.999	0.617	0	0	0	1	0	1	0	-0.8	-3.48	ACTINOMYCIN D	HYDROXYUREA	BT549	0.05234269	0.051194604	0.051768646
0.0178	0.136	0.327	0.939	0.0532	0.0154	0.994	0.00336	0.144	0.0864	0.611	0.000864	0.99	3.08e-05	0.996	0.888	0.677	0.533	0.856	0.888	0.253	0.984	0.744	0.956	0.999	0.961	0	0	0	1	0	1	0	-2.65	-6.9	ACTINOMYCIN D	ALLOPURINOL	BT549	-0.27751774	-0.079986446	-0.1787521
0.0178	0.165	0.327	0.795	0.0532	0.799	0.994	0.000405	0.144	0.477	0.611	0.348	0.99	1	0.996	0.931	0.677	0.998	0.856	1	0.253	0.988	0.744	0.453	0.999	1	0	0	0	1	0	1	0	-0.98	-3.37	ACTINOMYCIN D	ZOLEDRONIC ACID	BT549	-0.2394923	-0.13261393	-0.18605311
0.0178	0.985	0.327	0.914	0.0532	0.0424	0.994	0.165	0.144	0.158	0.611	0.0305	0.99	0.822	0.996	0.794	0.677	0.00236	0.856	0.331	0.253	0.749	0.744	0.838	0.999	0.938	0	0	0	1	0	1	0	-3.22	0.36	ACTINOMYCIN D	PRALATREXATE	BT549	0.6767576	0.22596017	0.45135885
0.0178	0.989	0.327	0.444	0.0532	0.245	0.994	1	0.144	0.997	0.611	1	0.99	0.993	0.996	0.314	0.677	0.0105	0.856	1	0.253	1	0.744	0.969	0.999	0.993	0	0	0	1	0	1	0	2.64	-2.82	ACTINOMYCIN D	SORAFENIB	BT549	1.0156052	0.9384258	0.9770155
0.0178	0.00319	0.327	0.442	0.0532	1	0.994	0.0241	0.144	0.282	0.611	0.00253	0.99	0.998	0.996	0.0303	0.677	1	0.856	0.998	0.253	0.855	0.744	0.531	0.999	1	0	0	0	1	0	1	0	2.41	-0.84	ACTINOMYCIN D	CYCLOPHOSPHAMIDE	BT549	0.3908779	0.55289054	0.47188422
0.0178	0.000492	0.327	0.221	0.0532	0.495	0.994	0.0916	0.144	0.00964	0.611	0.131	0.99	0.602	0.996	1	0.677	0.0532	0.856	0.936	0.253	0.00298	0.744	0.859	0.999	0.99	0	0	0	1	0	1	0	1.7	1.69	ACTINOMYCIN D	34793-34-5	BT549	0.80884373	1.4551587	1.1320012
0.0178	0.872	0.327	0.0903	0.0532	1	0.994	0.999	0.144	0.0803	0.611	0.969	0.99	1	0.996	1	0.677	0.73	0.856	0.999	0.253	1	0.744	0.966	0.999	0.728	0	0	0	1	0	1	0	4.6	-0.17	ACTINOMYCIN D	PROCARBAZINE HYDROCHLORIDE	BT549	0.09917122	-0.12670112	-0.013764948
0.0178	0.108	0.327	0.913	0.0532	0.305	0.994	0.708	0.144	0.0219	0.611	0.794	0.99	0.00556	0.996	0.104	0.677	0.656	0.856	0.0237	0.253	0.386	0.744	0.743	0.999	0.989	0	0	0	1	0	1	0	-1.41	-5.16	ACTINOMYCIN D	IMIQUIMOD	BT549	-0.27247173	-0.33845985	-0.3054658
0.0178	0.805	0.327	0.902	0.0532	1	0.994	1	0.144	0.975	0.611	0.000441	0.99	0.997	0.996	0.462	0.677	0.00967	0.856	0.988	0.253	0.99	0.744	0.746	0.999	1	0	0	0	1	0	1	0	3.14	-0.77	ACTINOMYCIN D	PLICAMYCIN	BT549	1.5612944	1.4378086	1.4995515
0.0178	0.0452	0.327	0.894	0.0532	0.991	0.994	0.832	0.144	0.6	0.611	0.878	0.99	1	0.996	1	0.677	0.00038	0.856	1	0.253	0.285	0.744	0.941	0.999	0.972	0	0	0	1	0	1	0	-2.75	-1.37	ACTINOMYCIN D	IXABEPILONE	BT549	0.7321384	0.7422662	0.7372023
0.0178	0.00148	0.327	0.104	0.0532	0.925	0.994	0.9	0.144	0.742	0.611	1.9e-05	0.99	0.301	0.996	0.00871	0.677	0.903	0.856	0.000172	0.253	0.338	0.744	0.987	0.999	0.988	0	0	0	1	0	1	0	8.55	5.54	ACTINOMYCIN D	MITOTANE	BT549	0.6116599	0.9677345	0.7896972
0.0178	0.0715	0.327	0.105	0.0532	0.7	0.994	0.649	0.144	0.705	0.611	0.036	0.99	0.815	0.996	0.729	0.677	0.0591	0.856	0.98	0.253	0.999	0.744	0.955	0.999	1	0	0	0	1	0	1	0	5.94	3.87	ACTINOMYCIN D	CELECOXIB	BT549	0.91318727	1.4125181	1.1628528
0.0178	0.817	0.327	0.499	0.0532	1	0.994	0.999	0.144	0.0496	0.611	0.301	0.99	1	0.996	0.999	0.677	0.000498	0.856	1	0.253	0.971	0.744	0.851	0.999	1	0	0	0	1	0	1	0	5.71	1.23	ACTINOMYCIN D	ANTIBIOTIC AY 22989	BT549	1.3254706	1.0935848	1.2095277
0.0178	0.026	0.327	0.655	0.0532	0.165	0.994	0.219	0.144	0.00723	0.611	0.000387	0.99	0.176	0.996	0.993	0.677	0.888	0.856	0.598	0.253	0.19	0.744	0.697	0.999	0.992	0	0	0	1	0	1	0	-0.39	-6.51	ACTINOMYCIN D	THALIDOMIDE	BT549	-0.33071667	-0.4173345	-0.37402558
0.0178	0.192	0.327	0.889	0.0532	0.999	0.994	0.963	0.144	0.958	0.611	0.0869	0.99	0.772	0.996	0.64	0.677	0.0209	0.856	0.909	0.253	0.825	0.744	0.824	0.999	1	0	0	0	1	0	1	0	17.44	16.8	ACTINOMYCIN D	NSC256439	BT549	3.0545661	3.0140464	3.0343063
0.998	0.00795	0.206	0.438	1	1	0.999	0.0334	0.94	0.113	0.968	0.00445	0.994	0.997	0.285	0.0294	0.000336	1	0.991	0.999	0.961	0.894	0.927	0.521	0.999	1	0	0	0	1	0	1	0	4.21	1.58	ADM HYDROCHLORIDE	IFOSFAMIDE	BT549	0.28540206	0.17201051	0.22870629
0.998	0.492	0.206	0.828	1	0.0442	0.999	0.322	0.94	0.706	0.968	0.00958	0.994	0.208	0.285	0.989	0.000336	0.0542	0.991	0.993	0.961	0.161	0.927	0.96	0.999	0.986	0	0	0	1	0	1	0	3.8	4.77	ADM HYDROCHLORIDE	PEMETREXED	BT549	-0.51814204	-0.54793173	-0.5330369
0.998	0.0491	0.206	0.258	1	0.936	0.999	0.938	0.94	0.108	0.968	0.353	0.994	0.907	0.285	0.953	0.000336	5.15e-05	0.991	0.999	0.961	0.958	0.927	0.843	0.999	1	0	0	0	1	0	1	0	-0.81	-1.23	ADM HYDROCHLORIDE	RALOXIFENE	BT549	0.49081162	0.45063877	0.47072518
0.998	1	0.206	0.126	1	0.999	0.999	1	0.94	0.961	0.968	0.883	0.994	1	0.285	1	0.000336	0.011	0.991	0.998	0.961	1	0.927	0.598	0.999	0.437	0	0	0	1	0	1	0	4.18	1.63	ADM HYDROCHLORIDE	ERLOTINIB HYDROCHLORIDE	BT549	0.16444424	-0.10682384	0.0288102
0.998	0.000227	0.206	0.426	1	0.162	0.999	3.42e-06	0.94	0.162	0.968	0.00447	0.994	0.0177	0.285	0.128	0.000336	0.99	0.991	1	0.961	0.992	0.927	0.697	0.999	0.996	0	0	0	1	0	1	0	-2.47	-0.14	ADM HYDROCHLORIDE	AMIFOSTINE	BT549	0.24425197	0.14071505	0.19248351
0.998	0.646	0.206	0.69	1	0.999	0.999	0.61	0.94	0.841	0.968	0.0202	0.994	0.999	0.285	0.983	0.000336	0.000373	0.991	0.98	0.961	0.0655	0.927	0.713	0.999	0.997	0	0	0	1	0	1	0	-1.42	-0.29	ADM HYDROCHLORIDE	ANTIBIOTIC AD 32	BT549	-0.48442084	-0.38202852	-0.43322468
0.998	1	0.206	0.897	1	0.999	0.999	0.000125	0.94	0.00595	0.968	2.07e-05	0.994	1	0.285	0.999	0.000336	0.000111	0.991	0.998	0.961	1	0.927	0.612	0.999	1	0	0	0	1	0	1	0	6.66	1.69	ADM HYDROCHLORIDE	EMCYT (PHARMACIA)	BT549	-0.4310673	-0.3240763	-0.3775718
0.998	0.108	0.206	0.913	1	0.305	0.999	0.708	0.94	0.0219	0.968	0.794	0.994	0.00556	0.285	0.104	0.000336	0.656	0.991	0.0237	0.961	0.386	0.927	0.743	0.999	0.989	0	0	0	1	0	1	0	0.92	0.02	ADM HYDROCHLORIDE	IMIQUIMOD	BT549	-0.23869956	-0.20760828	-0.22315392
0.998	5.36e-05	0.206	0.0734	1	0.719	0.999	2.36e-05	0.94	0.00217	0.968	0.0707	0.994	2.18e-06	0.285	1.43e-06	0.000336	1	0.991	0.614	0.961	6.42e-05	0.927	0.776	0.999	1	0	0	0	1	0	1	0	3.15	-1.15	ADM HYDROCHLORIDE	BUSULFAN	BT549	-0.31161964	-0.25020427	-0.28091195
0.998	0.411	0.206	0.995	1	0.736	0.999	0.0183	0.94	0.677	0.968	0.173	0.994	0.197	0.285	0.927	0.000336	0.0584	0.991	0.84	0.961	0.478	0.927	0.926	0.999	0.991	0	0	0	1	0	1	0	-2.61	-4.98	ADM HYDROCHLORIDE	METHOTREXATE	BT549	-0.7913568	-0.71519524	-0.753276
0.998	4.62e-05	0.206	0.212	1	0.984	0.999	0.448	0.94	0.000373	0.968	0.496	0.994	0.0277	0.285	0.997	0.000336	0.804	0.991	0.812	0.961	0.279	0.927	0.771	0.999	0.982	0	0	0	1	0	1	0	0.6	-0.82	ADM HYDROCHLORIDE	NSC 85998	BT549	-0.17662534	-0.18303052	-0.17982793
0.998	0.0378	0.206	0.261	1	1	0.999	1	0.94	0.0791	0.968	0.0507	0.994	0.974	0.285	0.91	0.000336	0.0102	0.991	1	0.961	0.781	0.927	0.968	0.999	0.997	0	0	0	1	0	1	0	9.03	7.07	ADM HYDROCHLORIDE	NSC141540	BT549	0.22613022	0.16042955	0.19327989
0.998	0.442	0.206	0.0196	1	0.0115	0.999	0.256	0.94	0.0732	0.968	0.014	0.994	0.824	0.285	0.859	0.000336	0.0191	0.991	1	0.961	0.752	0.927	0.267	0.999	0.998	0	0	0	1	0	1	0	-6.02	-5.73	ADM HYDROCHLORIDE	METHOXSALEN	BT549	-0.19218591	-0.27945468	-0.2358203
0.998	0.742	0.206	0.608	1	0.00144	0.999	0.0359	0.94	0.296	0.968	0.000908	0.994	0.00273	0.285	0.796	0.000336	0.229	0.991	0.995	0.961	0.989	0.927	0.824	0.999	0.972	0	0	0	1	0	1	0	-0.24	-0.25	ADM HYDROCHLORIDE	5-FU	BT549	-0.92598236	-0.8181377	-0.87206006
0.998	0.0263	0.206	0.822	1	0.62	0.999	0.999	0.94	0.261	0.968	0.0101	0.994	0.84	0.285	0.972	0.000336	0.165	0.991	1	0.961	0.542	0.927	0.853	0.999	0.988	0	0	0	1	0	1	0	4.56	-1.74	ADM HYDROCHLORIDE	QUINACRINE HYDROCHLORIDE	BT549	-0.91480315	-0.7185254	-0.8166643
0.998	0.0723	0.206	0.16	1	1	0.999	1	0.94	0.0244	0.968	0.0159	0.994	0.992	0.285	0.89	0.000336	0.0192	0.991	1	0.961	0.181	0.927	0.898	0.999	0.999	0	0	0	1	0	1	0	-0.24	0.02	ADM HYDROCHLORIDE	TENIPOSIDE	BT549	-0.59644186	-0.7018928	-0.6491673
0.998	0.0231	0.206	0.0957	1	0.996	0.999	0.0245	0.94	0.018	0.968	4.64e-05	0.994	0.0022	0.285	0.136	0.000336	1	0.991	0.00127	0.961	0.0849	0.927	0.723	0.999	0.586	0	0	0	1	0	1	0	-3.21	-11.64	ADM HYDROCHLORIDE	CARMUSTINE	BT549	-0.39419594	-0.41805398	-0.40612495
0.998	0.722	0.206	0.0651	1	1	0.999	0.759	0.94	0.595	0.968	0.399	0.994	0.342	0.285	0.602	0.000336	1	0.991	1	0.961	0.222	0.927	0.735	0.999	0.388	0	0	0	1	0	1	0	0.31	-2.48	ADM HYDROCHLORIDE	AMINOLEVULINIC ACID HYDROCHLORIDE	BT549	-0.5779611	-0.56447	-0.5712155
0.998	0.00148	0.206	0.104	1	0.925	0.999	0.9	0.94	0.742	0.968	1.9e-05	0.994	0.301	0.285	0.00871	0.000336	0.903	0.991	0.000172	0.961	0.338	0.927	0.987	0.999	0.988	0	0	0	1	0	1	0	15.79	6.4	ADM HYDROCHLORIDE	MITOTANE	BT549	0.30268708	0.13039838	0.21654272
0.998	0.00221	0.206	0.975	1	0.857	0.999	0.995	0.94	0.103	0.968	0.0049	0.994	0.999	0.285	1	0.000336	0.931	0.991	1	0.961	0.657	0.927	0.973	0.999	0.986	0	0	0	1	0	1	0	5.55	0.17	ADM HYDROCHLORIDE	MEGESTROL ACETATE	BT549	0.4312662	0.5007876	0.4660269
0.998	0.0108	0.206	0.0325	1	0.967	0.999	0.0686	0.94	0.000699	0.968	0.000292	0.994	0.0151	0.285	0.0367	0.000336	1	0.991	0.153	0.961	0.0904	0.927	0.793	0.999	0.782	0	0	0	1	0	1	0	1.3	-6.64	ADM HYDROCHLORIDE	LOMUSTINE	BT549	-0.41249704	-0.3906036	-0.40155032
0.998	0.863	0.206	0.153	1	0.991	0.999	0.106	0.94	0.0123	0.968	1.67e-08	0.994	0.991	0.285	0.000204	0.000336	1	0.991	0.283	0.961	0.0149	0.927	0.829	0.999	0.885	0	0	0	1	0	1	0	2.51	-3.74	ADM HYDROCHLORIDE	CHLORAMBUCIL	BT549	-0.7012012	-0.6876973	-0.69444925
0.998	4.27e-05	0.206	0.0427	1	0.0231	0.999	0.0677	0.94	0.000869	0.968	0.123	0.994	0.868	0.285	1	0.000336	0.76	0.991	0.591	0.961	0.00677	0.927	0.773	0.999	0.991	0	0	0	1	0	1	0	4.03	3.84	ADM HYDROCHLORIDE	BORTEZOMIB	BT549	-0.010635868	-0.16107789	-0.08585688
0.998	8.29e-06	0.206	0.928	1	0.371	0.999	0.00233	0.94	0.00428	0.968	0.0127	0.994	0.00654	0.285	0.566	0.000336	0.322	0.991	0.917	0.961	0.37	0.927	0.971	0.999	0.999	0	0	0	1	0	1	0	4.06	0.75	ADM HYDROCHLORIDE	ALTRETAMINE	BT549	0.24241585	0.26512122	0.25376853
0.998	0.000797	0.206	0.883	1	0.0918	0.999	0.000213	0.94	0.00174	0.968	0.533	0.994	0.00668	0.285	0.999	0.000336	1	0.991	0.895	0.961	0.465	0.927	0.695	0.999	0.979	0	0	0	1	0	1	0	0.41	-4.41	ADM HYDROCHLORIDE	NSC-127716	BT549	-0.6941349	-0.51385975	-0.60399735
0.998	0.00319	0.206	0.442	1	1	0.999	0.0241	0.94	0.282	0.968	0.00253	0.994	0.998	0.285	0.0303	0.000336	1	0.991	0.998	0.961	0.855	0.927	0.531	0.999	1	0	0	0	1	0	1	0	-1.75	0.71	ADM HYDROCHLORIDE	CYCLOPHOSPHAMIDE	BT549	0.34115532	0.22798887	0.2845721
0.998	0.0231	0.206	0.0204	1	0.863	0.999	0.878	0.94	0.26	0.968	4.48e-05	0.994	0.104	0.285	0.992	0.000336	0.813	0.991	0.0548	0.961	0.83	0.927	0.995	0.999	1	0	0	0	1	0	1	0	-1.18	-1.26	ADM HYDROCHLORIDE	MITOXANTRONE	BT549	0.67166007	0.66020924	0.6659347
0.998	0.994	0.206	0.976	1	0.999	0.999	0.827	0.94	0.744	0.968	0.921	0.994	0.998	0.285	1	0.000336	0.000267	0.991	1	0.961	0.99	0.927	0.89	0.999	0.997	0	0	0	1	0	1	0	0	0.26	ADM HYDROCHLORIDE	VINBLASTINE SULFATE	BT549	-0.39942816	-0.506314	-0.45287108
0.998	3.91e-05	0.206	0.789	1	0.122	0.999	0.174	0.94	0.000767	0.968	0.766	0.994	0.034	0.285	1	0.000336	0.991	0.991	0.0139	0.961	0.0299	0.927	0.835	0.999	0.995	0	0	0	1	0	1	0	-2.43	-1.73	ADM HYDROCHLORIDE	CO-V	BT549	-0.069490455	0.0033196956	-0.03308538
0.998	0.0059	0.206	0.0827	1	0.943	0.999	0.0395	0.94	0.00307	0.968	5.79e-09	0.994	0.00204	0.285	0.000332	0.000336	1	0.991	0.901	0.961	0.41	0.927	0.357	0.999	0.977	0	0	0	1	0	1	0	-0.4	-2.59	ADM HYDROCHLORIDE	PIPOBROMAN	BT549	-0.31830513	-0.42652375	-0.37241444
0.998	0.136	0.206	0.939	1	0.0154	0.999	0.00336	0.94	0.0864	0.968	0.000864	0.994	3.08e-05	0.285	0.888	0.000336	0.533	0.991	0.888	0.961	0.984	0.927	0.956	0.999	0.961	0	0	0	1	0	1	0	-3.53	-3.75	ADM HYDROCHLORIDE	ALLOPURINOL	BT549	-0.13602552	-0.21685037	-0.17643794
0.998	0.972	0.206	0.424	1	1	0.999	0.87	0.94	0.482	0.968	0.369	0.994	0.998	0.285	1	0.000336	0.000952	0.991	0.975	0.961	0.035	0.927	0.964	0.999	0.998	0	0	0	1	0	1	0	1.93	-6.17	ADM HYDROCHLORIDE	BLEOMYCIN	BT549	-0.6790655	-0.8891264	-0.784096
0.998	0.714	0.206	0.998	1	0.227	0.999	0.000679	0.94	0.983	0.968	0.000659	0.994	0.00016	0.285	0.994	0.000336	0.944	0.991	0.998	0.961	0.0711	0.927	0.846	0.999	0.615	0	0	0	1	0	1	0	-3.19	-3.75	ADM HYDROCHLORIDE	THIOGUANINE	BT549	-0.87030095	-0.85966706	-0.86498404
0.998	0.00894	0.206	0.974	1	0.978	0.999	0.978	0.94	0.00121	0.968	2.52e-05	0.994	0.999	0.285	0.999	0.000336	0.0202	0.991	1	0.961	0.997	0.927	0.833	0.999	0.933	0	0	0	1	0	1	0	1.24	2.12	ADM HYDROCHLORIDE	EXEMESTANE	BT549	0.35563076	0.15814173	0.25688624
0.998	0.0144	0.206	0.993	1	0.964	0.999	0.0626	0.94	0.0299	0.968	0.00543	0.994	0.0045	0.285	1	0.000336	0.0365	0.991	0.22	0.961	0.59	0.927	0.99	0.999	0.973	0	0	0	1	0	1	0	-2.2	-4.01	ADM HYDROCHLORIDE	DACARBAZINE	BT549	-0.4566694	-0.5526695	-0.5046694
0.998	0.026	0.206	0.655	1	0.165	0.999	0.219	0.94	0.00723	0.968	0.000387	0.994	0.176	0.285	0.993	0.000336	0.888	0.991	0.598	0.961	0.19	0.927	0.697	0.999	0.992	0	0	0	1	0	1	0	-0.79	-1.1	ADM HYDROCHLORIDE	THALIDOMIDE	BT549	-0.18187428	-0.2269412	-0.20440774
0.998	0.000332	0.206	0.819	1	0.995	0.999	0.998	0.94	0.0101	0.968	9.6e-05	0.994	0.944	0.285	0.641	0.000336	0.983	0.991	1	0.961	0.994	0.927	0.666	0.999	0.999	0	0	0	1	0	1	0	-2.05	-9.05	ADM HYDROCHLORIDE	MITOMYCINE	BT549	-0.35004532	-0.37731326	-0.3636793
0.998	0.944	0.206	0.0695	1	1	0.999	1	0.94	0.952	0.968	0.706	0.994	1	0.285	0.267	0.000336	1	0.991	0.42	0.961	1	0.927	0.285	0.999	0.984	0	0	0	1	0	1	0	-4.19	-9.26	ADM HYDROCHLORIDE	MECHLORETHAMINE HYDROCHLORIDE	BT549	-0.9399128	-0.9347737	-0.93734324
0.998	0.00201	0.206	0.00252	1	0.983	0.999	0.994	0.94	0.768	0.968	0.302	0.994	0.373	0.285	0.997	0.000336	1	0.991	0.00491	0.961	0.749	0.927	0.899	0.999	0.513	0	0	0	1	0	1	0	-4.67	-11.38	ADM HYDROCHLORIDE	CISPLATINO	BT549	-0.606987	-0.55467314	-0.5808301
0.998	0.0452	0.206	0.894	1	0.991	0.999	0.832	0.94	0.6	0.968	0.878	0.994	1	0.285	1	0.000336	0.00038	0.991	1	0.961	0.285	0.927	0.941	0.999	0.972	0	0	0	1	0	1	0	-2.84	-0.74	ADM HYDROCHLORIDE	IXABEPILONE	BT549	-0.19791496	-0.10061661	-0.14926578
0.998	0.872	0.206	0.0903	1	1	0.999	0.999	0.94	0.0803	0.968	0.969	0.994	1	0.285	1	0.000336	0.73	0.991	0.999	0.961	1	0.927	0.966	0.999	0.728	0	0	0	1	0	1	0	-10.25	-9.11	ADM HYDROCHLORIDE	PROCARBAZINE HYDROCHLORIDE	BT549	-0.2012389	-0.1364032	-0.16882105
0.998	1	0.206	0.211	1	1	0.999	0.964	0.94	0.117	0.968	0.861	0.994	0.999	0.285	0.679	0.000336	0.986	0.991	1	0.961	0.999	0.927	0.439	0.999	0.999	0	0	0	1	0	1	0	-0.69	-4.91	ADM HYDROCHLORIDE	TOPOTECAN HYDROCHLORIDE	BT549	-0.5936361	-0.7950155	-0.6943258
0.998	0.619	0.206	0.89	1	0.969	0.999	0.0539	0.94	0.334	0.968	3.96e-05	0.994	1	0.285	0.078	0.000336	1.05e-06	0.991	0.955	0.961	0.392	0.927	0.824	0.999	0.988	0	0	0	1	0	1	0	-0.57	-4.72	ADM HYDROCHLORIDE	FULVESTRANT	BT549	-0.26396036	0.11218095	-0.07588971
0.998	0.0445	0.206	0.0131	1	0.946	0.999	0.273	0.94	0.0296	0.968	0.0584	0.994	0.0648	0.285	0.144	0.000336	1	0.991	0.998	0.961	0.142	0.927	0.482	0.999	0.968	0	0	0	1	0	1	0	-3.1	-11.26	ADM HYDROCHLORIDE	ANASTROZOLE	BT549	-0.39463526	-0.35861817	-0.37662673
0.998	0.0451	0.206	0.931	1	0.981	0.999	0.0161	0.94	0.163	0.968	2.24e-07	0.994	0.601	0.285	0.057	0.000336	0.996	0.991	0.503	0.961	0.994	0.927	0.33	0.999	0.993	0	0	0	1	0	1	0	3.28	0.87	ADM HYDROCHLORIDE	URACIL MUSTARD	BT549	-0.5243399	-0.48233837	-0.5033392
0.998	0.00492	0.206	0.897	1	0.917	0.999	0.106	0.94	0.00247	0.968	1.18e-06	0.994	0.471	0.285	1	0.000336	0.991	0.991	0.998	0.961	0.541	0.927	0.98	0.999	0.94	0	0	0	1	0	1	0	0.93	-2.88	ADM HYDROCHLORIDE	DEXRAZOXANE	BT549	-0.3741051	-0.385453	-0.37977904
0.998	0.244	0.206	0.679	1	0.515	0.999	0.0628	0.94	0.000118	0.968	6.1e-06	0.994	0.52	0.285	0.994	0.000336	0.0881	0.991	0.94	0.961	0.889	0.927	0.688	0.999	0.992	0	0	0	1	0	1	0	2.89	1.19	ADM HYDROCHLORIDE	LENALIDOMIDE	BT549	-0.043081827	-0.042508937	-0.042795382
0.998	0.312	0.206	0.991	1	0.0655	0.999	0.0158	0.94	0.851	0.968	0.12	0.994	0.00137	0.285	0.933	0.000336	0.866	0.991	0.995	0.961	0.0899	0.927	0.611	0.999	0.899	0	0	0	1	0	1	0	-1.02	-11.7	ADM HYDROCHLORIDE	MERCAPTOPURINE	BT549	-1.2213113	-1.3869421	-1.3041267
0.998	0.997	0.206	0.578	1	1	0.999	0.999	0.94	0.968	0.968	0.97	0.994	0.986	0.285	0.388	0.000336	0.000143	0.991	0.994	0.961	0.991	0.927	0.857	0.999	0.999	0	0	0	1	0	1	0	2.62	-1.4	ADM HYDROCHLORIDE	DAUNORUBICIN HYDROCHLORIDE	BT549	0.02789706	-0.0334948	-0.0027988702
0.998	0.784	0.206	0.0429	1	1	0.999	0.99	0.94	0.444	0.968	4.34e-06	0.994	0.991	0.285	0.838	0.000336	0.804	0.991	0.642	0.961	0.993	0.927	0.719	0.999	0.907	0	0	0	1	0	1	0	3.13	-6.43	ADM HYDROCHLORIDE	MELPHALAN HYDROCHLORIDE	BT549	-0.4444672	-0.5771487	-0.51080793
0.998	0.00242	0.206	0.109	1	0.000238	0.999	0.0051	0.94	0.0797	0.968	0.00954	0.994	0.00472	0.285	0.0371	0.000336	1	0.991	0.0194	0.961	0.00202	0.927	0.00597	0.999	0.979	0	0	0	1	0	1	0	0.39	2.09	ADM HYDROCHLORIDE	ARSENIC TRIOXIDE	BT549	-0.28092736	-0.13428774	-0.20760755
0.998	0.0425	0.206	0.943	1	0.967	0.999	0.621	0.94	0.0996	0.968	0.193	0.994	0.47	0.285	0.417	0.000336	0.000546	0.991	0.0874	0.961	0.816	0.927	0.931	0.999	0.997	0	0	0	1	0	1	0	4.39	1.57	ADM HYDROCHLORIDE	GEFITINIB	BT549	0.36592877	0.35627007	0.36109942
0.998	0.192	0.206	0.889	1	0.999	0.999	0.963	0.94	0.958	0.968	0.0869	0.994	0.772	0.285	0.64	0.000336	0.0209	0.991	0.909	0.961	0.825	0.927	0.824	0.999	1	0	0	0	1	0	1	0	-4.77	-9.08	ADM HYDROCHLORIDE	NSC256439	BT549	-0.20889625	-0.2734882	-0.24119222
0.998	0.998	0.206	0.206	1	1	0.999	0.999	0.94	0.94	0.968	0.968	0.994	0.994	0.285	0.285	0.000336	0.000336	0.991	0.991	0.961	0.961	0.927	0.927	0.999	0.999	0	0	0	1	0	1	0	-5.41	-6.09	ADM HYDROCHLORIDE	ADM HYDROCHLORIDE	BT549	-0.101547815	-0.101547815	-0.101547815
0.136	1	0.939	0.126	0.0154	0.999	0.00336	1	0.0864	0.961	0.000864	0.883	3.08e-05	1	0.888	1	0.533	0.011	0.888	0.998	0.984	1	0.956	0.598	0.961	0.437	0	0	0	1	0	1	0	-1.5	-0.07	ALLOPURINOL	ERLOTINIB HYDROCHLORIDE	BT549	0.057257086	0.047685247	0.05247117
0.136	0.0231	0.939	0.0957	0.0154	0.996	0.00336	0.0245	0.0864	0.018	0.000864	4.64e-05	3.08e-05	0.0022	0.888	0.136	0.533	1	0.888	0.00127	0.984	0.0849	0.956	0.723	0.961	0.586	0	0	0	1	0	1	0	2.32	0.5	ALLOPURINOL	CARMUSTINE	BT549	0.10996876	0.10131791	0.10564333
0.136	0.026	0.939	0.655	0.0154	0.165	0.00336	0.219	0.0864	0.00723	0.000864	0.000387	3.08e-05	0.176	0.888	0.993	0.533	0.888	0.888	0.598	0.984	0.19	0.956	0.697	0.961	0.992	0	0	0	1	0	1	0	7.17	0.35	ALLOPURINOL	THALIDOMIDE	BT549	0.2656574	0.13787413	0.20176576
0.136	4.62e-05	0.939	0.212	0.0154	0.984	0.00336	0.448	0.0864	0.000373	0.000864	0.496	3.08e-05	0.0277	0.888	0.997	0.533	0.804	0.888	0.812	0.984	0.279	0.956	0.771	0.961	0.982	0	0	0	1	0	1	0	-14.62	-4.08	ALLOPURINOL	NSC 85998	BT549	0.52287734	0.36383623	0.44335678
0.136	0.872	0.939	0.0903	0.0154	1	0.00336	0.999	0.0864	0.0803	0.000864	0.969	3.08e-05	1	0.888	1	0.533	0.73	0.888	0.999	0.984	1	0.956	0.966	0.961	0.728	0	0	0	1	0	1	0	-10.5	-8.19	ALLOPURINOL	PROCARBAZINE HYDROCHLORIDE	BT549	-0.13583204	-0.041671805	-0.08875193
0.136	0.00242	0.939	0.109	0.0154	0.000238	0.00336	0.0051	0.0864	0.0797	0.000864	0.00954	3.08e-05	0.00472	0.888	0.0371	0.533	1	0.888	0.0194	0.984	0.00202	0.956	0.00597	0.961	0.979	0	0	0	1	0	1	0	2.38	1.09	ALLOPURINOL	ARSENIC TRIOXIDE	BT549	0.2083122	-0.044803374	0.081754416
0.136	0.00795	0.939	0.438	0.0154	1	0.00336	0.0334	0.0864	0.113	0.000864	0.00445	3.08e-05	0.997	0.888	0.0294	0.533	1	0.888	0.999	0.984	0.894	0.956	0.521	0.961	1	0	0	0	1	0	1	0	-3.39	-3.87	ALLOPURINOL	IFOSFAMIDE	BT549	0.14891559	0.01995042	0.084433004
0.136	0.108	0.939	0.913	0.0154	0.305	0.00336	0.708	0.0864	0.0219	0.000864	0.794	3.08e-05	0.00556	0.888	0.104	0.533	0.656	0.888	0.0237	0.984	0.386	0.956	0.743	0.961	0.989	0	0	0	1	0	1	0	-1.15	-0.2	ALLOPURINOL	IMIQUIMOD	BT549	0.376913	0.3448886	0.36090082
0.136	0.0263	0.939	0.822	0.0154	0.62	0.00336	0.999	0.0864	0.261	0.000864	0.0101	3.08e-05	0.84	0.888	0.972	0.533	0.165	0.888	1	0.984	0.542	0.956	0.853	0.961	0.988	0	0	0	1	0	1	0	4.01	-0.56	ALLOPURINOL	QUINACRINE HYDROCHLORIDE	BT549	-0.32722574	-0.22793546	-0.27758062
0.136	1	0.939	0.897	0.0154	0.999	0.00336	0.000125	0.0864	0.00595	0.000864	2.07e-05	3.08e-05	1	0.888	0.999	0.533	0.000111	0.888	0.998	0.984	1	0.956	0.612	0.961	1	0	0	0	1	0	1	0	2.43	-2.43	ALLOPURINOL	EMCYT (PHARMACIA)	BT549	-0.061416604	-0.21964312	-0.14052986
0.136	0.000332	0.939	0.819	0.0154	0.995	0.00336	0.998	0.0864	0.0101	0.000864	9.6e-05	3.08e-05	0.944	0.888	0.641	0.533	0.983	0.888	1	0.984	0.994	0.956	0.666	0.961	0.999	0	0	0	1	0	1	0	6.57	-0.56	ALLOPURINOL	MITOMYCINE	BT549	-0.18792748	-0.0168714	-0.10239944
0.136	1	0.939	0.211	0.0154	1	0.00336	0.964	0.0864	0.117	0.000864	0.861	3.08e-05	0.999	0.888	0.679	0.533	0.986	0.888	1	0.984	0.999	0.956	0.439	0.961	0.999	0	0	0	1	0	1	0	-0.18	-3.61	ALLOPURINOL	TOPOTECAN HYDROCHLORIDE	BT549	-0.6700311	-0.71122986	-0.69063044
0.136	0.00201	0.939	0.00252	0.0154	0.983	0.00336	0.994	0.0864	0.768	0.000864	0.302	3.08e-05	0.373	0.888	0.997	0.533	1	0.888	0.00491	0.984	0.749	0.956	0.899	0.961	0.513	0	0	0	1	0	1	0	4.03	3.06	ALLOPURINOL	CISPLATINO	BT549	-0.06776681	-0.2507055	-0.15923616
0.136	0.0452	0.939	0.894	0.0154	0.991	0.00336	0.832	0.0864	0.6	0.000864	0.878	3.08e-05	1	0.888	1	0.533	0.00038	0.888	1	0.984	0.285	0.956	0.941	0.961	0.972	0	0	0	1	0	1	0	-4.45	0.92	ALLOPURINOL	IXABEPILONE	BT549	0.5448759	0.37091267	0.4578943
0.136	3.91e-05	0.939	0.789	0.0154	0.122	0.00336	0.174	0.0864	0.000767	0.000864	0.766	3.08e-05	0.034	0.888	1	0.533	0.991	0.888	0.0139	0.984	0.0299	0.956	0.835	0.961	0.995	0	0	0	1	0	1	0	-3.51	-1.11	ALLOPURINOL	CO-V	BT549	0.2779773	0.3981551	0.3380662
0.136	0.442	0.939	0.0196	0.0154	0.0115	0.00336	0.256	0.0864	0.0732	0.000864	0.014	3.08e-05	0.824	0.888	0.859	0.533	0.0191	0.888	1	0.984	0.752	0.956	0.267	0.961	0.998	0	0	0	1	0	1	0	-8.11	-3.12	ALLOPURINOL	METHOXSALEN	BT549	0.08864687	0.0020229816	0.045334924
0.136	0.00319	0.939	0.442	0.0154	1	0.00336	0.0241	0.0864	0.282	0.000864	0.00253	3.08e-05	0.998	0.888	0.0303	0.533	1	0.888	0.998	0.984	0.855	0.956	0.531	0.961	1	0	0	0	1	0	1	0	0.44	0.88	ALLOPURINOL	CYCLOPHOSPHAMIDE	BT549	0.22635359	0.024174083	0.12526384
0.136	4.27e-05	0.939	0.0427	0.0154	0.0231	0.00336	0.0677	0.0864	0.000869	0.000864	0.123	3.08e-05	0.868	0.888	1	0.533	0.76	0.888	0.591	0.984	0.00677	0.956	0.773	0.961	0.991	0	0	0	1	0	1	0	-0.64	-0.05	ALLOPURINOL	BORTEZOMIB	BT549	-0.25638297	-0.38746762	-0.32192528
0.136	0.000227	0.939	0.426	0.0154	0.162	0.00336	3.42e-06	0.0864	0.162	0.000864	0.00447	3.08e-05	0.0177	0.888	0.128	0.533	0.99	0.888	1	0.984	0.992	0.956	0.697	0.961	0.996	0	0	0	1	0	1	0	-2.01	-1.5	ALLOPURINOL	AMIFOSTINE	BT549	0.29155856	0.085703135	0.18863085
0.136	0.000797	0.939	0.883	0.0154	0.0918	0.00336	0.000213	0.0864	0.00174	0.000864	0.533	3.08e-05	0.00668	0.888	0.999	0.533	1	0.888	0.895	0.984	0.465	0.956	0.695	0.961	0.979	0	0	0	1	0	1	0	-1.05	-5.19	ALLOPURINOL	NSC-127716	BT549	-0.41450283	-0.45183408	-0.43316847
0.136	0.192	0.939	0.889	0.0154	0.999	0.00336	0.963	0.0864	0.958	0.000864	0.0869	3.08e-05	0.772	0.888	0.64	0.533	0.0209	0.888	0.909	0.984	0.825	0.956	0.824	0.961	1	0	0	0	1	0	1	0	6	4.48	ALLOPURINOL	NSC256439	BT549	0.5471655	0.50430304	0.5257343
0.136	0.998	0.939	0.206	0.0154	1	0.00336	0.999	0.0864	0.94	0.000864	0.968	3.08e-05	0.994	0.888	0.285	0.533	0.000336	0.888	0.991	0.984	0.961	0.956	0.927	0.961	0.999	0	0	0	1	0	1	0	1.15	-0.85	ALLOPURINOL	ADM HYDROCHLORIDE	BT549	-0.21685037	-0.13602552	-0.17643794
8.29e-06	0.913	0.928	0.51	0.371	0.996	0.00233	0.343	0.00428	0.301	0.0127	0.997	0.00654	1	0.566	0.982	0.322	0.00102	0.917	1	0.37	1	0.971	0.61	0.999	0.997	0	0	0	1	0	1	0	4.64	-1.75	ALTRETAMINE	DASATINIB	BT549	0.4795141	0.6683627	0.57393837
8.29e-06	0.98	0.928	0.964	0.371	0.999	0.00233	0.889	0.00428	0.598	0.0127	0.909	0.00654	0.996	0.566	1	0.322	0.000169	0.917	1	0.37	0.993	0.971	0.859	0.999	0.804	0	0	0	1	0	1	0	10.16	11.23	ALTRETAMINE	VINCRISTINE SULFATE	BT549	0.6856047	0.6390157	0.6623102
8.29e-06	0.972	0.928	0.424	0.371	1	0.00233	0.87	0.00428	0.482	0.0127	0.369	0.00654	0.998	0.566	1	0.322	0.000952	0.917	0.975	0.37	0.035	0.971	0.964	0.999	0.998	0	0	0	1	0	1	0	2.79	0.48	ALTRETAMINE	BLEOMYCIN	BT549	-0.09666868	-0.16281953	-0.12974411
8.29e-06	0.000227	0.928	0.426	0.371	0.162	0.00233	3.42e-06	0.00428	0.162	0.0127	0.00447	0.00654	0.0177	0.566	0.128	0.322	0.99	0.917	1	0.37	0.992	0.971	0.697	0.999	0.996	0	0	0	1	0	1	0	-1.16	2.19	ALTRETAMINE	AMIFOSTINE	BT549	0.8888675	0.90872514	0.8987963
8.29e-06	0.0059	0.928	0.0827	0.371	0.943	0.00233	0.0395	0.00428	0.00307	0.0127	5.79e-09	0.00654	0.00204	0.566	0.000332	0.322	1	0.917	0.901	0.37	0.41	0.971	0.357	0.999	0.977	0	0	0	1	0	1	0	4.79	0.68	ALTRETAMINE	PIPOBROMAN	BT549	-0.17076051	-0.09912353	-0.13494202
8.29e-06	0.411	0.928	0.995	0.371	0.736	0.00233	0.0183	0.00428	0.677	0.0127	0.173	0.00654	0.197	0.566	0.927	0.322	0.0584	0.917	0.84	0.37	0.478	0.971	0.926	0.999	0.991	0	0	0	1	0	1	0	5.22	0.31	ALTRETAMINE	METHOTREXATE	BT549	0.24168366	0.23373559	0.23770963
8.29e-06	0.146	0.928	0.911	0.371	0.975	0.00233	0.00264	0.00428	0.947	0.0127	0.465	0.00654	2.16e-05	0.566	0.895	0.322	0.999	0.917	1	0.37	1	0.971	0.849	0.999	0.617	0	0	0	1	0	1	0	-0.31	-1.14	ALTRETAMINE	HYDROXYUREA	BT549	0.2873386	0.33131212	0.30932537
8.29e-06	0.000492	0.928	0.221	0.371	0.495	0.00233	0.0916	0.00428	0.00964	0.0127	0.131	0.00654	0.602	0.566	1	0.322	0.0532	0.917	0.936	0.37	0.00298	0.971	0.859	0.999	0.99	0	0	0	1	0	1	0	0.72	4.59	ALTRETAMINE	34793-34-5	BT549	1.0415925	1.134247	1.0879197
8.29e-06	0.714	0.928	0.998	0.371	0.227	0.00233	0.000679	0.00428	0.983	0.0127	0.000659	0.00654	0.00016	0.566	0.994	0.322	0.944	0.917	0.998	0.37	0.0711	0.971	0.846	0.999	0.615	0	0	0	1	0	1	0	-3.89	-6.65	ALTRETAMINE	THIOGUANINE	BT549	-0.42044276	-0.4214341	-0.42093843
8.29e-06	4.27e-05	0.928	0.0427	0.371	0.0231	0.00233	0.0677	0.00428	0.000869	0.0127	0.123	0.00654	0.868	0.566	1	0.322	0.76	0.917	0.591	0.37	0.00677	0.971	0.773	0.999	0.991	0	0	0	1	0	1	0	-2.67	1.19	ALTRETAMINE	BORTEZOMIB	BT549	0.6774042	0.72503537	0.7012198
8.29e-06	0.00201	0.928	0.00252	0.371	0.983	0.00233	0.994	0.00428	0.768	0.0127	0.302	0.00654	0.373	0.566	0.997	0.322	1	0.917	0.00491	0.37	0.749	0.971	0.899	0.999	0.513	0	0	0	1	0	1	0	2.63	3.23	ALTRETAMINE	CISPLATINO	BT549	0.425194	0.46105188	0.44312292
8.29e-06	0.817	0.928	0.499	0.371	1	0.00233	0.999	0.00428	0.0496	0.0127	0.301	0.00654	1	0.566	0.999	0.322	0.000498	0.917	1	0.37	0.971	0.971	0.851	0.999	1	0	0	0	1	0	1	0	-6.07	-0.82	ALTRETAMINE	ANTIBIOTIC AY 22989	BT549	0.3135904	0.17797443	0.24578242
8.29e-06	0.95	0.928	0.0683	0.371	1	0.00233	0.194	0.00428	0.0147	0.0127	0.288	0.00654	0.996	0.566	1	0.322	0.443	0.917	0.993	0.37	0.791	0.971	0.929	0.999	0.998	0	0	0	1	0	1	0	-3.32	-7.01	ALTRETAMINE	CYTARABINE HYDROCHLORIDE	BT549	-0.45479822	-0.52248394	-0.48864108
8.29e-06	0.0715	0.928	0.105	0.371	0.7	0.00233	0.649	0.00428	0.705	0.0127	0.036	0.00654	0.815	0.566	0.729	0.322	0.0591	0.917	0.98	0.37	0.999	0.971	0.955	0.999	1	0	0	0	1	0	1	0	-0.71	2.58	ALTRETAMINE	CELECOXIB	BT549	0.75318325	0.8778658	0.8155245
8.29e-06	0.888	0.928	0.0929	0.371	0.37	0.00233	0.46	0.00428	0.0545	0.0127	0.0116	0.00654	0.967	0.566	0.576	0.322	0.944	0.917	1	0.37	0.815	0.971	0.311	0.999	0.999	0	0	0	1	0	1	0	3.33	3.23	ALTRETAMINE	SN-38	BT549	-0.10121464	0.36907157	0.13392846
8.29e-06	0.325	0.928	0.026	0.371	0.368	0.00233	0.944	0.00428	0.194	0.0127	0.859	0.00654	0.988	0.566	1	0.322	0.000154	0.917	0.606	0.37	0.997	0.971	0.903	0.999	0.965	0	0	0	1	0	1	0	13.63	13.73	ALTRETAMINE	ROMIDEPSIN	BT549	1.6314843	1.4699737	1.550729
8.29e-06	0.722	0.928	0.0651	0.371	1	0.00233	0.759	0.00428	0.595	0.0127	0.399	0.00654	0.342	0.566	0.602	0.322	1	0.917	1	0.37	0.222	0.971	0.735	0.999	0.388	0	0	0	1	0	1	0	-2.65	1.71	ALTRETAMINE	AMINOLEVULINIC ACID HYDROCHLORIDE	BT549	0.18467265	0.3259791	0.25532588
8.29e-06	0.00327	0.928	0.0399	0.371	1	0.00233	0.0647	0.00428	0.358	0.0127	0.161	0.00654	0.0186	0.566	0.962	0.322	4.82e-07	0.917	0.0715	0.37	1	0.971	0.983	0.999	1	0	0	0	1	0	1	0	2.4	3.73	ALTRETAMINE	LAPATINIB	BT549	0.7348062	0.80375147	0.7692788
8.29e-06	0.646	0.928	0.69	0.371	0.999	0.00233	0.61	0.00428	0.841	0.0127	0.0202	0.00654	0.999	0.566	0.983	0.322	0.000373	0.917	0.98	0.37	0.0655	0.971	0.713	0.999	0.997	0	0	0	1	0	1	0	-4.17	1.9	ALTRETAMINE	ANTIBIOTIC AD 32	BT549	0.53369296	0.6561678	0.5949304
8.29e-06	1	0.928	0.211	0.371	1	0.00233	0.964	0.00428	0.117	0.0127	0.861	0.00654	0.999	0.566	0.679	0.322	0.986	0.917	1	0.37	0.999	0.971	0.439	0.999	0.999	0	0	0	1	0	1	0	0.88	-2.93	ALTRETAMINE	TOPOTECAN HYDROCHLORIDE	BT549	-0.3004409	-0.007466294	-0.1539536
8.29e-06	0.312	0.928	0.991	0.371	0.0655	0.00233	0.0158	0.00428	0.851	0.0127	0.12	0.00654	0.00137	0.566	0.933	0.322	0.866	0.917	0.995	0.37	0.0899	0.971	0.611	0.999	0.899	0	0	0	1	0	1	0	-15.11	-6.55	ALTRETAMINE	MERCAPTOPURINE	BT549	-0.8693768	-0.67147493	-0.77042586
8.29e-06	0.000314	0.928	0.204	0.371	0.586	0.00233	0.964	0.00428	1	0.0127	0.00234	0.00654	0.818	0.566	1	0.322	0.000311	0.917	0.0708	0.37	0.541	0.971	0.997	0.999	0.644	0	0	0	1	0	1	0	8.72	5.96	ALTRETAMINE	CRIZOTINIB	BT549	0.7631158	0.85780627	0.81046104
8.29e-06	0.989	0.928	0.444	0.371	0.245	0.00233	1	0.00428	0.997	0.0127	1	0.00654	0.993	0.566	0.314	0.322	0.0105	0.917	1	0.37	1	0.971	0.969	0.999	0.993	0	0	0	1	0	1	0	5.22	-0.11	ALTRETAMINE	SORAFENIB	BT549	0.7553257	0.820184	0.78775483
8.29e-06	0.997	0.928	0.968	0.371	0.985	0.00233	0.127	0.00428	0.00493	0.0127	0.112	0.00654	0.993	0.566	0.789	0.322	0.000105	0.917	1	0.37	0.994	0.971	0.806	0.999	1	0	0	0	1	0	1	0	5.83	5.43	ALTRETAMINE	IMATINIB	BT549	1.0761411	1.1158655	1.0960033
8.29e-06	0.0263	0.928	0.822	0.371	0.62	0.00233	0.999	0.00428	0.261	0.0127	0.0101	0.00654	0.84	0.566	0.972	0.322	0.165	0.917	1	0.37	0.542	0.971	0.853	0.999	0.988	0	0	0	1	0	1	0	11.12	6.98	ALTRETAMINE	QUINACRINE HYDROCHLORIDE	BT549	0.30630487	0.462508	0.38440645
8.29e-06	9.99e-05	0.928	0.211	0.371	0.115	0.00233	0.00482	0.00428	0.000763	0.0127	0.00803	0.00654	0.272	0.566	0.994	0.322	0.104	0.917	0.159	0.37	0.269	0.971	0.891	0.999	0.997	0	0	0	1	0	1	0	-0.85	1.01	ALTRETAMINE	FLUDARABINE BASE	BT549	0.46927726	0.46222347	0.46575037
8.29e-06	0.432	0.928	0.853	0.371	0.287	0.00233	1	0.00428	0.988	0.0127	0.159	0.00654	0.989	0.566	0.995	0.322	0.00296	0.917	1	0.37	1	0.971	0.994	0.999	0.997	0	0	0	1	0	1	0	0.78	5.08	ALTRETAMINE	SUNITINIB	BT549	0.93580407	0.9295573	0.9326807
8.29e-06	0.0123	0.928	0.868	0.371	0.99	0.00233	0.996	0.00428	0.0234	0.0127	9.42e-05	0.00654	1	0.566	0.994	0.322	0.0372	0.917	0.999	0.37	0.906	0.971	0.943	0.999	0.554	0	0	0	1	0	1	0	2.73	2.92	ALTRETAMINE	DOCETAXEL	BT549	0.9871369	0.8289749	0.9080559
8.29e-06	0.442	0.928	0.0196	0.371	0.0115	0.00233	0.256	0.00428	0.0732	0.0127	0.014	0.00654	0.824	0.566	0.859	0.322	0.0191	0.917	1	0.37	0.752	0.971	0.267	0.999	0.998	0	0	0	1	0	1	0	-2.91	3.52	ALTRETAMINE	METHOXSALEN	BT549	0.8033861	0.9474379	0.875412
8.29e-06	0.784	0.928	0.0429	0.371	1	0.00233	0.99	0.00428	0.444	0.0127	4.34e-06	0.00654	0.991	0.566	0.838	0.322	0.804	0.917	0.642	0.37	0.993	0.971	0.719	0.999	0.907	0	0	0	1	0	1	0	8.73	-1.5	ALTRETAMINE	MELPHALAN HYDROCHLORIDE	BT549	0.51274866	0.3079824	0.41036552
8.29e-06	0.00347	0.928	0.656	0.371	0.994	0.00233	0.935	0.00428	0.708	0.0127	0.0129	0.00654	0.978	0.566	0.122	0.322	0.0194	0.917	1	0.37	0.515	0.971	0.453	0.999	0.999	0	0	0	1	0	1	0	2.36	2.75	ALTRETAMINE	TAMOXIFEN CITRATE	BT549	0.5726846	0.77017236	0.67142844
8.29e-06	0.00795	0.928	0.438	0.371	1	0.00233	0.0334	0.00428	0.113	0.0127	0.00445	0.00654	0.997	0.566	0.0294	0.322	1	0.917	0.999	0.37	0.894	0.971	0.521	0.999	1	0	0	0	1	0	1	0	1.12	3.38	ALTRETAMINE	IFOSFAMIDE	BT549	0.5110758	0.7339835	0.6225296
8.29e-06	0.000797	0.928	0.883	0.371	0.0918	0.00233	0.000213	0.00428	0.00174	0.0127	0.533	0.00654	0.00668	0.566	0.999	0.322	1	0.917	0.895	0.37	0.465	0.971	0.695	0.999	0.979	0	0	0	1	0	1	0	1.27	-2.67	ALTRETAMINE	NSC-127716	BT549	0.32279542	0.20044816	0.26162177
8.29e-06	0.0178	0.928	0.327	0.371	0.0532	0.00233	0.994	0.00428	0.144	0.0127	0.611	0.00654	0.99	0.566	0.996	0.322	0.677	0.917	0.856	0.37	0.253	0.971	0.744	0.999	0.999	0	0	0	1	0	1	0	33.01	26.16	ALTRETAMINE	ACTINOMYCIN D	BT549	3.4848921	3.9174352	3.7011638
8.29e-06	0.00319	0.928	0.442	0.371	1	0.00233	0.0241	0.00428	0.282	0.0127	0.00253	0.00654	0.998	0.566	0.0303	0.322	1	0.917	0.998	0.37	0.855	0.971	0.531	0.999	1	0	0	0	1	0	1	0	-2.19	2.83	ALTRETAMINE	CYCLOPHOSPHAMIDE	BT549	0.4994433	0.70837104	0.60390717
8.29e-06	0.00057	0.928	0.496	0.371	0.0182	0.00233	0.27	0.00428	0.00218	0.0127	0.999	0.00654	0.999	0.566	0.973	0.322	0.00011	0.917	0.914	0.37	0.151	0.971	0.51	0.999	0.91	0	0	0	1	0	1	0	1.91	5.57	ALTRETAMINE	TRETINOIN	BT549	0.8357339	0.98458314	0.9101585
8.29e-06	0.00148	0.928	0.104	0.371	0.925	0.00233	0.9	0.00428	0.742	0.0127	1.9e-05	0.00654	0.301	0.566	0.00871	0.322	0.903	0.917	0.000172	0.37	0.338	0.971	0.987	0.999	0.988	0	0	0	1	0	1	0	-2.34	2.66	ALTRETAMINE	MITOTANE	BT549	0.8551404	0.8252011	0.84017074
8.29e-06	0.108	0.928	0.913	0.371	0.305	0.00233	0.708	0.00428	0.0219	0.0127	0.794	0.00654	0.00556	0.566	0.104	0.322	0.656	0.917	0.0237	0.37	0.386	0.971	0.743	0.999	0.989	0	0	0	1	0	1	0	2.05	3.99	ALTRETAMINE	IMIQUIMOD	BT549	0.8987356	0.9379347	0.91833514
8.29e-06	0.000316	0.928	0.373	0.371	0.994	0.00233	0.0367	0.00428	0.00831	0.0127	0.00311	0.00654	0.178	0.566	0.74	0.322	0.00156	0.917	0.992	0.37	0.767	0.971	0.0867	0.999	0.987	0	0	0	1	0	1	0	-0.63	-2.08	ALTRETAMINE	CARBOPLATIN	BT549	0.26254922	0.24405581	0.2533025
8.29e-06	0.805	0.928	0.902	0.371	1	0.00233	1	0.00428	0.975	0.0127	0.000441	0.00654	0.997	0.566	0.462	0.322	0.00967	0.917	0.988	0.37	0.99	0.971	0.746	0.999	1	0	0	0	1	0	1	0	29.28	30.42	ALTRETAMINE	PLICAMYCIN	BT549	2.1677694	1.3554277	1.7615986
8.29e-06	0.000243	0.928	0.21	0.371	0.0181	0.00233	0.996	0.00428	0.26	0.0127	0.748	0.00654	1	0.566	0.999	0.322	5.95e-05	0.917	1	0.37	0.068	0.971	0.97	0.999	1	0	0	0	1	0	1	0	4.24	4.37	ALTRETAMINE	VEMURAFENIB	BT549	1.2256366	1.3431402	1.2843884
8.29e-06	0.619	0.928	0.89	0.371	0.969	0.00233	0.0539	0.00428	0.334	0.0127	3.96e-05	0.00654	1	0.566	0.078	0.322	1.05e-06	0.917	0.955	0.37	0.392	0.971	0.824	0.999	0.988	0	0	0	1	0	1	0	-0.44	3.34	ALTRETAMINE	FULVESTRANT	BT549	0.40261823	0.7594743	0.5810462
8.29e-06	0.0231	0.928	0.0957	0.371	0.996	0.00233	0.0245	0.00428	0.018	0.0127	4.64e-05	0.00654	0.0022	0.566	0.136	0.322	1	0.917	0.00127	0.37	0.0849	0.971	0.723	0.999	0.586	0	0	0	1	0	1	0	4.69	3.69	ALTRETAMINE	CARMUSTINE	BT549	0.5880339	0.5758386	0.58193624
8.29e-06	0.000578	0.928	0.333	0.371	0.164	0.00233	0.00476	0.00428	0.00741	0.0127	0.000129	0.00654	0.373	0.566	0.99	0.322	0.239	0.917	0.41	0.37	0.102	0.971	0.952	0.999	0.997	0	0	0	1	0	1	0	-8.23	-1.62	ALTRETAMINE	CHEMBL277800	BT549	0.34230933	0.4211473	0.3817283
8.29e-06	0.985	0.928	0.914	0.371	0.0424	0.00233	0.165	0.00428	0.158	0.0127	0.0305	0.00654	0.822	0.566	0.794	0.322	0.00236	0.917	0.331	0.37	0.749	0.971	0.838	0.999	0.938	0	0	0	1	0	1	0	-0.77	1.71	ALTRETAMINE	PRALATREXATE	BT549	0.24363357	0.32131988	0.28247672
8.29e-06	0.026	0.928	0.655	0.371	0.165	0.00233	0.219	0.00428	0.00723	0.0127	0.000387	0.00654	0.176	0.566	0.993	0.322	0.888	0.917	0.598	0.37	0.19	0.971	0.697	0.999	0.992	0	0	0	1	0	1	0	-1.8	2.89	ALTRETAMINE	THALIDOMIDE	BT549	0.72574705	0.70411485	0.71493095
8.29e-06	0.000517	0.928	0.103	0.371	0.971	0.00233	0.162	0.00428	0.912	0.0127	0.159	0.00654	0.696	0.566	0.997	0.322	0.1	0.917	0.989	0.37	0.0506	0.971	0.929	0.999	0.952	0	0	0	1	0	1	0	1.85	4.26	ALTRETAMINE	1-(5-DEOXYPENTOFURANOSYL)-5-FLUORO-4-{[(PENTYLOXY)CARBONYL]AMINO}PYRIMIDIN-2(1H)-ONE	BT549	0.5807383	0.72777283	0.65425557
8.29e-06	1	0.928	0.733	0.371	0.84	0.00233	0.817	0.00428	0.342	0.0127	0.998	0.00654	0.999	0.566	0.621	0.322	0.00103	0.917	1	0.37	0.998	0.971	0.987	0.999	0.982	0	0	0	1	0	1	0	1.8	6.67	ALTRETAMINE	NILOTINIB	BT549	1.0871422	1.109176	1.0981591
8.29e-06	1	0.928	0.126	0.371	0.999	0.00233	1	0.00428	0.961	0.0127	0.883	0.00654	1	0.566	1	0.322	0.011	0.917	0.998	0.37	1	0.971	0.598	0.999	0.437	0	0	0	1	0	1	0	7.05	4.21	ALTRETAMINE	ERLOTINIB HYDROCHLORIDE	BT549	0.58841264	0.7624667	0.6754397
8.29e-06	5.36e-05	0.928	0.0734	0.371	0.719	0.00233	2.36e-05	0.00428	0.00217	0.0127	0.0707	0.00654	2.18e-06	0.566	1.43e-06	0.322	1	0.917	0.614	0.37	6.42e-05	0.971	0.776	0.999	1	0	0	0	1	0	1	0	4.43	2.23	ALTRETAMINE	BUSULFAN	BT549	0.40927958	0.5260185	0.46764904
8.29e-06	0.000399	0.928	0.486	0.371	0.467	0.00233	0.000584	0.00428	0.000413	0.0127	0.56	0.00654	0.309	0.566	0.999	0.322	0.996	0.917	0.962	0.37	0.123	0.971	0.866	0.999	0.981	0	0	0	1	0	1	0	2.91	-0.12	ALTRETAMINE	AZACYTIDINE	BT549	0.06578742	0.068583176	0.0671853
8.29e-06	0.00712	0.928	0.577	0.371	0.998	0.00233	0.964	0.00428	0.993	0.0127	0.182	0.00654	0.999	0.566	0.521	0.322	1	0.917	1	0.37	0.969	0.971	0.183	0.999	1	0	0	0	1	0	1	0	2.82	-0.9	ALTRETAMINE	THIOTEPA	BT549	-0.17792231	0.16937861	-0.00427185
8.29e-06	0.136	0.928	0.939	0.371	0.0154	0.00233	0.00336	0.00428	0.0864	0.0127	0.000864	0.00654	3.08e-05	0.566	0.888	0.322	0.533	0.917	0.888	0.37	0.984	0.971	0.956	0.999	0.961	0	0	0	1	0	1	0	8.48	10.93	ALTRETAMINE	ALLOPURINOL	BT549	0.9537542	0.99709547	0.9754248
8.29e-06	4.62e-05	0.928	0.212	0.371	0.984	0.00233	0.448	0.00428	0.000373	0.0127	0.496	0.00654	0.0277	0.566	0.997	0.322	0.804	0.917	0.812	0.37	0.279	0.971	0.771	0.999	0.982	0	0	0	1	0	1	0	-3.97	2.08	ALTRETAMINE	NSC 85998	BT549	0.87394476	0.6784364	0.7761906
8.29e-06	0.863	0.928	0.153	0.371	0.991	0.00233	0.106	0.00428	0.0123	0.0127	1.67e-08	0.00654	0.991	0.566	0.000204	0.322	1	0.917	0.283	0.37	0.0149	0.971	0.829	0.999	0.885	0	0	0	1	0	1	0	-2.16	-6.88	ALTRETAMINE	CHLORAMBUCIL	BT549	-0.9019764	-0.5591491	-0.73056275
8.29e-06	0.994	0.928	0.976	0.371	0.999	0.00233	0.827	0.00428	0.744	0.0127	0.921	0.00654	0.998	0.566	1	0.322	0.000267	0.917	1	0.37	0.99	0.971	0.89	0.999	0.997	0	0	0	1	0	1	0	-2.04	1.9	ALTRETAMINE	VINBLASTINE SULFATE	BT549	0.7117725	0.74261534	0.72719395
8.29e-06	0.165	0.928	0.795	0.371	0.799	0.00233	0.000405	0.00428	0.477	0.0127	0.348	0.00654	1	0.566	0.931	0.322	0.998	0.917	1	0.37	0.988	0.971	0.453	0.999	1	0	0	0	1	0	1	0	1.71	3.06	ALTRETAMINE	ZOLEDRONIC ACID	BT549	0.48950726	0.5968992	0.54320323
8.29e-06	0.138	0.928	0.906	0.371	0.657	0.00233	0.98	0.00428	0.00126	0.0127	0.000175	0.00654	0.905	0.566	0.0755	0.322	0.995	0.917	0.483	0.37	0.427	0.971	0.815	0.999	0.945	0	0	0	1	0	1	0	0.2	3.63	ALTRETAMINE	LETROZOLE	BT549	1.0050498	1.1099404	1.0574951
8.29e-06	0.74	0.928	0.739	0.371	0.988	0.00233	0.353	0.00428	0.937	0.0127	0.18	0.00654	0.000204	0.566	0.0234	0.322	0.997	0.917	0.977	0.37	0.992	0.971	0.348	0.999	0.981	0	0	0	1	0	1	0	5.39	4.49	ALTRETAMINE	ZOLINZA	BT549	0.6910682	0.30451116	0.49778968
8.29e-06	0.00242	0.928	0.109	0.371	0.000238	0.00233	0.0051	0.00428	0.0797	0.0127	0.00954	0.00654	0.00472	0.566	0.0371	0.322	1	0.917	0.0194	0.37	0.00202	0.971	0.00597	0.999	0.979	0	0	0	1	0	1	0	4.17	3.57	ALTRETAMINE	ARSENIC TRIOXIDE	BT549	0.7296207	0.9094382	0.8195294
8.29e-06	0.872	0.928	0.0903	0.371	1	0.00233	0.999	0.00428	0.0803	0.0127	0.969	0.00654	1	0.566	1	0.322	0.73	0.917	0.999	0.37	1	0.971	0.966	0.999	0.728	0	0	0	1	0	1	0	3.76	2.42	ALTRETAMINE	PROCARBAZINE HYDROCHLORIDE	BT549	0.67014563	0.67937094	0.6747583
8.29e-06	0.00186	0.928	0.813	0.371	0.0752	0.00233	0.00316	0.00428	0.00798	0.0127	0.000406	0.00654	0.0034	0.566	0.961	0.322	0.728	0.917	0.14	0.37	0.523	0.971	0.714	0.999	0.995	0	0	0	1	0	1	0	1.76	0.07	ALTRETAMINE	CHEMBL17639	BT549	0.3716108	0.36339954	0.36750516
8.29e-06	0.000332	0.928	0.819	0.371	0.995	0.00233	0.998	0.00428	0.0101	0.0127	9.6e-05	0.00654	0.944	0.566	0.641	0.322	0.983	0.917	1	0.37	0.994	0.971	0.666	0.999	0.999	0	0	0	1	0	1	0	6.09	-1.65	ALTRETAMINE	MITOMYCINE	BT549	-0.0030904487	0.28730124	0.1421054
8.29e-06	0.933	0.928	0.751	0.371	1	0.00233	0.999	0.00428	0.103	0.0127	0.499	0.00654	1	0.566	0.998	0.322	0.00065	0.917	1	0.37	0.948	0.971	0.825	0.999	1	0	0	0	1	0	1	0	-0.57	-3.3	ALTRETAMINE	NSC733504	BT549	0.6139572	0.5460557	0.5800065
8.29e-06	0.00814	0.928	0.995	0.371	0.0413	0.00233	0.0806	0.00428	0.0787	0.0127	0.000362	0.00654	0.000133	0.566	0.104	0.322	0.886	0.917	0.0127	0.37	0.253	0.971	0.969	0.999	0.928	0	0	0	1	0	1	0	1.76	4.61	ALTRETAMINE	TEMOZOLOMIDE	BT549	1.0527273	1.1746999	1.1137136
8.29e-06	0.0452	0.928	0.894	0.371	0.991	0.00233	0.832	0.00428	0.6	0.0127	0.878	0.00654	1	0.566	1	0.322	0.00038	0.917	1	0.37	0.285	0.971	0.941	0.999	0.972	0	0	0	1	0	1	0	-1.57	1.7	ALTRETAMINE	IXABEPILONE	BT549	0.89457947	0.8160086	0.85529405
8.29e-06	0.963	0.928	0.0897	0.371	1	0.00233	0.999	0.00428	0.937	0.0127	0.000168	0.00654	0.999	0.566	0.796	0.322	0.805	0.917	0.995	0.37	0.459	0.971	0.643	0.999	0.99	0	0	0	1	0	1	0	1.57	1.58	ALTRETAMINE	BENDAMUSTINE HYDROCHLORIDE	BT549	0.34978655	0.57348335	0.46163493
8.29e-06	0.0445	0.928	0.0131	0.371	0.946	0.00233	0.273	0.00428	0.0296	0.0127	0.0584	0.00654	0.0648	0.566	0.144	0.322	1	0.917	0.998	0.37	0.142	0.971	0.482	0.999	0.968	0	0	0	1	0	1	0	-2.76	2.13	ALTRETAMINE	ANASTROZOLE	BT549	0.6273589	0.5574967	0.59242785
8.29e-06	3.91e-05	0.928	0.789	0.371	0.122	0.00233	0.174	0.00428	0.000767	0.0127	0.766	0.00654	0.034	0.566	1	0.322	0.991	0.917	0.0139	0.37	0.0299	0.971	0.835	0.999	0.995	0	0	0	1	0	1	0	0.01	1.31	ALTRETAMINE	CO-V	BT549	0.6414122	0.5869838	0.61419797
8.29e-06	0.944	0.928	0.0695	0.371	1	0.00233	1	0.00428	0.952	0.0127	0.706	0.00654	1	0.566	0.267	0.322	1	0.917	0.42	0.37	1	0.971	0.285	0.999	0.984	0	0	0	1	0	1	0	-0.04	0.56	ALTRETAMINE	MECHLORETHAMINE HYDROCHLORIDE	BT549	-0.38043687	-0.049220823	-0.21482885
8.29e-06	1	0.928	0.897	0.371	0.999	0.00233	0.000125	0.00428	0.00595	0.0127	2.07e-05	0.00654	1	0.566	0.999	0.322	0.000111	0.917	0.998	0.37	1	0.971	0.612	0.999	1	0	0	0	1	0	1	0	-5.37	-0.07	ALTRETAMINE	EMCYT (PHARMACIA)	BT549	0.3345862	0.19953258	0.2670594
8.29e-06	0.174	0.928	0.759	0.371	0.991	0.00233	0.998	0.00428	0.00886	0.0127	0.0115	0.00654	1	0.566	0.997	0.322	0.0827	0.917	1	0.37	0.974	0.971	0.946	0.999	0.999	0	0	0	1	0	1	0	-4.77	-2.1	ALTRETAMINE	PACLITAXEL	BT549	0.5609867	0.34923825	0.45511246
8.29e-06	0.192	0.928	0.889	0.371	0.999	0.00233	0.963	0.00428	0.958	0.0127	0.0869	0.00654	0.772	0.566	0.64	0.322	0.0209	0.917	0.909	0.37	0.825	0.971	0.824	0.999	1	0	0	0	1	0	1	0	6.2	5.83	ALTRETAMINE	NSC256439	BT549	0.38049957	0.56789327	0.47419643
8.29e-06	0.998	0.928	0.206	0.371	1	0.00233	0.999	0.00428	0.94	0.0127	0.968	0.00654	0.994	0.566	0.285	0.322	0.000336	0.917	0.991	0.37	0.961	0.971	0.927	0.999	0.999	0	0	0	1	0	1	0	6.21	4.93	ALTRETAMINE	ADM HYDROCHLORIDE	BT549	0.26512122	0.24241585	0.25376853
0.000227	1	0.426	0.126	0.162	0.999	3.42e-06	1	0.162	0.961	0.00447	0.883	0.0177	1	0.128	1	0.99	0.011	1	0.998	0.992	1	0.697	0.598	0.996	0.437	0	0	0	1	0	1	0	2.62	2.27	AMIFOSTINE	ERLOTINIB HYDROCHLORIDE	BT549	0.13924764	0.33493438	0.237091
0.000227	3.91e-05	0.426	0.789	0.162	0.122	3.42e-06	0.174	0.162	0.000767	0.00447	0.766	0.0177	0.034	0.128	1	0.99	0.991	1	0.0139	0.992	0.0299	0.697	0.835	0.996	0.995	0	0	0	1	0	1	0	-1.94	-0.53	AMIFOSTINE	CO-V	BT549	0.35399365	0.6390454	0.49651954
0.000227	1	0.426	0.211	0.162	1	3.42e-06	0.964	0.162	0.117	0.00447	0.861	0.0177	0.999	0.128	0.679	0.99	0.986	1	1	0.992	0.999	0.697	0.439	0.996	0.999	0	0	0	1	0	1	0	-2.63	-8	AMIFOSTINE	TOPOTECAN HYDROCHLORIDE	BT549	-0.6550311	-0.5531718	-0.6041014
0.000227	0.00242	0.426	0.109	0.162	0.000238	3.42e-06	0.0051	0.162	0.0797	0.00447	0.00954	0.0177	0.00472	0.128	0.0371	0.99	1	1	0.0194	0.992	0.00202	0.697	0.00597	0.996	0.979	0	0	0	1	0	1	0	3	0.66	AMIFOSTINE	ARSENIC TRIOXIDE	BT549	0.5520939	0.39452606	0.47331
0.000227	0.00201	0.426	0.00252	0.162	0.983	3.42e-06	0.994	0.162	0.768	0.00447	0.302	0.0177	0.373	0.128	0.997	0.99	1	1	0.00491	0.992	0.749	0.697	0.899	0.996	0.513	0	0	0	1	0	1	0	0.55	-3.75	AMIFOSTINE	CISPLATINO	BT549	-0.55532545	-0.39699396	-0.4761597
0.000227	1	0.426	0.897	0.162	0.999	3.42e-06	0.000125	0.162	0.00595	0.00447	2.07e-05	0.0177	1	0.128	0.999	0.99	0.000111	1	0.998	0.992	1	0.697	0.612	0.996	1	0	0	0	1	0	1	0	-1.13	-2.38	AMIFOSTINE	EMCYT (PHARMACIA)	BT549	0.23273715	0.48016754	0.35645235
0.000227	0.0452	0.426	0.894	0.162	0.991	3.42e-06	0.832	0.162	0.6	0.00447	0.878	0.0177	1	0.128	1	0.99	0.00038	1	1	0.992	0.285	0.697	0.941	0.996	0.972	0	0	0	1	0	1	0	2.32	3.74	AMIFOSTINE	IXABEPILONE	BT549	0.33851162	0.63737357	0.48794258
0.000227	4.27e-05	0.426	0.0427	0.162	0.0231	3.42e-06	0.0677	0.162	0.000869	0.00447	0.123	0.0177	0.868	0.128	1	0.99	0.76	1	0.591	0.992	0.00677	0.697	0.773	0.996	0.991	0	0	0	1	0	1	0	-3.64	-3.22	AMIFOSTINE	BORTEZOMIB	BT549	-0.07302325	-0.17127934	-0.1221513
0.000227	0.192	0.426	0.889	0.162	0.999	3.42e-06	0.963	0.162	0.958	0.00447	0.0869	0.0177	0.772	0.128	0.64	0.99	0.0209	1	0.909	0.992	0.825	0.697	0.824	0.996	1	0	0	0	1	0	1	0	5.23	4.44	AMIFOSTINE	NSC256439	BT549	0.6039223	0.7538168	0.67886955
0.000227	0.998	0.426	0.206	0.162	1	3.42e-06	0.999	0.162	0.94	0.00447	0.968	0.0177	0.994	0.128	0.285	0.99	0.000336	1	0.991	0.992	0.961	0.697	0.927	0.996	0.999	0	0	0	1	0	1	0	1.04	-0.38	AMIFOSTINE	ADM HYDROCHLORIDE	BT549	0.14071505	0.24425197	0.19248351
0.722	0.108	0.0651	0.913	1	0.305	0.759	0.708	0.595	0.0219	0.399	0.794	0.342	0.00556	0.602	0.104	1	0.656	1	0.0237	0.222	0.386	0.735	0.743	0.388	0.989	0	0	0	1	0	1	0	-0.4	-1.37	AMINOLEVULINIC ACID HYDROCHLORIDE	IMIQUIMOD	BT549	-0.07802858	-0.0029862896	-0.040507436
0.722	0.442	0.0651	0.0196	1	0.0115	0.759	0.256	0.595	0.0732	0.399	0.014	0.342	0.824	0.602	0.859	1	0.0191	1	1	0.222	0.752	0.735	0.267	0.388	0.998	0	0	0	1	0	1	0	-1.36	-5.22	AMINOLEVULINIC ACID HYDROCHLORIDE	METHOXSALEN	BT549	-0.3447485	-0.46403533	-0.4043919
0.722	1	0.0651	0.897	1	0.999	0.759	0.000125	0.595	0.00595	0.399	2.07e-05	0.342	1	0.602	0.999	1	0.000111	1	0.998	0.222	1	0.735	0.612	0.388	1	0	0	0	1	0	1	0	-5.65	-5.51	AMINOLEVULINIC ACID HYDROCHLORIDE	EMCYT (PHARMACIA)	BT549	-0.6077452	-0.4910816	-0.5494134
0.722	0.00795	0.0651	0.438	1	1	0.759	0.0334	0.595	0.113	0.399	0.00445	0.342	0.997	0.602	0.0294	1	1	1	0.999	0.222	0.894	0.735	0.521	0.388	1	0	0	0	1	0	1	0	-7.22	-7.03	AMINOLEVULINIC ACID HYDROCHLORIDE	IFOSFAMIDE	BT549	-0.2368981	-0.5023502	-0.36962414
0.722	3.91e-05	0.0651	0.789	1	0.122	0.759	0.174	0.595	0.000767	0.399	0.766	0.342	0.034	0.602	1	1	0.991	1	0.0139	0.222	0.0299	0.735	0.835	0.388	0.995	0	0	0	1	0	1	0	-2.54	-2.5	AMINOLEVULINIC ACID HYDROCHLORIDE	CO-V	BT549	0.20132044	-0.20127144	2.4497509e-05
0.722	1	0.0651	0.211	1	1	0.759	0.964	0.595	0.117	0.399	0.861	0.342	0.999	0.602	0.679	1	0.986	1	1	0.222	0.999	0.735	0.439	0.388	0.999	0	0	0	1	0	1	0	0.18	-3.32	AMINOLEVULINIC ACID HYDROCHLORIDE	TOPOTECAN HYDROCHLORIDE	BT549	-0.7819255	-0.77491677	-0.77842116
0.722	0.136	0.0651	0.939	1	0.0154	0.759	0.00336	0.595	0.0864	0.399	0.000864	0.342	3.08e-05	0.602	0.888	1	0.533	1	0.888	0.222	0.984	0.735	0.956	0.388	0.961	0	0	0	1	0	1	0	-0.04	-1.74	AMINOLEVULINIC ACID HYDROCHLORIDE	ALLOPURINOL	BT549	-0.27859324	-0.41174862	-0.34517092
0.722	5.36e-05	0.0651	0.0734	1	0.719	0.759	2.36e-05	0.595	0.00217	0.399	0.0707	0.342	2.18e-06	0.602	1.43e-06	1	1	1	0.614	0.222	6.42e-05	0.735	0.776	0.388	1	0	0	0	1	0	1	0	1.4	3.28	AMINOLEVULINIC ACID HYDROCHLORIDE	BUSULFAN	BT549	-0.42626184	-0.46063793	-0.44344988
0.722	1	0.0651	0.126	1	0.999	0.759	1	0.595	0.961	0.399	0.883	0.342	1	0.602	1	1	0.011	1	0.998	0.222	1	0.735	0.598	0.388	0.437	0	0	0	1	0	1	0	0.04	0.36	AMINOLEVULINIC ACID HYDROCHLORIDE	ERLOTINIB HYDROCHLORIDE	BT549	-0.34890413	-0.47613388	-0.412519
0.722	0.000797	0.0651	0.883	1	0.0918	0.759	0.000213	0.595	0.00174	0.399	0.533	0.342	0.00668	0.602	0.999	1	1	1	0.895	0.222	0.465	0.735	0.695	0.388	0.979	0	0	0	1	0	1	0	-2.07	-3.92	AMINOLEVULINIC ACID HYDROCHLORIDE	NSC-127716	BT549	-0.32131788	-0.6497808	-0.48554933
0.722	0.872	0.0651	0.0903	1	1	0.759	0.999	0.595	0.0803	0.399	0.969	0.342	1	0.602	1	1	0.73	1	0.999	0.222	1	0.735	0.966	0.388	0.728	0	0	0	1	0	1	0	-6.24	-6.3	AMINOLEVULINIC ACID HYDROCHLORIDE	PROCARBAZINE HYDROCHLORIDE	BT549	-0.6089594	-0.48317778	-0.54606855
0.722	0.165	0.0651	0.795	1	0.799	0.759	0.000405	0.595	0.477	0.399	0.348	0.342	1	0.602	0.931	1	0.998	1	1	0.222	0.988	0.735	0.453	0.388	1	0	0	0	1	0	1	0	-1.48	-2.35	AMINOLEVULINIC ACID HYDROCHLORIDE	ZOLEDRONIC ACID	BT549	-0.018217057	-0.46886092	-0.24353899
0.722	0.0263	0.0651	0.822	1	0.62	0.759	0.999	0.595	0.261	0.399	0.0101	0.342	0.84	0.602	0.972	1	0.165	1	1	0.222	0.542	0.735	0.853	0.388	0.988	0	0	0	1	0	1	0	-4.07	-5.98	AMINOLEVULINIC ACID HYDROCHLORIDE	QUINACRINE HYDROCHLORIDE	BT549	-0.7439754	-0.81536317	-0.7796693
0.722	0.026	0.0651	0.655	1	0.165	0.759	0.219	0.595	0.00723	0.399	0.000387	0.342	0.176	0.602	0.993	1	0.888	1	0.598	0.222	0.19	0.735	0.697	0.388	0.992	0	0	0	1	0	1	0	-4.08	-7.1	AMINOLEVULINIC ACID HYDROCHLORIDE	THALIDOMIDE	BT549	-0.20458978	-0.32205445	-0.26332211
0.722	0.0059	0.0651	0.0827	1	0.943	0.759	0.0395	0.595	0.00307	0.399	5.79e-09	0.342	0.00204	0.602	0.000332	1	1	1	0.901	0.222	0.41	0.735	0.357	0.388	0.977	0	0	0	1	0	1	0	-3.17	-7.6	AMINOLEVULINIC ACID HYDROCHLORIDE	PIPOBROMAN	BT549	-0.7012204	-0.66323376	-0.6822271
0.722	0.00201	0.0651	0.00252	1	0.983	0.759	0.994	0.595	0.768	0.399	0.302	0.342	0.373	0.602	0.997	1	1	1	0.00491	0.222	0.749	0.735	0.899	0.388	0.513	0	0	0	1	0	1	0	1	-3.4	AMINOLEVULINIC ACID HYDROCHLORIDE	CISPLATINO	BT549	-0.55581397	-0.69110376	-0.62345886
0.722	4.62e-05	0.0651	0.212	1	0.984	0.759	0.448	0.595	0.000373	0.399	0.496	0.342	0.0277	0.602	0.997	1	0.804	1	0.812	0.222	0.279	0.735	0.771	0.388	0.982	0	0	0	1	0	1	0	4.22	-0.95	AMINOLEVULINIC ACID HYDROCHLORIDE	NSC 85998	BT549	-0.10600004	-0.47180748	-0.28890377
0.722	0.000227	0.0651	0.426	1	0.162	0.759	3.42e-06	0.595	0.162	0.399	0.00447	0.342	0.0177	0.602	0.128	1	0.99	1	1	0.222	0.992	0.735	0.697	0.388	0.996	0	0	0	1	0	1	0	-2.21	-2.32	AMINOLEVULINIC ACID HYDROCHLORIDE	AMIFOSTINE	BT549	-0.16751817	-0.43192053	-0.29971933
0.722	0.00242	0.0651	0.109	1	0.000238	0.759	0.0051	0.595	0.0797	0.399	0.00954	0.342	0.00472	0.602	0.0371	1	1	1	0.0194	0.222	0.00202	0.735	0.00597	0.388	0.979	0	0	0	1	0	1	0	-6.73	-5.43	AMINOLEVULINIC ACID HYDROCHLORIDE	ARSENIC TRIOXIDE	BT549	0.15871759	0.028094888	0.09340624
0.722	0.0231	0.0651	0.0957	1	0.996	0.759	0.0245	0.595	0.018	0.399	4.64e-05	0.342	0.0022	0.602	0.136	1	1	1	0.00127	0.222	0.0849	0.735	0.723	0.388	0.586	0	0	0	1	0	1	0	-2.36	-2.49	AMINOLEVULINIC ACID HYDROCHLORIDE	CARMUSTINE	BT549	-0.45634705	-0.50489515	-0.4806211
0.722	0.00319	0.0651	0.442	1	1	0.759	0.0241	0.595	0.282	0.399	0.00253	0.342	0.998	0.602	0.0303	1	1	1	0.998	0.222	0.855	0.735	0.531	0.388	1	0	0	0	1	0	1	0	0.15	-4.75	AMINOLEVULINIC ACID HYDROCHLORIDE	CYCLOPHOSPHAMIDE	BT549	-0.14782774	-0.46998644	-0.3089071
0.722	0.000332	0.0651	0.819	1	0.995	0.759	0.998	0.595	0.0101	0.399	9.6e-05	0.342	0.944	0.602	0.641	1	0.983	1	1	0.222	0.994	0.735	0.666	0.388	0.999	0	0	0	1	0	1	0	0.98	-9.19	AMINOLEVULINIC ACID HYDROCHLORIDE	MITOMYCINE	BT549	-0.6468427	-0.5587386	-0.60279065
0.722	0.192	0.0651	0.889	1	0.999	0.759	0.963	0.595	0.958	0.399	0.0869	0.342	0.772	0.602	0.64	1	0.0209	1	0.909	0.222	0.825	0.735	0.824	0.388	1	0	0	0	1	0	1	0	-1.93	-3.23	AMINOLEVULINIC ACID HYDROCHLORIDE	NSC256439	BT549	-0.255052	-0.5455738	-0.4003129
0.722	0.998	0.0651	0.206	1	1	0.759	0.999	0.595	0.94	0.399	0.968	0.342	0.994	0.602	0.285	1	0.000336	1	0.991	0.222	0.961	0.735	0.927	0.388	0.999	0	0	0	1	0	1	0	-5.63	-3.94	AMINOLEVULINIC ACID HYDROCHLORIDE	ADM HYDROCHLORIDE	BT549	-0.56447	-0.5779611	-0.5712155
0.0445	0.0452	0.0131	0.894	0.946	0.991	0.273	0.832	0.0296	0.6	0.0584	0.878	0.0648	1	0.144	1	1	0.00038	0.998	1	0.142	0.285	0.482	0.941	0.968	0.972	0	0	0	1	0	1	0	0.36	1.54	ANASTROZOLE	IXABEPILONE	BT549	0.15547265	0.28071323	0.21809295
0.0445	0.985	0.0131	0.914	0.946	0.0424	0.273	0.165	0.0296	0.158	0.0584	0.0305	0.0648	0.822	0.144	0.794	1	0.00236	0.998	0.331	0.142	0.749	0.482	0.838	0.968	0.938	0	0	0	1	0	1	0	-3.67	-3.58	ANASTROZOLE	PRALATREXATE	BT549	0.05488527	0.1353131	0.09509918
0.0445	0.442	0.0131	0.0196	0.946	0.0115	0.273	0.256	0.0296	0.0732	0.0584	0.014	0.0648	0.824	0.144	0.859	1	0.0191	0.998	1	0.142	0.752	0.482	0.267	0.968	0.998	0	0	0	1	0	1	0	4.5	0.54	ANASTROZOLE	METHOXSALEN	BT549	-0.11533096	-0.0578065	-0.08656873
0.0445	0.000492	0.0131	0.221	0.946	0.495	0.273	0.0916	0.0296	0.00964	0.0584	0.131	0.0648	0.602	0.144	1	1	0.0532	0.998	0.936	0.142	0.00298	0.482	0.859	0.968	0.99	0	0	0	1	0	1	0	9.56	6.88	ANASTROZOLE	34793-34-5	BT549	0.57737416	0.73998964	0.65868187
0.0445	0.026	0.0131	0.655	0.946	0.165	0.273	0.219	0.0296	0.00723	0.0584	0.000387	0.0648	0.176	0.144	0.993	1	0.888	0.998	0.598	0.142	0.19	0.482	0.697	0.968	0.992	0	0	0	1	0	1	0	-4.63	-0.56	ANASTROZOLE	THALIDOMIDE	BT549	0.11563901	0.09463678	0.1051379
0.0445	1	0.0131	0.897	0.946	0.999	0.273	0.000125	0.0296	0.00595	0.0584	2.07e-05	0.0648	1	0.144	0.999	1	0.000111	0.998	0.998	0.142	1	0.482	0.612	0.968	1	0	0	0	1	0	1	0	6	-0.66	ANASTROZOLE	EMCYT (PHARMACIA)	BT549	-0.3168938	-0.42795324	-0.37242353
0.0445	0.872	0.0131	0.0903	0.946	1	0.273	0.999	0.0296	0.0803	0.0584	0.969	0.0648	1	0.144	1	1	0.73	0.998	0.999	0.142	1	0.482	0.966	0.968	0.728	0	0	0	1	0	1	0	-4.08	-3.83	ANASTROZOLE	PROCARBAZINE HYDROCHLORIDE	BT549	-0.282419	-0.14705372	-0.21473636
0.0445	0.0263	0.0131	0.822	0.946	0.62	0.273	0.999	0.0296	0.261	0.0584	0.0101	0.0648	0.84	0.144	0.972	1	0.165	0.998	1	0.142	0.542	0.482	0.853	0.968	0.988	0	0	0	1	0	1	0	-0.88	-3.25	ANASTROZOLE	QUINACRINE HYDROCHLORIDE	BT549	-0.63256705	-0.5764822	-0.6045246
0.0445	0.00242	0.0131	0.109	0.946	0.000238	0.273	0.0051	0.0296	0.0797	0.0584	0.00954	0.0648	0.00472	0.144	0.0371	1	1	0.998	0.0194	0.142	0.00202	0.482	0.00597	0.968	0.979	0	0	0	1	0	1	0	0.64	1.84	ANASTROZOLE	ARSENIC TRIOXIDE	BT549	0.3628852	0.32043782	0.3416615
0.0445	4.27e-05	0.0131	0.0427	0.946	0.0231	0.273	0.0677	0.0296	0.000869	0.0584	0.123	0.0648	0.868	0.144	1	1	0.76	0.998	0.591	0.142	0.00677	0.482	0.773	0.968	0.991	0	0	0	1	0	1	0	-0.01	2.27	ANASTROZOLE	BORTEZOMIB	BT549	0.40612036	0.27918	0.34265018
0.0445	0.000797	0.0131	0.883	0.946	0.0918	0.273	0.000213	0.0296	0.00174	0.0584	0.533	0.0648	0.00668	0.144	0.999	1	1	0.998	0.895	0.142	0.465	0.482	0.695	0.968	0.979	0	0	0	1	0	1	0	-3.02	-6.13	ANASTROZOLE	NSC-127716	BT549	-0.36416614	-0.37947723	-0.3718217
0.0445	0.817	0.0131	0.499	0.946	1	0.273	0.999	0.0296	0.0496	0.0584	0.301	0.0648	1	0.144	0.999	1	0.000498	0.998	1	0.142	0.971	0.482	0.851	0.968	1	0	0	0	1	0	1	0	-0.16	-1.11	ANASTROZOLE	ANTIBIOTIC AY 22989	BT549	0.081557125	0.086056896	0.08380701
0.0445	0.00319	0.0131	0.442	0.946	1	0.273	0.0241	0.0296	0.282	0.0584	0.00253	0.0648	0.998	0.144	0.0303	1	1	0.998	0.998	0.142	0.855	0.482	0.531	0.968	1	0	0	0	1	0	1	0	4.87	1.57	ANASTROZOLE	CYCLOPHOSPHAMIDE	BT549	0.177977	0.22987014	0.20392357
0.0445	0.888	0.0131	0.0929	0.946	0.37	0.273	0.46	0.0296	0.0545	0.0584	0.0116	0.0648	0.967	0.144	0.576	1	0.944	0.998	1	0.142	0.815	0.482	0.311	0.968	0.999	0	0	0	1	0	1	0	-2.61	-5.9	ANASTROZOLE	SN-38	BT549	-0.3591782	-0.591846	-0.4755121
0.0445	0.108	0.0131	0.913	0.946	0.305	0.273	0.708	0.0296	0.0219	0.0584	0.794	0.0648	0.00556	0.144	0.104	1	0.656	0.998	0.0237	0.142	0.386	0.482	0.743	0.968	0.989	0	0	0	1	0	1	0	0.86	1.12	ANASTROZOLE	IMIQUIMOD	BT549	0.26009333	0.13010372	0.19509852
0.0445	0.136	0.0131	0.939	0.946	0.0154	0.273	0.00336	0.0296	0.0864	0.0584	0.000864	0.0648	3.08e-05	0.144	0.888	1	0.533	0.998	0.888	0.142	0.984	0.482	0.956	0.968	0.961	0	0	0	1	0	1	0	-0.51	-0.07	ANASTROZOLE	ALLOPURINOL	BT549	-0.1861426	-0.089456536	-0.13779956
0.0445	0.722	0.0131	0.0651	0.946	1	0.273	0.759	0.0296	0.595	0.0584	0.399	0.0648	0.342	0.144	0.602	1	1	0.998	1	0.142	0.222	0.482	0.735	0.968	0.388	0	0	0	1	0	1	0	2.07	-0.82	ANASTROZOLE	AMINOLEVULINIC ACID HYDROCHLORIDE	BT549	-0.33142337	-0.23455828	-0.2829908
0.0445	0.000578	0.0131	0.333	0.946	0.164	0.273	0.00476	0.0296	0.00741	0.0584	0.000129	0.0648	0.373	0.144	0.99	1	0.239	0.998	0.41	0.142	0.102	0.482	0.952	0.968	0.997	0	0	0	1	0	1	0	11.58	5.88	ANASTROZOLE	CHEMBL277800	BT549	0.072204605	0.21704397	0.1446243
0.0445	0.000517	0.0131	0.103	0.946	0.971	0.273	0.162	0.0296	0.912	0.0584	0.159	0.0648	0.696	0.144	0.997	1	0.1	0.998	0.989	0.142	0.0506	0.482	0.929	0.968	0.952	0	0	0	1	0	1	0	-2.06	-2.03	ANASTROZOLE	1-(5-DEOXYPENTOFURANOSYL)-5-FLUORO-4-{[(PENTYLOXY)CARBONYL]AMINO}PYRIMIDIN-2(1H)-ONE	BT549	0.5195353	0.58667433	0.5531048
0.0445	0.000227	0.0131	0.426	0.946	0.162	0.273	3.42e-06	0.0296	0.162	0.0584	0.00447	0.0648	0.0177	0.144	0.128	1	0.99	0.998	1	0.142	0.992	0.482	0.697	0.968	0.996	0	0	0	1	0	1	0	-1.76	0.13	ANASTROZOLE	AMIFOSTINE	BT549	-0.009525381	-0.05389061	-0.031707995
0.0445	1	0.0131	0.126	0.946	0.999	0.273	1	0.0296	0.961	0.0584	0.883	0.0648	1	0.144	1	1	0.011	0.998	0.998	0.142	1	0.482	0.598	0.968	0.437	0	0	0	1	0	1	0	-1.23	0.12	ANASTROZOLE	ERLOTINIB HYDROCHLORIDE	BT549	0.20014188	0.2546658	0.22740383
0.0445	0.0231	0.0131	0.0957	0.946	0.996	0.273	0.0245	0.0296	0.018	0.0584	4.64e-05	0.0648	0.0022	0.144	0.136	1	1	0.998	0.00127	0.142	0.0849	0.482	0.723	0.968	0.586	0	0	0	1	0	1	0	-2.85	-2.56	ANASTROZOLE	CARMUSTINE	BT549	-0.07091311	0.016854286	-0.027029414
0.0445	0.000399	0.0131	0.486	0.946	0.467	0.273	0.000584	0.0296	0.000413	0.0584	0.56	0.0648	0.309	0.144	0.999	1	0.996	0.998	0.962	0.142	0.123	0.482	0.866	0.968	0.981	0	0	0	1	0	1	0	-0.66	-8.26	ANASTROZOLE	AZACYTIDINE	BT549	-0.5785942	-0.434965	-0.5067796
0.0445	0.00201	0.0131	0.00252	0.946	0.983	0.273	0.994	0.0296	0.768	0.0584	0.302	0.0648	0.373	0.144	0.997	1	1	0.998	0.00491	0.142	0.749	0.482	0.899	0.968	0.513	0	0	0	1	0	1	0	-0.58	-5.64	ANASTROZOLE	CISPLATINO	BT549	-0.48601317	-0.66025406	-0.5731336
0.0445	0.944	0.0131	0.0695	0.946	1	0.273	1	0.0296	0.952	0.0584	0.706	0.0648	1	0.144	0.267	1	1	0.998	0.42	0.142	1	0.482	0.285	0.968	0.984	0	0	0	1	0	1	0	-4.44	-6.1	ANASTROZOLE	MECHLORETHAMINE HYDROCHLORIDE	BT549	-0.57249486	-0.63820386	-0.60534936
0.0445	1	0.0131	0.733	0.946	0.84	0.273	0.817	0.0296	0.342	0.0584	0.998	0.0648	0.999	0.144	0.621	1	0.00103	0.998	1	0.142	0.998	0.482	0.987	0.968	0.982	0	0	0	1	0	1	0	-8.11	0.34	ANASTROZOLE	NILOTINIB	BT549	0.27909175	0.4993606	0.38922617
0.0445	0.0123	0.0131	0.868	0.946	0.99	0.273	0.996	0.0296	0.0234	0.0584	9.42e-05	0.0648	1	0.144	0.994	1	0.0372	0.998	0.999	0.142	0.906	0.482	0.943	0.968	0.554	0	0	0	1	0	1	0	-2.73	-2.05	ANASTROZOLE	DOCETAXEL	BT549	0.28592286	0.18853949	0.23723117
0.0445	0.312	0.0131	0.991	0.946	0.0655	0.273	0.0158	0.0296	0.851	0.0584	0.12	0.0648	0.00137	0.144	0.933	1	0.866	0.998	0.995	0.142	0.0899	0.482	0.611	0.968	0.899	0	0	0	1	0	1	0	-2.36	-8.62	ANASTROZOLE	MERCAPTOPURINE	BT549	-1.1558301	-1.021899	-1.0888646
0.0445	0.0059	0.0131	0.0827	0.946	0.943	0.273	0.0395	0.0296	0.00307	0.0584	5.79e-09	0.0648	0.00204	0.144	0.000332	1	1	0.998	0.901	0.142	0.41	0.482	0.357	0.968	0.977	0	0	0	1	0	1	0	-1.57	-5.15	ANASTROZOLE	PIPOBROMAN	BT549	-0.35818222	-0.5163336	-0.4372579
0.0445	3.91e-05	0.0131	0.789	0.946	0.122	0.273	0.174	0.0296	0.000767	0.0584	0.766	0.0648	0.034	0.144	1	1	0.991	0.998	0.0139	0.142	0.0299	0.482	0.835	0.968	0.995	0	0	0	1	0	1	0	-4.68	-2.54	ANASTROZOLE	CO-V	BT549	0.3287423	0.2909345	0.3098384
0.0445	1	0.0131	0.211	0.946	1	0.273	0.964	0.0296	0.117	0.0584	0.861	0.0648	0.999	0.144	0.679	1	0.986	0.998	1	0.142	0.999	0.482	0.439	0.968	0.999	0	0	0	1	0	1	0	1.53	-0.36	ANASTROZOLE	TOPOTECAN HYDROCHLORIDE	BT549	-0.52374274	-0.53833586	-0.5310393
0.0445	0.74	0.0131	0.739	0.946	0.988	0.273	0.353	0.0296	0.937	0.0584	0.18	0.0648	0.000204	0.144	0.0234	1	0.997	0.998	0.977	0.142	0.992	0.482	0.348	0.968	0.981	0	0	0	1	0	1	0	-2.52	-2.72	ANASTROZOLE	ZOLINZA	BT549	-0.10055109	-0.29113272	-0.19584191
0.0445	0.325	0.0131	0.026	0.946	0.368	0.273	0.944	0.0296	0.194	0.0584	0.859	0.0648	0.988	0.144	1	1	0.000154	0.998	0.606	0.142	0.997	0.482	0.903	0.968	0.965	0	0	0	1	0	1	0	-0.89	-1.02	ANASTROZOLE	ROMIDEPSIN	BT549	0.49216682	0.5811903	0.53667855
0.0445	0.192	0.0131	0.889	0.946	0.999	0.273	0.963	0.0296	0.958	0.0584	0.0869	0.0648	0.772	0.144	0.64	1	0.0209	0.998	0.909	0.142	0.825	0.482	0.824	0.968	1	0	0	0	1	0	1	0	-4.4	-1.54	ANASTROZOLE	NSC256439	BT549	0.18019815	0.0756038	0.12790097
0.0445	0.998	0.0131	0.206	0.946	1	0.273	0.999	0.0296	0.94	0.0584	0.968	0.0648	0.994	0.144	0.285	1	0.000336	0.998	0.991	0.142	0.961	0.482	0.927	0.968	0.999	0	0	0	1	0	1	0	-2.7	-2.9	ANASTROZOLE	ADM HYDROCHLORIDE	BT549	-0.35861817	-0.39463526	-0.37662673
0.646	0.026	0.69	0.655	0.999	0.165	0.61	0.219	0.841	0.00723	0.0202	0.000387	0.999	0.176	0.983	0.993	0.000373	0.888	0.98	0.598	0.0655	0.19	0.713	0.697	0.997	0.992	0	0	0	1	0	1	0	-1.76	-0.8	ANTIBIOTIC AD 32	THALIDOMIDE	BT549	0.07272452	-0.033848733	0.019437894
0.646	1	0.69	0.211	0.999	1	0.61	0.964	0.841	0.117	0.0202	0.861	0.999	0.999	0.983	0.679	0.000373	0.986	0.98	1	0.0655	0.999	0.713	0.439	0.997	0.999	0	0	0	1	0	1	0	-4.98	-12.29	ANTIBIOTIC AD 32	TOPOTECAN HYDROCHLORIDE	BT549	-0.6236685	-0.67830324	-0.65098584
0.646	0.000399	0.69	0.486	0.999	0.467	0.61	0.000584	0.841	0.000413	0.0202	0.56	0.999	0.309	0.983	0.999	0.000373	0.996	0.98	0.962	0.0655	0.123	0.713	0.866	0.997	0.981	0	0	0	1	0	1	0	-0.74	-3.77	ANTIBIOTIC AD 32	AZACYTIDINE	BT549	-0.63525623	-0.52600193	-0.5806291
0.646	1.28e-05	0.69	0.97	0.999	0.0722	0.61	0.0558	0.841	0.219	0.0202	0.189	0.999	0.374	0.983	0.0394	0.000373	0.584	0.98	0.998	0.0655	0.907	0.713	0.471	0.997	1	0	0	0	1	0	1	0	5.96	-1.3	ANTIBIOTIC AD 32	TRIETHYLENEMELAMINE	BT549	-0.44836223	-0.5839272	-0.51614475
0.646	0.411	0.69	0.995	0.999	0.736	0.61	0.0183	0.841	0.677	0.0202	0.173	0.999	0.197	0.983	0.927	0.000373	0.0584	0.98	0.84	0.0655	0.478	0.713	0.926	0.997	0.991	0	0	0	1	0	1	0	-1.68	-3.74	ANTIBIOTIC AD 32	METHOTREXATE	BT549	-0.23735645	-0.37764105	-0.30749875
0.646	0.872	0.69	0.0903	0.999	1	0.61	0.999	0.841	0.0803	0.0202	0.969	0.999	1	0.983	1	0.000373	0.73	0.98	0.999	0.0655	1	0.713	0.966	0.997	0.728	0	0	0	1	0	1	0	-0.87	0.09	ANTIBIOTIC AD 32	PROCARBAZINE HYDROCHLORIDE	BT549	0.20210001	0.17882332	0.19046167
0.646	0.0263	0.69	0.822	0.999	0.62	0.61	0.999	0.841	0.261	0.0202	0.0101	0.999	0.84	0.983	0.972	0.000373	0.165	0.98	1	0.0655	0.542	0.713	0.853	0.997	0.988	0	0	0	1	0	1	0	-2.52	-1.69	ANTIBIOTIC AD 32	QUINACRINE HYDROCHLORIDE	BT549	-0.40405148	-0.39144638	-0.39774895
0.646	0.108	0.69	0.913	0.999	0.305	0.61	0.708	0.841	0.0219	0.0202	0.794	0.999	0.00556	0.983	0.104	0.000373	0.656	0.98	0.0237	0.0655	0.386	0.713	0.743	0.997	0.989	0	0	0	1	0	1	0	-4.76	-4.14	ANTIBIOTIC AD 32	IMIQUIMOD	BT549	0.30652085	0.3986065	0.35256368
0.646	0.312	0.69	0.991	0.999	0.0655	0.61	0.0158	0.841	0.851	0.0202	0.12	0.999	0.00137	0.983	0.933	0.000373	0.866	0.98	0.995	0.0655	0.0899	0.713	0.611	0.997	0.899	0	0	0	1	0	1	0	-3.24	-8.15	ANTIBIOTIC AD 32	MERCAPTOPURINE	BT549	-1.1130824	-0.9954158	-1.054249
0.646	1	0.69	0.897	0.999	0.999	0.61	0.000125	0.841	0.00595	0.0202	2.07e-05	0.999	1	0.983	0.999	0.000373	0.000111	0.98	0.998	0.0655	1	0.713	0.612	0.997	1	0	0	0	1	0	1	0	-4.84	-4.07	ANTIBIOTIC AD 32	EMCYT (PHARMACIA)	BT549	-0.41210705	-0.3658618	-0.38898444
0.646	0.000517	0.69	0.103	0.999	0.971	0.61	0.162	0.841	0.912	0.0202	0.159	0.999	0.696	0.983	0.997	0.000373	0.1	0.98	0.989	0.0655	0.0506	0.713	0.929	0.997	0.952	0	0	0	1	0	1	0	2.17	0.89	ANTIBIOTIC AD 32	1-(5-DEOXYPENTOFURANOSYL)-5-FLUORO-4-{[(PENTYLOXY)CARBONYL]AMINO}PYRIMIDIN-2(1H)-ONE	BT549	0.3333419	0.26044607	0.29689398
0.646	0.00242	0.69	0.109	0.999	0.000238	0.61	0.0051	0.841	0.0797	0.0202	0.00954	0.999	0.00472	0.983	0.0371	0.000373	1	0.98	0.0194	0.0655	0.00202	0.713	0.00597	0.997	0.979	0	0	0	1	0	1	0	-0.07	-7.38	ANTIBIOTIC AD 32	ARSENIC TRIOXIDE	BT549	-0.3326777	-0.03148631	-0.182082
0.646	0.000227	0.69	0.426	0.999	0.162	0.61	3.42e-06	0.841	0.162	0.0202	0.00447	0.999	0.0177	0.983	0.128	0.000373	0.99	0.98	1	0.0655	0.992	0.713	0.697	0.997	0.996	0	0	0	1	0	1	0	-4	-4.28	ANTIBIOTIC AD 32	AMIFOSTINE	BT549	0.4184497	0.35717297	0.38781133
0.646	0.963	0.69	0.0897	0.999	1	0.61	0.999	0.841	0.937	0.0202	0.000168	0.999	0.999	0.983	0.796	0.000373	0.805	0.98	0.995	0.0655	0.459	0.713	0.643	0.997	0.99	0	0	0	1	0	1	0	1.61	5.55	ANTIBIOTIC AD 32	BENDAMUSTINE HYDROCHLORIDE	BT549	0.03807938	0.017307825	0.027693603
0.646	0.000578	0.69	0.333	0.999	0.164	0.61	0.00476	0.841	0.00741	0.0202	0.000129	0.999	0.373	0.983	0.99	0.000373	0.239	0.98	0.41	0.0655	0.102	0.713	0.952	0.997	0.997	0	0	0	1	0	1	0	-2.23	-3.89	ANTIBIOTIC AD 32	CHEMBL277800	BT549	-0.26180348	-0.24381205	-0.25280777
0.646	0.817	0.69	0.499	0.999	1	0.61	0.999	0.841	0.0496	0.0202	0.301	0.999	1	0.983	0.999	0.000373	0.000498	0.98	1	0.0655	0.971	0.713	0.851	0.997	1	0	0	0	1	0	1	0	-7.81	-4.81	ANTIBIOTIC AD 32	ANTIBIOTIC AY 22989	BT549	1.2797214	0.71304184	0.99638164
0.646	0.0231	0.69	0.0957	0.999	0.996	0.61	0.0245	0.841	0.018	0.0202	4.64e-05	0.999	0.0022	0.983	0.136	0.000373	1	0.98	0.00127	0.0655	0.0849	0.713	0.723	0.997	0.586	0	0	0	1	0	1	0	-4.12	-1.34	ANTIBIOTIC AD 32	CARMUSTINE	BT549	-0.4112791	-0.2694334	-0.34035626
0.646	0.136	0.69	0.939	0.999	0.0154	0.61	0.00336	0.841	0.0864	0.0202	0.000864	0.999	3.08e-05	0.983	0.888	0.000373	0.533	0.98	0.888	0.0655	0.984	0.713	0.956	0.997	0.961	0	0	0	1	0	1	0	2.2	2.91	ANTIBIOTIC AD 32	ALLOPURINOL	BT549	0.025604554	0.2819636	0.15378407
0.646	0.0123	0.69	0.868	0.999	0.99	0.61	0.996	0.841	0.0234	0.0202	9.42e-05	0.999	1	0.983	0.994	0.000373	0.0372	0.98	0.999	0.0655	0.906	0.713	0.943	0.997	0.554	0	0	0	1	0	1	0	8.35	12.91	ANTIBIOTIC AD 32	DOCETAXEL	BT549	2.117388	2.1501055	2.1337466
0.646	0.985	0.69	0.914	0.999	0.0424	0.61	0.165	0.841	0.158	0.0202	0.0305	0.999	0.822	0.983	0.794	0.000373	0.00236	0.98	0.331	0.0655	0.749	0.713	0.838	0.997	0.938	0	0	0	1	0	1	0	-14.76	-10.99	ANTIBIOTIC AD 32	PRALATREXATE	BT549	-0.5627717	-0.48752534	-0.5251485
0.646	3.91e-05	0.69	0.789	0.999	0.122	0.61	0.174	0.841	0.000767	0.0202	0.766	0.999	0.034	0.983	1	0.000373	0.991	0.98	0.0139	0.0655	0.0299	0.713	0.835	0.997	0.995	0	0	0	1	0	1	0	-13.79	-6.36	ANTIBIOTIC AD 32	CO-V	BT549	-0.21164647	-0.2158984	-0.21377243
0.646	0.0059	0.69	0.0827	0.999	0.943	0.61	0.0395	0.841	0.00307	0.0202	5.79e-09	0.999	0.00204	0.983	0.000332	0.000373	1	0.98	0.901	0.0655	0.41	0.713	0.357	0.997	0.977	0	0	0	1	0	1	0	-7.93	-8.18	ANTIBIOTIC AD 32	PIPOBROMAN	BT549	-0.62535906	-0.37893894	-0.502149
0.646	4.27e-05	0.69	0.0427	0.999	0.0231	0.61	0.0677	0.841	0.000869	0.0202	0.123	0.999	0.868	0.983	1	0.000373	0.76	0.98	0.591	0.0655	0.00677	0.713	0.773	0.997	0.991	0	0	0	1	0	1	0	7.34	6.18	ANTIBIOTIC AD 32	BORTEZOMIB	BT549	0.5060105	0.44950947	0.47775996
0.646	0.325	0.69	0.026	0.999	0.368	0.61	0.944	0.841	0.194	0.0202	0.859	0.999	0.988	0.983	1	0.000373	0.000154	0.98	0.606	0.0655	0.997	0.713	0.903	0.997	0.965	0	0	0	1	0	1	0	-9.05	-4.76	ANTIBIOTIC AD 32	ROMIDEPSIN	BT549	0.74282455	0.7141722	0.72849834
0.646	0.0445	0.69	0.0131	0.999	0.946	0.61	0.273	0.841	0.0296	0.0202	0.0584	0.999	0.0648	0.983	0.144	0.000373	1	0.98	0.998	0.0655	0.142	0.713	0.482	0.997	0.968	0	0	0	1	0	1	0	-5.77	-7.35	ANTIBIOTIC AD 32	ANASTROZOLE	BT549	-0.25324488	-0.09390535	-0.17357512
0.646	0.00201	0.69	0.00252	0.999	0.983	0.61	0.994	0.841	0.768	0.0202	0.302	0.999	0.373	0.983	0.997	0.000373	1	0.98	0.00491	0.0655	0.749	0.713	0.899	0.997	0.513	0	0	0	1	0	1	0	-4.97	-8.45	ANTIBIOTIC AD 32	CISPLATINO	BT549	-0.46727854	-0.78313935	-0.625209
0.646	0.442	0.69	0.0196	0.999	0.0115	0.61	0.256	0.841	0.0732	0.0202	0.014	0.999	0.824	0.983	0.859	0.000373	0.0191	0.98	1	0.0655	0.752	0.713	0.267	0.997	0.998	0	0	0	1	0	1	0	-3.24	-1.67	ANTIBIOTIC AD 32	METHOXSALEN	BT549	0.4102134	0.31315732	0.36168537
0.646	0.74	0.69	0.739	0.999	0.988	0.61	0.353	0.841	0.937	0.0202	0.18	0.999	0.000204	0.983	0.0234	0.000373	0.997	0.98	0.977	0.0655	0.992	0.713	0.348	0.997	0.981	0	0	0	1	0	1	0	16.37	16.44	ANTIBIOTIC AD 32	ZOLINZA	BT549	1.3505212	1.6722709	1.511396
0.646	0.000797	0.69	0.883	0.999	0.0918	0.61	0.000213	0.841	0.00174	0.0202	0.533	0.999	0.00668	0.983	0.999	0.000373	1	0.98	0.895	0.0655	0.465	0.713	0.695	0.997	0.979	0	0	0	1	0	1	0	-7.74	-9.6	ANTIBIOTIC AD 32	NSC-127716	BT549	-0.5157983	-0.3845327	-0.45016548
0.646	0.944	0.69	0.0695	0.999	1	0.61	1	0.841	0.952	0.0202	0.706	0.999	1	0.983	0.267	0.000373	1	0.98	0.42	0.0655	1	0.713	0.285	0.997	0.984	0	0	0	1	0	1	0	-3.09	-4.16	ANTIBIOTIC AD 32	MECHLORETHAMINE HYDROCHLORIDE	BT549	-0.7551633	-0.8161517	-0.7856575
0.646	0.00795	0.69	0.438	0.999	1	0.61	0.0334	0.841	0.113	0.0202	0.00445	0.999	0.997	0.983	0.0294	0.000373	1	0.98	0.999	0.0655	0.894	0.713	0.521	0.997	1	0	0	0	1	0	1	0	-7.66	-4.7	ANTIBIOTIC AD 32	IFOSFAMIDE	BT549	0.048000596	-0.074995704	-0.013497554
0.646	5.36e-05	0.69	0.0734	0.999	0.719	0.61	2.36e-05	0.841	0.00217	0.0202	0.0707	0.999	2.18e-06	0.983	1.43e-06	0.000373	1	0.98	0.614	0.0655	6.42e-05	0.713	0.776	0.997	1	0	0	0	1	0	1	0	2.08	1.34	ANTIBIOTIC AD 32	BUSULFAN	BT549	-0.05379086	-0.050187625	-0.051989242
0.646	4.62e-05	0.69	0.212	0.999	0.984	0.61	0.448	0.841	0.000373	0.0202	0.496	0.999	0.0277	0.983	0.997	0.000373	0.804	0.98	0.812	0.0655	0.279	0.713	0.771	0.997	0.982	0	0	0	1	0	1	0	-10.78	-8.47	ANTIBIOTIC AD 32	NSC 85998	BT549	-0.07340825	-0.1886191	-0.13101368
0.646	0.619	0.69	0.89	0.999	0.969	0.61	0.0539	0.841	0.334	0.0202	3.96e-05	0.999	1	0.983	0.078	0.000373	1.05e-06	0.98	0.955	0.0655	0.392	0.713	0.824	0.997	0.988	0	0	0	1	0	1	0	-8.06	-4.98	ANTIBIOTIC AD 32	FULVESTRANT	BT549	-0.16202778	-0.017484456	-0.089756116
0.646	0.00319	0.69	0.442	0.999	1	0.61	0.0241	0.841	0.282	0.0202	0.00253	0.999	0.998	0.983	0.0303	0.000373	1	0.98	0.998	0.0655	0.855	0.713	0.531	0.997	1	0	0	0	1	0	1	0	-12.14	-6.54	ANTIBIOTIC AD 32	CYCLOPHOSPHAMIDE	BT549	0.20825979	0.09748864	0.15287422
0.646	0.000332	0.69	0.819	0.999	0.995	0.61	0.998	0.841	0.0101	0.0202	9.6e-05	0.999	0.944	0.983	0.641	0.000373	0.983	0.98	1	0.0655	0.994	0.713	0.666	0.997	0.999	0	0	0	1	0	1	0	-10.65	-10.62	ANTIBIOTIC AD 32	MITOMYCINE	BT549	-0.39143276	-0.3123305	-0.35188162
0.646	0.192	0.69	0.889	0.999	0.999	0.61	0.963	0.841	0.958	0.0202	0.0869	0.999	0.772	0.983	0.64	0.000373	0.0209	0.98	0.909	0.0655	0.825	0.713	0.824	0.997	1	0	0	0	1	0	1	0	2.79	1.41	ANTIBIOTIC AD 32	NSC256439	BT549	0.29315624	0.3167013	0.30492878
0.646	0.998	0.69	0.206	0.999	1	0.61	0.999	0.841	0.94	0.0202	0.968	0.999	0.994	0.983	0.285	0.000373	0.000336	0.98	0.991	0.0655	0.961	0.713	0.927	0.997	0.999	0	0	0	1	0	1	0	-3.49	-2.79	ANTIBIOTIC AD 32	ADM HYDROCHLORIDE	BT549	-0.38202852	-0.48442084	-0.43322468
0.817	0.913	0.499	0.51	1	0.996	0.999	0.343	0.0496	0.301	0.301	0.997	1	1	0.999	0.982	0.000498	0.00102	1	1	0.971	1	0.851	0.61	1	0.997	0	0	0	1	0	1	0	2.17	-0.86	ANTIBIOTIC AY 22989	DASATINIB	BT549	0.010111555	0.12779759	0.06895457
0.817	0.108	0.499	0.913	1	0.305	0.999	0.708	0.0496	0.0219	0.301	0.794	1	0.00556	0.999	0.104	0.000498	0.656	1	0.0237	0.971	0.386	0.851	0.743	1	0.989	0	0	0	1	0	1	0	0.03	-3.66	ANTIBIOTIC AY 22989	IMIQUIMOD	BT549	0.26815316	0.2115213	0.23983723
0.817	0.646	0.499	0.69	1	0.999	0.999	0.61	0.0496	0.841	0.301	0.0202	1	0.999	0.999	0.983	0.000498	0.000373	1	0.98	0.971	0.0655	0.851	0.713	1	0.997	0	0	0	1	0	1	0	7.11	3.53	ANTIBIOTIC AY 22989	ANTIBIOTIC AD 32	BT549	0.71304184	1.2797214	0.99638164
0.817	0.000797	0.499	0.883	1	0.0918	0.999	0.000213	0.0496	0.00174	0.301	0.533	1	0.00668	0.999	0.999	0.000498	1	1	0.895	0.971	0.465	0.851	0.695	1	0.979	0	0	0	1	0	1	0	3.33	-1.14	ANTIBIOTIC AY 22989	NSC-127716	BT549	-0.5353771	-0.33132833	-0.4333527
0.817	0.0123	0.499	0.868	1	0.99	0.999	0.996	0.0496	0.0234	0.301	9.42e-05	1	1	0.999	0.994	0.000498	0.0372	1	0.999	0.971	0.906	0.851	0.943	1	0.554	0	0	0	1	0	1	0	1.53	-1.4	ANTIBIOTIC AY 22989	DOCETAXEL	BT549	0.6833005	0.59244037	0.63787043
0.817	0.00795	0.499	0.438	1	1	0.999	0.0334	0.0496	0.113	0.301	0.00445	1	0.997	0.999	0.0294	0.000498	1	1	0.999	0.971	0.894	0.851	0.521	1	1	0	0	0	1	0	1	0	4.92	-3.51	ANTIBIOTIC AY 22989	IFOSFAMIDE	BT549	-0.20143196	-0.30812442	-0.2547782
0.817	0.619	0.499	0.89	1	0.969	0.999	0.0539	0.0496	0.334	0.301	3.96e-05	1	1	0.999	0.078	0.000498	1.05e-06	1	0.955	0.971	0.392	0.851	0.824	1	0.988	0	0	0	1	0	1	0	4.4	0.65	ANTIBIOTIC AY 22989	FULVESTRANT	BT549	0.54504555	0.7413603	0.6432029
0.817	0.00201	0.499	0.00252	1	0.983	0.999	0.994	0.0496	0.768	0.301	0.302	1	0.373	0.999	0.997	0.000498	1	1	0.00491	0.971	0.749	0.851	0.899	1	0.513	0	0	0	1	0	1	0	-4.99	-7.62	ANTIBIOTIC AY 22989	CISPLATINO	BT549	-0.9083755	-1.0236213	-0.9659984
0.817	4.27e-05	0.499	0.0427	1	0.0231	0.999	0.0677	0.0496	0.000869	0.301	0.123	1	0.868	0.999	1	0.000498	0.76	1	0.591	0.971	0.00677	0.851	0.773	1	0.991	0	0	0	1	0	1	0	3.31	5.67	ANTIBIOTIC AY 22989	BORTEZOMIB	BT549	0.3723786	0.29083392	0.33160627
0.817	0.411	0.499	0.995	1	0.736	0.999	0.0183	0.0496	0.677	0.301	0.173	1	0.197	0.999	0.927	0.000498	0.0584	1	0.84	0.971	0.478	0.851	0.926	1	0.991	0	0	0	1	0	1	0	-0.75	-3.28	ANTIBIOTIC AY 22989	METHOTREXATE	BT549	-0.77560323	-0.4878508	-0.631727
0.817	0.026	0.499	0.655	1	0.165	0.999	0.219	0.0496	0.00723	0.301	0.000387	1	0.176	0.999	0.993	0.000498	0.888	1	0.598	0.971	0.19	0.851	0.697	1	0.992	0	0	0	1	0	1	0	1.11	-4.37	ANTIBIOTIC AY 22989	THALIDOMIDE	BT549	0.012920216	-0.14169323	-0.06438651
0.817	1	0.499	0.897	1	0.999	0.999	0.000125	0.0496	0.00595	0.301	2.07e-05	1	1	0.999	0.999	0.000498	0.000111	1	0.998	0.971	1	0.851	0.612	1	1	0	0	0	1	0	1	0	6.63	-2.6	ANTIBIOTIC AY 22989	EMCYT (PHARMACIA)	BT549	1.7909328	1.2928158	1.5418743
0.817	3.91e-05	0.499	0.789	1	0.122	0.999	0.174	0.0496	0.000767	0.301	0.766	1	0.034	0.999	1	0.000498	0.991	1	0.0139	0.971	0.0299	0.851	0.835	1	0.995	0	0	0	1	0	1	0	2.53	-1.36	ANTIBIOTIC AY 22989	CO-V	BT549	-0.12046357	0.10625654	-0.0071035177
0.817	0.985	0.499	0.914	1	0.0424	0.999	0.165	0.0496	0.158	0.301	0.0305	1	0.822	0.999	0.794	0.000498	0.00236	1	0.331	0.971	0.749	0.851	0.838	1	0.938	0	0	0	1	0	1	0	-3.14	-1.19	ANTIBIOTIC AY 22989	PRALATREXATE	BT549	0.55176926	0.3842393	0.4680043
0.817	0.872	0.499	0.0903	1	1	0.999	0.999	0.0496	0.0803	0.301	0.969	1	1	0.999	1	0.000498	0.73	1	0.999	0.971	1	0.851	0.966	1	0.728	0	0	0	1	0	1	0	-0.55	-5.01	ANTIBIOTIC AY 22989	PROCARBAZINE HYDROCHLORIDE	BT549	-0.47325945	-0.24822333	-0.36074138
0.817	0.136	0.499	0.939	1	0.0154	0.999	0.00336	0.0496	0.0864	0.301	0.000864	1	3.08e-05	0.999	0.888	0.000498	0.533	1	0.888	0.971	0.984	0.851	0.956	1	0.961	0	0	0	1	0	1	0	-2.05	-6.78	ANTIBIOTIC AY 22989	ALLOPURINOL	BT549	-1.0619302	-0.6325698	-0.84725
0.817	0.165	0.499	0.795	1	0.799	0.999	0.000405	0.0496	0.477	0.301	0.348	1	1	0.999	0.931	0.000498	0.998	1	1	0.971	0.988	0.851	0.453	1	1	0	0	0	1	0	1	0	2.71	-1.07	ANTIBIOTIC AY 22989	ZOLEDRONIC ACID	BT549	-0.20407525	-0.2771355	-0.24060537
0.817	0.442	0.499	0.0196	1	0.0115	0.999	0.256	0.0496	0.0732	0.301	0.014	1	0.824	0.999	0.859	0.000498	0.0191	1	1	0.971	0.752	0.851	0.267	1	0.998	0	0	0	1	0	1	0	0.97	-3.66	ANTIBIOTIC AY 22989	METHOXSALEN	BT549	0.20030361	0.2558885	0.22809605
0.817	0.933	0.499	0.751	1	1	0.999	0.999	0.0496	0.103	0.301	0.499	1	1	0.999	0.998	0.000498	0.00065	1	1	0.971	0.948	0.851	0.825	1	1	0	0	0	1	0	1	0	4.2	3.13	ANTIBIOTIC AY 22989	NSC733504	BT549	0.6091885	0.40518528	0.5071869
0.817	0.722	0.499	0.0651	1	1	0.999	0.759	0.0496	0.595	0.301	0.399	1	0.342	0.999	0.602	0.000498	1	1	1	0.971	0.222	0.851	0.735	1	0.388	0	0	0	1	0	1	0	-4.04	-7.06	ANTIBIOTIC AY 22989	AMINOLEVULINIC ACID HYDROCHLORIDE	BT549	-0.9365759	-1.0591295	-0.9978527
0.817	0.432	0.499	0.853	1	0.287	0.999	1	0.0496	0.988	0.301	0.159	1	0.989	0.999	0.995	0.000498	0.00296	1	1	0.971	1	0.851	0.994	1	0.997	0	0	0	1	0	1	0	-0.15	-2.99	ANTIBIOTIC AY 22989	SUNITINIB	BT549	0.053405993	0.23601002	0.14470801
0.817	1.28e-05	0.499	0.97	1	0.0722	0.999	0.0558	0.0496	0.219	0.301	0.189	1	0.374	0.999	0.0394	0.000498	0.584	1	0.998	0.971	0.907	0.851	0.471	1	1	0	0	0	1	0	1	0	-4.49	-8.9	ANTIBIOTIC AY 22989	TRIETHYLENEMELAMINE	BT549	-0.97181404	-1.0983003	-1.0350572
0.817	0.325	0.499	0.026	1	0.368	0.999	0.944	0.0496	0.194	0.301	0.859	1	0.988	0.999	1	0.000498	0.000154	1	0.606	0.971	0.997	0.851	0.903	1	0.965	0	0	0	1	0	1	0	0.74	-0.38	ANTIBIOTIC AY 22989	ROMIDEPSIN	BT549	0.5549712	0.70661384	0.6307925
0.817	0.994	0.499	0.976	1	0.999	0.999	0.827	0.0496	0.744	0.301	0.921	1	0.998	0.999	1	0.000498	0.000267	1	1	0.971	0.99	0.851	0.89	1	0.997	0	0	0	1	0	1	0	0.28	-2.64	ANTIBIOTIC AY 22989	VINBLASTINE SULFATE	BT549	0.065756634	0.17953938	0.12264801
0.817	0.989	0.499	0.444	1	0.245	0.999	1	0.0496	0.997	0.301	1	1	0.993	0.999	0.314	0.000498	0.0105	1	1	0.971	1	0.851	0.969	1	0.993	0	0	0	1	0	1	0	9.91	4.05	ANTIBIOTIC AY 22989	SORAFENIB	BT549	1.2027203	1.0372661	1.1199932
0.817	0.0445	0.499	0.0131	1	0.946	0.999	0.273	0.0496	0.0296	0.301	0.0584	1	0.0648	0.999	0.144	0.000498	1	1	0.998	0.971	0.142	0.851	0.482	1	0.968	0	0	0	1	0	1	0	-2.99	-2.96	ANTIBIOTIC AY 22989	ANASTROZOLE	BT549	0.086056896	0.081557125	0.08380701
0.817	0.174	0.499	0.759	1	0.991	0.999	0.998	0.0496	0.00886	0.301	0.0115	1	1	0.999	0.997	0.000498	0.0827	1	1	0.971	0.974	0.851	0.946	1	0.999	0	0	0	1	0	1	0	1.25	-1.31	ANTIBIOTIC AY 22989	PACLITAXEL	BT549	0.7458876	0.6912889	0.71858823
0.817	0.00148	0.499	0.104	1	0.925	0.999	0.9	0.0496	0.742	0.301	1.9e-05	1	0.301	0.999	0.00871	0.000498	0.903	1	0.000172	0.971	0.338	0.851	0.987	1	0.988	0	0	0	1	0	1	0	-1.9	-1.04	ANTIBIOTIC AY 22989	MITOTANE	BT549	0.3764232	0.60591877	0.491171
0.817	0.000332	0.499	0.819	1	0.995	0.999	0.998	0.0496	0.0101	0.301	9.6e-05	1	0.944	0.999	0.641	0.000498	0.983	1	1	0.971	0.994	0.851	0.666	1	0.999	0	0	0	1	0	1	0	6.18	5.43	ANTIBIOTIC AY 22989	MITOMYCINE	BT549	-1.0021358	-1.0799351	-1.0410354
0.817	0.74	0.499	0.739	1	0.988	0.999	0.353	0.0496	0.937	0.301	0.18	1	0.000204	0.999	0.0234	0.000498	0.997	1	0.977	0.971	0.992	0.851	0.348	1	0.981	0	0	0	1	0	1	0	-4.62	-6.23	ANTIBIOTIC AY 22989	ZOLINZA	BT549	-0.40207687	-0.59161484	-0.49684584
0.817	0.0263	0.499	0.822	1	0.62	0.999	0.999	0.0496	0.261	0.301	0.0101	1	0.84	0.999	0.972	0.000498	0.165	1	1	0.971	0.542	0.851	0.853	1	0.988	0	0	0	1	0	1	0	1.19	-3.6	ANTIBIOTIC AY 22989	QUINACRINE HYDROCHLORIDE	BT549	-0.6563995	-0.6444887	-0.6504441
0.817	5.36e-05	0.499	0.0734	1	0.719	0.999	2.36e-05	0.0496	0.00217	0.301	0.0707	1	2.18e-06	0.999	1.43e-06	0.000498	1	1	0.614	0.971	6.42e-05	0.851	0.776	1	1	0	0	0	1	0	1	0	-2.57	-5.08	ANTIBIOTIC AY 22989	BUSULFAN	BT549	-0.5005074	-0.3768223	-0.43866485
0.817	0.944	0.499	0.0695	1	1	0.999	1	0.0496	0.952	0.301	0.706	1	1	0.999	0.267	0.000498	1	1	0.42	0.971	1	0.851	0.285	1	0.984	0	0	0	1	0	1	0	-3.44	-6.99	ANTIBIOTIC AY 22989	MECHLORETHAMINE HYDROCHLORIDE	BT549	-1.0396172	-1.0418063	-1.0407118
0.817	0.998	0.499	0.206	1	1	0.999	0.999	0.0496	0.94	0.301	0.968	1	0.994	0.999	0.285	0.000498	0.000336	1	0.991	0.971	0.961	0.851	0.927	1	0.999	0	0	0	1	0	1	0	5.18	-6.51	ANTIBIOTIC AY 22989	ADM HYDROCHLORIDE	BT549	-0.8186385	-0.6387103	-0.7286744
0.817	0.888	0.499	0.0929	1	0.37	0.999	0.46	0.0496	0.0545	0.301	0.0116	1	0.967	0.999	0.576	0.000498	0.944	1	1	0.971	0.815	0.851	0.311	1	0.999	0	0	0	1	0	1	0	-3.67	-6.83	ANTIBIOTIC AY 22989	SN-38	BT549	-0.46909392	-0.4080977	-0.43859583
0.817	0.972	0.499	0.424	1	1	0.999	0.87	0.0496	0.482	0.301	0.369	1	0.998	0.999	1	0.000498	0.000952	1	0.975	0.971	0.035	0.851	0.964	1	0.998	0	0	0	1	0	1	0	-1.52	-8.54	ANTIBIOTIC AY 22989	BLEOMYCIN	BT549	-0.9526136	-0.7807725	-0.866693
0.817	0.00319	0.499	0.442	1	1	0.999	0.0241	0.0496	0.282	0.301	0.00253	1	0.998	0.999	0.0303	0.000498	1	1	0.998	0.971	0.855	0.851	0.531	1	1	0	0	0	1	0	1	0	-2.08	-4.56	ANTIBIOTIC AY 22989	CYCLOPHOSPHAMIDE	BT549	-0.08367885	-0.1231217	-0.103400275
0.817	0.0059	0.499	0.0827	1	0.943	0.999	0.0395	0.0496	0.00307	0.301	5.79e-09	1	0.00204	0.999	0.000332	0.000498	1	1	0.901	0.971	0.41	0.851	0.357	1	0.977	0	0	0	1	0	1	0	-3.07	-7.47	ANTIBIOTIC AY 22989	PIPOBROMAN	BT549	-0.8006825	-0.7036439	-0.7521632
0.817	0.000399	0.499	0.486	1	0.467	0.999	0.000584	0.0496	0.000413	0.301	0.56	1	0.309	0.999	0.999	0.000498	0.996	1	0.962	0.971	0.123	0.851	0.866	1	0.981	0	0	0	1	0	1	0	-3.06	-8.03	ANTIBIOTIC AY 22989	AZACYTIDINE	BT549	-0.6731578	-0.45238847	-0.5627731
0.817	1	0.499	0.211	1	1	0.999	0.964	0.0496	0.117	0.301	0.861	1	0.999	0.999	0.679	0.000498	0.986	1	1	0.971	0.999	0.851	0.439	1	0.999	0	0	0	1	0	1	0	-5.28	-5.71	ANTIBIOTIC AY 22989	TOPOTECAN HYDROCHLORIDE	BT549	-0.70854455	-0.6011362	-0.65484035
0.817	0.00327	0.499	0.0399	1	1	0.999	0.0647	0.0496	0.358	0.301	0.161	1	0.0186	0.999	0.962	0.000498	4.82e-07	1	0.0715	0.971	1	0.851	0.983	1	1	0	0	0	1	0	1	0	8.93	3.23	ANTIBIOTIC AY 22989	LAPATINIB	BT549	0.47623244	0.686027	0.5811297
0.817	0.000227	0.499	0.426	1	0.162	0.999	3.42e-06	0.0496	0.162	0.301	0.00447	1	0.0177	0.999	0.128	0.000498	0.99	1	1	0.971	0.992	0.851	0.697	1	0.996	0	0	0	1	0	1	0	6.5	2	ANTIBIOTIC AY 22989	AMIFOSTINE	BT549	-0.122694455	-0.1996291	-0.16116178
0.817	0.0231	0.499	0.0957	1	0.996	0.999	0.0245	0.0496	0.018	0.301	4.64e-05	1	0.0022	0.999	0.136	0.000498	1	1	0.00127	0.971	0.0849	0.851	0.723	1	0.586	0	0	0	1	0	1	0	-6.22	-7.66	ANTIBIOTIC AY 22989	CARMUSTINE	BT549	-0.97220445	-0.8747153	-0.9234599
0.817	4.62e-05	0.499	0.212	1	0.984	0.999	0.448	0.0496	0.000373	0.301	0.496	1	0.0277	0.999	0.997	0.000498	0.804	1	0.812	0.971	0.279	0.851	0.771	1	0.982	0	0	0	1	0	1	0	-1.99	-5.48	ANTIBIOTIC AY 22989	NSC 85998	BT549	-0.15846846	0.050639525	-0.053914465
0.817	0.00242	0.499	0.109	1	0.000238	0.999	0.0051	0.0496	0.0797	0.301	0.00954	1	0.00472	0.999	0.0371	0.000498	1	1	0.0194	0.971	0.00202	0.851	0.00597	1	0.979	0	0	0	1	0	1	0	2.94	3.52	ANTIBIOTIC AY 22989	ARSENIC TRIOXIDE	BT549	0.38412887	0.16991347	0.27702117
0.817	1	0.499	0.126	1	0.999	0.999	1	0.0496	0.961	0.301	0.883	1	1	0.999	1	0.000498	0.011	1	0.998	0.971	1	0.851	0.598	1	0.437	0	0	0	1	0	1	0	5.1	-0.21	ANTIBIOTIC AY 22989	ERLOTINIB HYDROCHLORIDE	BT549	-0.17188954	-0.20235807	-0.1871238
0.817	0.0452	0.499	0.894	1	0.991	0.999	0.832	0.0496	0.6	0.301	0.878	1	1	0.999	1	0.000498	0.00038	1	1	0.971	0.285	0.851	0.941	1	0.972	0	0	0	1	0	1	0	2.64	2.79	ANTIBIOTIC AY 22989	IXABEPILONE	BT549	0.37652004	0.4860266	0.4312733
0.817	0.192	0.499	0.889	1	0.999	0.999	0.963	0.0496	0.958	0.301	0.0869	1	0.772	0.999	0.64	0.000498	0.0209	1	0.909	0.971	0.825	0.851	0.824	1	1	0	0	0	1	0	1	0	13.33	11.24	ANTIBIOTIC AY 22989	NSC256439	BT549	1.9725956	2.1933439	2.0829697
0.00242	0.192	0.109	0.889	0.000238	0.999	0.0051	0.963	0.0797	0.958	0.00954	0.0869	0.00472	0.772	0.0371	0.64	1	0.0209	0.0194	0.909	0.00202	0.825	0.00597	0.824	0.979	1	0	0	0	1	0	1	0	-0.69	3.5	ARSENIC TRIOXIDE	NSC256439	BT549	0.06730201	0.03269443	0.04999822
0.00242	0.998	0.109	0.206	0.000238	1	0.0051	0.999	0.0797	0.94	0.00954	0.968	0.00472	0.994	0.0371	0.285	1	0.000336	0.0194	0.991	0.00202	0.961	0.00597	0.927	0.979	0.999	0	0	0	1	0	1	0	-0.77	-1.79	ARSENIC TRIOXIDE	ADM HYDROCHLORIDE	BT549	-0.13428774	-0.28092736	-0.20760755
0.283	0.935	0.952	0.193	0.941	1	1	1	0.998	0.999	0.979	1	1	1	0.952	0.99	0.000406	5.45e-05	1	1	1	1	0.974	0.957	0.991	1	0	0	0	1	0	1	0	6.4	1.93	AXITINIB	VANDETANIB	BT549	0.76199216	0.7109902	0.7364912
0.283	0.98	0.952	0.964	0.941	0.999	1	0.889	0.998	0.598	0.979	0.909	1	0.996	0.952	1	0.000406	0.000169	1	1	1	0.993	0.974	0.859	0.991	0.804	0	0	0	1	0	1	0	1.3	1.15	AXITINIB	VINCRISTINE SULFATE	BT549	0.6371702	0.7249793	0.68107474
0.283	0.00814	0.952	0.995	0.941	0.0413	1	0.0806	0.998	0.0787	0.979	0.000362	1	0.000133	0.952	0.104	0.000406	0.886	1	0.0127	1	0.253	0.974	0.969	0.991	0.928	0	0	0	1	0	1	0	-0.63	2.49	AXITINIB	TEMOZOLOMIDE	BT549	0.7335482	0.6903695	0.7119589
0.283	0.0452	0.952	0.894	0.941	0.991	1	0.832	0.998	0.6	0.979	0.878	1	1	0.952	1	0.000406	0.00038	1	1	1	0.285	0.974	0.941	0.991	0.972	0	0	0	1	0	1	0	2.98	0.33	AXITINIB	IXABEPILONE	BT549	0.6902736	0.88002306	0.7851483
0.283	0.944	0.952	0.0695	0.941	1	1	1	0.998	0.952	0.979	0.706	1	1	0.952	0.267	0.000406	1	1	0.42	1	1	0.974	0.285	0.991	0.984	0	0	0	1	0	1	0	5.7	-0.09	AXITINIB	MECHLORETHAMINE HYDROCHLORIDE	BT549	-0.44658983	-0.38060597	-0.41359788
0.283	0.0715	0.952	0.105	0.941	0.7	1	0.649	0.998	0.705	0.979	0.036	1	0.815	0.952	0.729	0.000406	0.0591	1	0.98	1	0.999	0.974	0.955	0.991	1	0	0	0	1	0	1	0	-0.11	0.98	AXITINIB	CELECOXIB	BT549	0.7248634	0.70034206	0.71260273
0.283	0.174	0.952	0.759	0.941	0.991	1	0.998	0.998	0.00886	0.979	0.0115	1	1	0.952	0.997	0.000406	0.0827	1	1	1	0.974	0.974	0.946	0.991	0.999	0	0	0	1	0	1	0	12.81	14.01	AXITINIB	PACLITAXEL	BT549	2.3743372	2.3430603	2.3586988
0.283	0.0231	0.952	0.0957	0.941	0.996	1	0.0245	0.998	0.018	0.979	4.64e-05	1	0.0022	0.952	0.136	0.000406	1	1	0.00127	1	0.0849	0.974	0.723	0.991	0.586	0	0	0	1	0	1	0	-0.54	1.21	AXITINIB	CARMUSTINE	BT549	0.53117675	0.6259248	0.5785508
0.283	0.325	0.952	0.026	0.941	0.368	1	0.944	0.998	0.194	0.979	0.859	1	0.988	0.952	1	0.000406	0.000154	1	0.606	1	0.997	0.974	0.903	0.991	0.965	0	0	0	1	0	1	0	0.9	3.31	AXITINIB	ROMIDEPSIN	BT549	0.87560767	0.8327928	0.85420024
0.283	0.722	0.952	0.0651	0.941	1	1	0.759	0.998	0.595	0.979	0.399	1	0.342	0.952	0.602	0.000406	1	1	1	1	0.222	0.974	0.735	0.991	0.388	0	0	0	1	0	1	0	-4.03	-0.87	AXITINIB	AMINOLEVULINIC ACID HYDROCHLORIDE	BT549	-0.021243207	0.12740871	0.053082753
0.283	0.989	0.952	0.444	0.941	0.245	1	1	0.998	0.997	0.979	1	1	0.993	0.952	0.314	0.000406	0.0105	1	1	1	1	0.974	0.969	0.991	0.993	0	0	0	1	0	1	0	-3.75	-2.28	AXITINIB	SORAFENIB	BT549	0.12902723	0.38878363	0.25890544
0.283	0.0231	0.952	0.0204	0.941	0.863	1	0.878	0.998	0.26	0.979	4.48e-05	1	0.104	0.952	0.992	0.000406	0.813	1	0.0548	1	0.83	0.974	0.995	0.991	1	0	0	0	1	0	1	0	8.83	5.65	AXITINIB	MITOXANTRONE	BT549	1.7759567	2.128023	1.9519899
0.283	0.00201	0.952	0.00252	0.941	0.983	1	0.994	0.998	0.768	0.979	0.302	1	0.373	0.952	0.997	0.000406	1	1	0.00491	1	0.749	0.974	0.899	0.991	0.513	0	0	0	1	0	1	0	3.87	1.21	AXITINIB	CISPLATINO	BT549	0.23107123	0.22674376	0.2289075
0.283	0.817	0.952	0.499	0.941	1	1	0.999	0.998	0.0496	0.979	0.301	1	1	0.952	0.999	0.000406	0.000498	1	1	1	0.971	0.974	0.851	0.991	1	0	0	0	1	0	1	0	10.13	8.67	AXITINIB	ANTIBIOTIC AY 22989	BT549	2.0832958	1.7736425	1.9284692
0.283	0.00221	0.952	0.975	0.941	0.857	1	0.995	0.998	0.103	0.979	0.0049	1	0.999	0.952	1	0.000406	0.931	1	1	1	0.657	0.974	0.973	0.991	0.986	0	0	0	1	0	1	0	1.49	2.07	AXITINIB	MEGESTROL ACETATE	BT549	1.086886	1.049106	1.067996
0.283	4.27e-05	0.952	0.0427	0.941	0.0231	1	0.0677	0.998	0.000869	0.979	0.123	1	0.868	0.952	1	0.000406	0.76	1	0.591	1	0.00677	0.974	0.773	0.991	0.991	0	0	0	1	0	1	0	2.73	-0.68	AXITINIB	BORTEZOMIB	BT549	1.0453264	0.9827832	1.0140548
0.283	0.000314	0.952	0.204	0.941	0.586	1	0.964	0.998	1	0.979	0.00234	1	0.818	0.952	1	0.000406	0.000311	1	0.0708	1	0.541	0.974	0.997	0.991	0.644	0	0	0	1	0	1	0	3.47	2.93	AXITINIB	CRIZOTINIB	BT549	0.83138806	0.7651749	0.7982815
0.283	0.972	0.952	0.424	0.941	1	1	0.87	0.998	0.482	0.979	0.369	1	0.998	0.952	1	0.000406	0.000952	1	0.975	1	0.035	0.974	0.964	0.991	0.998	0	0	0	1	0	1	0	-2.73	-1.91	AXITINIB	BLEOMYCIN	BT549	-0.42656344	-0.54836315	-0.4874633
0.283	0.888	0.952	0.0929	0.941	0.37	1	0.46	0.998	0.0545	0.979	0.0116	1	0.967	0.952	0.576	0.000406	0.944	1	1	1	0.815	0.974	0.311	0.991	0.999	0	0	0	1	0	1	0	2.67	0.3	AXITINIB	SN-38	BT549	-0.006182246	-0.19738159	-0.10178192
0.283	0.00327	0.952	0.0399	0.941	1	1	0.0647	0.998	0.358	0.979	0.161	1	0.0186	0.952	0.962	0.000406	4.82e-07	1	0.0715	1	1	0.974	0.983	0.991	1	0	0	0	1	0	1	0	3.12	2.29	AXITINIB	LAPATINIB	BT549	0.6025653	0.74637663	0.67447096
0.283	0.000492	0.952	0.221	0.941	0.495	1	0.0916	0.998	0.00964	0.979	0.131	1	0.602	0.952	1	0.000406	0.0532	1	0.936	1	0.00298	0.974	0.859	0.991	0.99	0	0	0	1	0	1	0	0.91	2.24	AXITINIB	34793-34-5	BT549	0.79403687	0.8730922	0.8335645
0.283	9.99e-05	0.952	0.211	0.941	0.115	1	0.00482	0.998	0.000763	0.979	0.00803	1	0.272	0.952	0.994	0.000406	0.104	1	0.159	1	0.269	0.974	0.891	0.991	0.997	0	0	0	1	0	1	0	-5.19	-1.24	AXITINIB	FLUDARABINE BASE	BT549	0.2644118	0.44205102	0.35323143
0.283	0.0123	0.952	0.868	0.941	0.99	1	0.996	0.998	0.0234	0.979	9.42e-05	1	1	0.952	0.994	0.000406	0.0372	1	0.999	1	0.906	0.974	0.943	0.991	0.554	0	0	0	1	0	1	0	7.41	6.84	AXITINIB	DOCETAXEL	BT549	1.4224775	1.3793617	1.4009197
0.283	0.00347	0.952	0.656	0.941	0.994	1	0.935	0.998	0.708	0.979	0.0129	1	0.978	0.952	0.122	0.000406	0.0194	1	1	1	0.515	0.974	0.453	0.991	0.999	0	0	0	1	0	1	0	6.1	0.77	AXITINIB	TAMOXIFEN CITRATE	BT549	0.66065323	0.7016805	0.6811669
0.283	0.646	0.952	0.69	0.941	0.999	1	0.61	0.998	0.841	0.979	0.0202	1	0.999	0.952	0.983	0.000406	0.000373	1	0.98	1	0.0655	0.974	0.713	0.991	0.997	0	0	0	1	0	1	0	4.26	2.19	AXITINIB	ANTIBIOTIC AD 32	BT549	0.6454683	0.5374319	0.5914501
0.283	0.0263	0.952	0.822	0.941	0.62	1	0.999	0.998	0.261	0.979	0.0101	1	0.84	0.952	0.972	0.000406	0.165	1	1	1	0.542	0.974	0.853	0.991	0.988	0	0	0	1	0	1	0	5.99	3.05	AXITINIB	QUINACRINE HYDROCHLORIDE	BT549	0.536297	0.5558543	0.5460757
0.283	1	0.952	0.211	0.941	1	1	0.964	0.998	0.117	0.979	0.861	1	0.999	0.952	0.679	0.000406	0.986	1	1	1	0.999	0.974	0.439	0.991	0.999	0	0	0	1	0	1	0	-0.3	-6.78	AXITINIB	TOPOTECAN HYDROCHLORIDE	BT549	-0.36285853	-0.55186343	-0.45736098
0.283	0.000797	0.952	0.883	0.941	0.0918	1	0.000213	0.998	0.00174	0.979	0.533	1	0.00668	0.952	0.999	0.000406	1	1	0.895	1	0.465	0.974	0.695	0.991	0.979	0	0	0	1	0	1	0	3.48	1.04	AXITINIB	NSC-127716	BT549	0.25300893	0.30304602	0.27802747
0.283	0.312	0.952	0.991	0.941	0.0655	1	0.0158	0.998	0.851	0.979	0.12	1	0.00137	0.952	0.933	0.000406	0.866	1	0.995	1	0.0899	0.974	0.611	0.991	0.899	0	0	0	1	0	1	0	-21.53	-8.24	AXITINIB	MERCAPTOPURINE	BT549	-0.71697146	-1.0045136	-0.86074257
0.283	0.0378	0.952	0.261	0.941	1	1	1	0.998	0.0791	0.979	0.0507	1	0.974	0.952	0.91	0.000406	0.0102	1	1	1	0.781	0.974	0.968	0.991	0.997	0	0	0	1	0	1	0	1.59	2.34	AXITINIB	NSC141540	BT549	0.63617426	0.76517427	0.7006743
0.283	0.858	0.952	0.186	0.941	0.944	1	0.0607	0.998	0.0203	0.979	0.0015	1	0.995	0.952	0.628	0.000406	0.00772	1	0.429	1	0.996	0.974	0.92	0.991	0.986	0	0	0	1	0	1	0	8.91	3.73	AXITINIB	RUXOLITINIB	BT549	1.0569419	0.9442016	1.0005717
0.283	0.0425	0.952	0.943	0.941	0.967	1	0.621	0.998	0.0996	0.979	0.193	1	0.47	0.952	0.417	0.000406	0.000546	1	0.0874	1	0.816	0.974	0.931	0.991	0.997	0	0	0	1	0	1	0	4.21	-2.67	AXITINIB	GEFITINIB	BT549	0.5117106	0.2531397	0.38242513
0.283	0.997	0.952	0.968	0.941	0.985	1	0.127	0.998	0.00493	0.979	0.112	1	0.993	0.952	0.789	0.000406	0.000105	1	1	1	0.994	0.974	0.806	0.991	1	0	0	0	1	0	1	0	2.31	3.2	AXITINIB	IMATINIB	BT549	0.8858653	0.73348945	0.80967736
0.283	0.00148	0.952	0.104	0.941	0.925	1	0.9	0.998	0.742	0.979	1.9e-05	1	0.301	0.952	0.00871	0.000406	0.903	1	0.000172	1	0.338	0.974	0.987	0.991	0.988	0	0	0	1	0	1	0	4.46	0.94	AXITINIB	MITOTANE	BT549	0.6077709	0.596521	0.60214597
0.283	0.442	0.952	0.0196	0.941	0.0115	1	0.256	0.998	0.0732	0.979	0.014	1	0.824	0.952	0.859	0.000406	0.0191	1	1	1	0.752	0.974	0.267	0.991	0.998	0	0	0	1	0	1	0	6.32	4.06	AXITINIB	METHOXSALEN	BT549	0.6802635	0.75930387	0.71978366
0.283	0.411	0.952	0.995	0.941	0.736	1	0.0183	0.998	0.677	0.979	0.173	1	0.197	0.952	0.927	0.000406	0.0584	1	0.84	1	0.478	0.974	0.926	0.991	0.991	0	0	0	1	0	1	0	-0.45	-0.19	AXITINIB	METHOTREXATE	BT549	0.35425186	0.17084426	0.26254806
0.283	0.979	0.952	0.289	0.941	1	1	0.546	0.998	0.152	0.979	0.818	1	0.724	0.952	0.0809	0.000406	4.9e-05	1	0.976	1	0.962	0.974	0.976	0.991	1	0	0	0	1	0	1	0	1.75	0.39	AXITINIB	VISMODEGIB	BT549	0.73405	0.8368068	0.7854284
0.283	0.026	0.952	0.655	0.941	0.165	1	0.219	0.998	0.00723	0.979	0.000387	1	0.176	0.952	0.993	0.000406	0.888	1	0.598	1	0.19	0.974	0.697	0.991	0.992	0	0	0	1	0	1	0	9.34	2.23	AXITINIB	THALIDOMIDE	BT549	0.3780359	0.43345195	0.40574393
0.283	0.805	0.952	0.902	0.941	1	1	1	0.998	0.975	0.979	0.000441	1	0.997	0.952	0.462	0.000406	0.00967	1	0.988	1	0.99	0.974	0.746	0.991	1	0	0	0	1	0	1	0	31.95	32.31	AXITINIB	PLICAMYCIN	BT549	5.686234	5.489676	5.587955
0.283	0.00795	0.952	0.438	0.941	1	1	0.0334	0.998	0.113	0.979	0.00445	1	0.997	0.952	0.0294	0.000406	1	1	0.999	1	0.894	0.974	0.521	0.991	1	0	0	0	1	0	1	0	10.57	6.77	AXITINIB	IFOSFAMIDE	BT549	0.61958617	0.7889024	0.70424426
0.283	0.00057	0.952	0.496	0.941	0.0182	1	0.27	0.998	0.00218	0.979	0.999	1	0.999	0.952	0.973	0.000406	0.00011	1	0.914	1	0.151	0.974	0.51	0.991	0.91	0	0	0	1	0	1	0	6.14	5.22	AXITINIB	TRETINOIN	BT549	1.1291776	1.1363273	1.1327524
0.283	0.00319	0.952	0.442	0.941	1	1	0.0241	0.998	0.282	0.979	0.00253	1	0.998	0.952	0.0303	0.000406	1	1	0.998	1	0.855	0.974	0.531	0.991	1	0	0	0	1	0	1	0	-2.24	0.84	AXITINIB	CYCLOPHOSPHAMIDE	BT549	0.6581854	0.7651143	0.7116499
0.283	0.0178	0.952	0.327	0.941	0.0532	1	0.994	0.998	0.144	0.979	0.611	1	0.99	0.952	0.996	0.000406	0.677	1	0.856	1	0.253	0.974	0.744	0.991	0.999	0	0	0	1	0	1	0	18.7	18.81	AXITINIB	ACTINOMYCIN D	BT549	2.7854717	2.7527459	2.7691088
0.283	0.913	0.952	0.51	0.941	0.996	1	0.343	0.998	0.301	0.979	0.997	1	1	0.952	0.982	0.000406	0.00102	1	1	1	1	0.974	0.61	0.991	0.997	0	0	0	1	0	1	0	13.14	6.04	AXITINIB	DASATINIB	BT549	0.89260954	0.7215088	0.80705917
0.283	0.000316	0.952	0.373	0.941	0.994	1	0.0367	0.998	0.00831	0.979	0.00311	1	0.178	0.952	0.74	0.000406	0.00156	1	0.992	1	0.767	0.974	0.0867	0.991	0.987	0	0	0	1	0	1	0	8.76	-2.91	AXITINIB	CARBOPLATIN	BT549	0.19647217	0.22807208	0.21227212
0.283	0.000517	0.952	0.103	0.941	0.971	1	0.162	0.998	0.912	0.979	0.159	1	0.696	0.952	0.997	0.000406	0.1	1	0.989	1	0.0506	0.974	0.929	0.991	0.952	0	0	0	1	0	1	0	2.63	2.66	AXITINIB	1-(5-DEOXYPENTOFURANOSYL)-5-FLUORO-4-{[(PENTYLOXY)CARBONYL]AMINO}PYRIMIDIN-2(1H)-ONE	BT549	0.59382	0.65710926	0.6254646
0.283	0.863	0.952	0.153	0.941	0.991	1	0.106	0.998	0.0123	0.979	1.67e-08	1	0.991	0.952	0.000204	0.000406	1	1	0.283	1	0.0149	0.974	0.829	0.991	0.885	0	0	0	1	0	1	0	0.98	-8.18	AXITINIB	CHLORAMBUCIL	BT549	-0.79798144	-0.59533334	-0.6966574
0.283	1	0.952	0.126	0.941	0.999	1	1	0.998	0.961	0.979	0.883	1	1	0.952	1	0.000406	0.011	1	0.998	1	1	0.974	0.598	0.991	0.437	0	0	0	1	0	1	0	4.57	2.56	AXITINIB	ERLOTINIB HYDROCHLORIDE	BT549	0.7406975	0.7823013	0.7614994
0.283	0.0451	0.952	0.931	0.941	0.981	1	0.0161	0.998	0.163	0.979	2.24e-07	1	0.601	0.952	0.057	0.000406	0.996	1	0.503	1	0.994	0.974	0.33	0.991	0.993	0	0	0	1	0	1	0	3.8	-1.25	AXITINIB	URACIL MUSTARD	BT549	0.26788396	0.35028675	0.30908537
0.283	0.0723	0.952	0.16	0.941	1	1	1	0.998	0.0244	0.979	0.0159	1	0.992	0.952	0.89	0.000406	0.0192	1	1	1	0.181	0.974	0.898	0.991	0.999	0	0	0	1	0	1	0	-5.68	-6.5	AXITINIB	TENIPOSIDE	BT549	-0.1478146	-0.41192153	-0.27986807
0.283	0.432	0.952	0.853	0.941	0.287	1	1	0.998	0.988	0.979	0.159	1	0.989	0.952	0.995	0.000406	0.00296	1	1	1	1	0.974	0.994	0.991	0.997	0	0	0	1	0	1	0	3.22	2.97	AXITINIB	SUNITINIB	BT549	0.8097307	0.70984495	0.7597878
0.283	5.36e-05	0.952	0.0734	0.941	0.719	1	2.36e-05	0.998	0.00217	0.979	0.0707	1	2.18e-06	0.952	1.43e-06	0.000406	1	1	0.614	1	6.42e-05	0.974	0.776	0.991	1	0	0	0	1	0	1	0	-1.19	-1.25	AXITINIB	BUSULFAN	BT549	0.31618947	0.3462648	0.33122712
0.283	0.619	0.952	0.89	0.941	0.969	1	0.0539	0.998	0.334	0.979	3.96e-05	1	1	0.952	0.078	0.000406	1.05e-06	1	0.955	1	0.392	0.974	0.824	0.991	0.988	0	0	0	1	0	1	0	3.78	2.07	AXITINIB	FULVESTRANT	BT549	0.7188524	0.70392954	0.711391
0.283	0.0108	0.952	0.0325	0.941	0.967	1	0.0686	0.998	0.000699	0.979	0.000292	1	0.0151	0.952	0.0367	0.000406	1	1	0.153	1	0.0904	0.974	0.793	0.991	0.782	0	0	0	1	0	1	0	3.11	-5.8	AXITINIB	LOMUSTINE	BT549	0.3794627	0.44700614	0.4132344
0.283	0.95	0.952	0.0683	0.941	1	1	0.194	0.998	0.0147	0.979	0.288	1	0.996	0.952	1	0.000406	0.443	1	0.993	1	0.791	0.974	0.929	0.991	0.998	0	0	0	1	0	1	0	1.84	-4.86	AXITINIB	CYTARABINE HYDROCHLORIDE	BT549	-0.48579788	-0.38311473	-0.4344563
0.283	0.985	0.952	0.914	0.941	0.0424	1	0.165	0.998	0.158	0.979	0.0305	1	0.822	0.952	0.794	0.000406	0.00236	1	0.331	1	0.749	0.974	0.838	0.991	0.938	0	0	0	1	0	1	0	-0.74	-0.2	AXITINIB	PRALATREXATE	BT549	0.4276557	0.3183639	0.3730098
0.283	0.000578	0.952	0.333	0.941	0.164	1	0.00476	0.998	0.00741	0.979	0.000129	1	0.373	0.952	0.99	0.000406	0.239	1	0.41	1	0.102	0.974	0.952	0.991	0.997	0	0	0	1	0	1	0	-4.8	-2.27	AXITINIB	CHEMBL277800	BT549	0.2797836	0.46615165	0.37296763
0.283	0.136	0.952	0.939	0.941	0.0154	1	0.00336	0.998	0.0864	0.979	0.000864	1	3.08e-05	0.952	0.888	0.000406	0.533	1	0.888	1	0.984	0.974	0.956	0.991	0.961	0	0	0	1	0	1	0	4.1	2.7	AXITINIB	ALLOPURINOL	BT549	0.65278345	0.701126	0.67695475
0.283	0.994	0.952	0.976	0.941	0.999	1	0.827	0.998	0.744	0.979	0.921	1	0.998	0.952	1	0.000406	0.000267	1	1	1	0.99	0.974	0.89	0.991	0.997	0	0	0	1	0	1	0	1.91	0.55	AXITINIB	VINBLASTINE SULFATE	BT549	0.725428	0.6678733	0.6966506
0.283	4.62e-05	0.952	0.212	0.941	0.984	1	0.448	0.998	0.000373	0.979	0.496	1	0.0277	0.952	0.997	0.000406	0.804	1	0.812	1	0.279	0.974	0.771	0.991	0.982	0	0	0	1	0	1	0	-6.48	0.15	AXITINIB	NSC 85998	BT549	0.70849913	0.69194275	0.70022094
0.283	0.000243	0.952	0.21	0.941	0.0181	1	0.996	0.998	0.26	0.979	0.748	1	1	0.952	0.999	0.000406	5.95e-05	1	1	1	0.068	0.974	0.97	0.991	1	0	0	0	1	0	1	0	-2	1.79	AXITINIB	VEMURAFENIB	BT549	1.314727	1.4716977	1.3932123
0.283	0.138	0.952	0.906	0.941	0.657	1	0.98	0.998	0.00126	0.979	0.000175	1	0.905	0.952	0.0755	0.000406	0.995	1	0.483	1	0.427	0.974	0.815	0.991	0.945	0	0	0	1	0	1	0	3.08	1.97	AXITINIB	LETROZOLE	BT549	0.72577655	0.7874503	0.75661343
0.283	0.103	0.952	0.908	0.941	0.994	1	1	0.998	0.0271	0.979	0.000265	1	1	0.952	0.999	0.000406	0.0249	1	1	1	0.942	0.974	0.971	0.991	0.8	0	0	0	1	0	1	0	9.31	9.69	AXITINIB	CABAZITAXEL	BT549	1.5856999	1.3479263	1.4668131
0.283	8.29e-06	0.952	0.928	0.941	0.371	1	0.00233	0.998	0.00428	0.979	0.0127	1	0.00654	0.952	0.566	0.000406	0.322	1	0.917	1	0.37	0.974	0.971	0.991	0.999	0	0	0	1	0	1	0	3.1	4.45	AXITINIB	ALTRETAMINE	BT549	1.0136437	0.9364717	0.9750577
0.283	1	0.952	0.733	0.941	0.84	1	0.817	0.998	0.342	0.979	0.998	1	0.999	0.952	0.621	0.000406	0.00103	1	1	1	0.998	0.974	0.987	0.991	0.982	0	0	0	1	0	1	0	2.68	4.89	AXITINIB	NILOTINIB	BT549	0.7385755	0.89233685	0.81545615
0.283	0.00242	0.952	0.109	0.941	0.000238	1	0.0051	0.998	0.0797	0.979	0.00954	1	0.00472	0.952	0.0371	0.000406	1	1	0.0194	1	0.00202	0.974	0.00597	0.991	0.979	0	0	0	1	0	1	0	1.71	1.89	AXITINIB	ARSENIC TRIOXIDE	BT549	0.55665463	0.67236006	0.6145073
0.283	0.00894	0.952	0.974	0.941	0.978	1	0.978	0.998	0.00121	0.979	2.52e-05	1	0.999	0.952	0.999	0.000406	0.0202	1	1	1	0.997	0.974	0.833	0.991	0.933	0	0	0	1	0	1	0	-0.96	-0.46	AXITINIB	EXEMESTANE	BT549	0.6668368	0.859677	0.7632569
0.283	0.000399	0.952	0.486	0.941	0.467	1	0.000584	0.998	0.000413	0.979	0.56	1	0.309	0.952	0.999	0.000406	0.996	1	0.962	1	0.123	0.974	0.866	0.991	0.981	0	0	0	1	0	1	0	4.53	-0.58	AXITINIB	AZACYTIDINE	BT549	-0.030130945	0.27956855	0.1247188
0.283	0.146	0.952	0.911	0.941	0.975	1	0.00264	0.998	0.947	0.979	0.465	1	2.16e-05	0.952	0.895	0.000406	0.999	1	1	1	1	0.974	0.849	0.991	0.617	0	0	0	1	0	1	0	2.64	-0.76	AXITINIB	HYDROXYUREA	BT549	0.3986658	0.4334418	0.41605377
0.283	0.00712	0.952	0.577	0.941	0.998	1	0.964	0.998	0.993	0.979	0.182	1	0.999	0.952	0.521	0.000406	1	1	1	1	0.969	0.974	0.183	0.991	1	0	0	0	1	0	1	0	-3.28	-2.62	AXITINIB	THIOTEPA	BT549	-0.10855699	-0.12920481	-0.1188809
0.283	0.00492	0.952	0.897	0.941	0.917	1	0.106	0.998	0.00247	0.979	1.18e-06	1	0.471	0.952	1	0.000406	0.991	1	0.998	1	0.541	0.974	0.98	0.991	0.94	0	0	0	1	0	1	0	1.33	-2.51	AXITINIB	DEXRAZOXANE	BT549	0.18214783	0.10020879	0.14117831
0.283	0.492	0.952	0.828	0.941	0.0442	1	0.322	0.998	0.706	0.979	0.00958	1	0.208	0.952	0.989	0.000406	0.0542	1	0.993	1	0.161	0.974	0.96	0.991	0.986	0	0	0	1	0	1	0	8.96	-4.64	AXITINIB	PEMETREXED	BT549	0.22861338	0.29691368	0.26276353
0.283	0.714	0.952	0.998	0.941	0.227	1	0.000679	0.998	0.983	0.979	0.000659	1	0.00016	0.952	0.994	0.000406	0.944	1	0.998	1	0.0711	0.974	0.846	0.991	0.615	0	0	0	1	0	1	0	0.22	-6.2	AXITINIB	THIOGUANINE	BT549	-0.33299473	-0.37606624	-0.35453048
0.283	0.0445	0.952	0.0131	0.941	0.946	1	0.273	0.998	0.0296	0.979	0.0584	1	0.0648	0.952	0.144	0.000406	1	1	0.998	1	0.142	0.974	0.482	0.991	0.968	0	0	0	1	0	1	0	0.66	0.53	AXITINIB	ANASTROZOLE	BT549	0.57167846	0.26418313	0.41793078
0.283	0.997	0.952	0.578	0.941	1	1	0.999	0.998	0.968	0.979	0.97	1	0.986	0.952	0.388	0.000406	0.000143	1	0.994	1	0.991	0.974	0.857	0.991	0.999	0	0	0	1	0	1	0	12.42	8.62	AXITINIB	DAUNORUBICIN HYDROCHLORIDE	BT549	1.0576184	0.93997407	0.9987962
0.283	0.0491	0.952	0.258	0.941	0.936	1	0.938	0.998	0.108	0.979	0.353	1	0.907	0.952	0.953	0.000406	5.15e-05	1	0.999	1	0.958	0.974	0.843	0.991	1	0	0	0	1	0	1	0	10.32	3.42	AXITINIB	RALOXIFENE	BT549	0.75491804	0.79463565	0.7747768
0.283	0.165	0.952	0.795	0.941	0.799	1	0.000405	0.998	0.477	0.979	0.348	1	1	0.952	0.931	0.000406	0.998	1	1	1	0.988	0.974	0.453	0.991	1	0	0	0	1	0	1	0	4.97	1.06	AXITINIB	ZOLEDRONIC ACID	BT549	0.6377255	0.59371245	0.61571896
0.283	1	0.952	0.943	0.941	0.999	1	1	0.998	0.998	0.979	0.999	1	1	0.952	0.997	0.000406	8.59e-08	1	1	1	1	0.974	0.989	0.991	1	0	0	0	1	0	1	0	5.3	3.35	AXITINIB	PAZOPANIB HYDROCHLORIDE	BT549	0.83226746	1.0054058	0.9188366
0.283	0.963	0.952	0.0897	0.941	1	1	0.999	0.998	0.937	0.979	0.000168	1	0.999	0.952	0.796	0.000406	0.805	1	0.995	1	0.459	0.974	0.643	0.991	0.99	0	0	0	1	0	1	0	7.95	-0.13	AXITINIB	BENDAMUSTINE HYDROCHLORIDE	BT549	0.46605015	0.36854082	0.4172955
0.283	0.74	0.952	0.739	0.941	0.988	1	0.353	0.998	0.937	0.979	0.18	1	0.000204	0.952	0.0234	0.000406	0.997	1	0.977	1	0.992	0.974	0.348	0.991	0.981	0	0	0	1	0	1	0	4.32	0.54	AXITINIB	ZOLINZA	BT549	0.89485025	0.6003264	0.74758834
0.283	1	0.952	0.897	0.941	0.999	1	0.000125	0.998	0.00595	0.979	2.07e-05	1	1	0.952	0.999	0.000406	0.000111	1	0.998	1	1	0.974	0.612	0.991	1	0	0	0	1	0	1	0	-8.13	-2.43	AXITINIB	EMCYT (PHARMACIA)	BT549	0.59695643	0.36435992	0.48065817
0.283	0.00186	0.952	0.813	0.941	0.0752	1	0.00316	0.998	0.00798	0.979	0.000406	1	0.0034	0.952	0.961	0.000406	0.728	1	0.14	1	0.523	0.974	0.714	0.991	0.995	0	0	0	1	0	1	0	-1.76	-3.45	AXITINIB	CHEMBL17639	BT549	0.3739695	0.28141597	0.32769275
0.283	3.91e-05	0.952	0.789	0.941	0.122	1	0.174	0.998	0.000767	0.979	0.766	1	0.034	0.952	1	0.000406	0.991	1	0.0139	1	0.0299	0.974	0.835	0.991	0.995	0	0	0	1	0	1	0	7.04	1.98	AXITINIB	CO-V	BT549	0.708129	0.70649433	0.70731163
0.283	0.0059	0.952	0.0827	0.941	0.943	1	0.0395	0.998	0.00307	0.979	5.79e-09	1	0.00204	0.952	0.000332	0.000406	1	1	0.901	1	0.41	0.974	0.357	0.991	0.977	0	0	0	1	0	1	0	-1.19	-3.25	AXITINIB	PIPOBROMAN	BT549	-0.10701	-0.25915262	-0.18308131
0.283	0.872	0.952	0.0903	0.941	1	1	0.999	0.998	0.0803	0.979	0.969	1	1	0.952	1	0.000406	0.73	1	0.999	1	1	0.974	0.966	0.991	0.728	0	0	0	1	0	1	0	2.67	2.11	AXITINIB	PROCARBAZINE HYDROCHLORIDE	BT549	0.8813878	0.7523846	0.8168862
0.283	0.933	0.952	0.751	0.941	1	1	0.999	0.998	0.103	0.979	0.499	1	1	0.952	0.998	0.000406	0.00065	1	1	1	0.948	0.974	0.825	0.991	1	0	0	0	1	0	1	0	1.09	-3.09	AXITINIB	NSC733504	BT549	0.44848442	0.2601552	0.3543198
0.283	0.784	0.952	0.0429	0.941	1	1	0.99	0.998	0.444	0.979	4.34e-06	1	0.991	0.952	0.838	0.000406	0.804	1	0.642	1	0.993	0.974	0.719	0.991	0.907	0	0	0	1	0	1	0	2.99	-2.61	AXITINIB	MELPHALAN HYDROCHLORIDE	BT549	-0.024878412	-0.007115178	-0.015996795
0.283	0.244	0.952	0.679	0.941	0.515	1	0.0628	0.998	0.000118	0.979	6.1e-06	1	0.52	0.952	0.994	0.000406	0.0881	1	0.94	1	0.889	0.974	0.688	0.991	0.992	0	0	0	1	0	1	0	2.67	-0.88	AXITINIB	LENALIDOMIDE	BT549	0.55057865	0.66633314	0.6084559
0.283	0.000332	0.952	0.819	0.941	0.995	1	0.998	0.998	0.0101	0.979	9.6e-05	1	0.944	0.952	0.641	0.000406	0.983	1	1	1	0.994	0.974	0.666	0.991	0.999	0	0	0	1	0	1	0	4.77	-1.33	AXITINIB	MITOMYCINE	BT549	0.016646206	-0.0894888	-0.036421295
0.283	0.0144	0.952	0.993	0.941	0.964	1	0.0626	0.998	0.0299	0.979	0.00543	1	0.0045	0.952	1	0.000406	0.0365	1	0.22	1	0.59	0.974	0.99	0.991	0.973	0	0	0	1	0	1	0	-1.47	1.46	AXITINIB	DACARBAZINE	BT549	0.6564495	0.61832184	0.63738567
0.283	0.108	0.952	0.913	0.941	0.305	1	0.708	0.998	0.0219	0.979	0.794	1	0.00556	0.952	0.104	0.000406	0.656	1	0.0237	1	0.386	0.974	0.743	0.991	0.989	0	0	0	1	0	1	0	-0.95	1.92	AXITINIB	IMIQUIMOD	BT549	0.6523116	0.81171596	0.7320138
0.283	0.000227	0.952	0.426	0.941	0.162	1	3.42e-06	0.998	0.162	0.979	0.00447	1	0.0177	0.952	0.128	0.000406	0.99	1	1	1	0.992	0.974	0.697	0.991	0.996	0	0	0	1	0	1	0	5.15	4.93	AXITINIB	AMIFOSTINE	BT549	0.83286476	0.68807614	0.76047045
0.283	0.742	0.952	0.608	0.941	0.00144	1	0.0359	0.998	0.296	0.979	0.000908	1	0.00273	0.952	0.796	0.000406	0.229	1	0.995	1	0.989	0.974	0.824	0.991	0.972	0	0	0	1	0	1	0	2.91	2.56	AXITINIB	5-FU	BT549	0.10974634	0.30500934	0.20737784
0.283	0.0276	0.952	0.989	0.941	0.262	1	0.789	0.998	0.000536	0.979	0.00129	1	0.911	0.952	0.489	0.000406	0.0409	1	1	1	0.865	0.974	0.368	0.991	0.985	0	0	0	1	0	1	0	1.5	0.73	AXITINIB	ABIRATERONE	BT549	0.814181	0.85503316	0.8346071
0.283	0.192	0.952	0.889	0.941	0.999	1	0.963	0.998	0.958	0.979	0.0869	1	0.772	0.952	0.64	0.000406	0.0209	1	0.909	1	0.825	0.974	0.824	0.991	1	0	0	0	1	0	1	0	-3.74	-1.4	AXITINIB	NSC256439	BT549	0.40354362	0.29943198	0.35148782
0.283	0.998	0.952	0.206	0.941	1	1	0.999	0.998	0.94	0.979	0.968	1	0.994	0.952	0.285	0.000406	0.000336	1	0.991	1	0.961	0.974	0.927	0.991	0.999	0	0	0	1	0	1	0	-4.63	-2.84	AXITINIB	ADM HYDROCHLORIDE	BT549	0.378212	0.38666117	0.38243657
0.000399	0.00242	0.486	0.109	0.467	0.000238	0.000584	0.0051	0.000413	0.0797	0.56	0.00954	0.309	0.00472	0.999	0.0371	0.996	1	0.962	0.0194	0.123	0.00202	0.866	0.00597	0.981	0.979	0	0	0	1	0	1	0	1.72	1.96	AZACYTIDINE	ARSENIC TRIOXIDE	BT549	-0.27956375	-0.31395543	-0.2967596
0.000399	0.933	0.486	0.751	0.467	1	0.000584	0.999	0.000413	0.103	0.56	0.499	0.309	1	0.999	0.998	0.996	0.00065	0.962	1	0.123	0.948	0.866	0.825	0.981	1	0	0	0	1	0	1	0	-1.11	-7.56	AZACYTIDINE	NSC733504	BT549	-0.6045942	-0.66288257	-0.6337384
0.000399	0.998	0.486	0.206	0.467	1	0.000584	0.999	0.000413	0.94	0.56	0.968	0.309	0.994	0.999	0.285	0.996	0.000336	0.962	0.991	0.123	0.961	0.866	0.927	0.981	0.999	0	0	0	1	0	1	0	-0.74	-10.53	AZACYTIDINE	ADM HYDROCHLORIDE	BT549	-0.76095176	-0.7545852	-0.7577685
0.000399	0.00327	0.486	0.0399	0.467	1	0.000584	0.0647	0.000413	0.358	0.56	0.161	0.309	0.0186	0.999	0.962	0.996	4.82e-07	0.962	0.0715	0.123	1	0.866	0.983	0.981	1	0	0	0	1	0	1	0	1.39	-6.82	AZACYTIDINE	LAPATINIB	BT549	-0.41475347	-0.68378264	-0.54926807
0.000399	0.619	0.486	0.89	0.467	0.969	0.000584	0.0539	0.000413	0.334	0.56	3.96e-05	0.309	1	0.999	0.078	0.996	1.05e-06	0.962	0.955	0.123	0.392	0.866	0.824	0.981	0.988	0	0	0	1	0	1	0	2.52	-1.21	AZACYTIDINE	FULVESTRANT	BT549	-0.5325161	-0.43414462	-0.48333037
0.000399	0.0231	0.486	0.0957	0.467	0.996	0.000584	0.0245	0.000413	0.018	0.56	4.64e-05	0.309	0.0022	0.999	0.136	0.996	1	0.962	0.00127	0.123	0.0849	0.866	0.723	0.981	0.586	0	0	0	1	0	1	0	3.38	-1.25	AZACYTIDINE	CARMUSTINE	BT549	-0.47286457	-0.31106603	-0.3919653
0.000399	0.722	0.486	0.0651	0.467	1	0.000584	0.759	0.000413	0.595	0.56	0.399	0.309	0.342	0.999	0.602	0.996	1	0.962	1	0.123	0.222	0.866	0.735	0.981	0.388	0	0	0	1	0	1	0	-1.44	-8.72	AZACYTIDINE	AMINOLEVULINIC ACID HYDROCHLORIDE	BT549	-0.6384388	-0.6982226	-0.66833067
0.000399	0.165	0.486	0.795	0.467	0.799	0.000584	0.000405	0.000413	0.477	0.56	0.348	0.309	1	0.999	0.931	0.996	0.998	0.962	1	0.123	0.988	0.866	0.453	0.981	1	0	0	0	1	0	1	0	-2.66	-8.93	AZACYTIDINE	ZOLEDRONIC ACID	BT549	-0.6469772	-0.63189924	-0.6394382
0.000399	0.646	0.486	0.69	0.467	0.999	0.000584	0.61	0.000413	0.841	0.56	0.0202	0.309	0.999	0.999	0.983	0.996	0.000373	0.962	0.98	0.123	0.0655	0.866	0.713	0.981	0.997	0	0	0	1	0	1	0	0.08	-2.5	AZACYTIDINE	ANTIBIOTIC AD 32	BT549	-0.52600193	-0.63525623	-0.5806291
0.000399	0.108	0.486	0.913	0.467	0.305	0.000584	0.708	0.000413	0.0219	0.56	0.794	0.309	0.00556	0.999	0.104	0.996	0.656	0.962	0.0237	0.123	0.386	0.866	0.743	0.981	0.989	0	0	0	1	0	1	0	2.88	-6.11	AZACYTIDINE	IMIQUIMOD	BT549	-0.18916562	-0.19731632	-0.19324097
0.000399	0.146	0.486	0.911	0.467	0.975	0.000584	0.00264	0.000413	0.947	0.56	0.465	0.309	2.16e-05	0.999	0.895	0.996	0.999	0.962	1	0.123	1	0.866	0.849	0.981	0.617	0	0	0	1	0	1	0	1.46	-7.91	AZACYTIDINE	HYDROXYUREA	BT549	-0.7640091	-0.8086208	-0.78631496
0.000399	0.000332	0.486	0.819	0.467	0.995	0.000584	0.998	0.000413	0.0101	0.56	9.6e-05	0.309	0.944	0.999	0.641	0.996	0.983	0.962	1	0.123	0.994	0.866	0.666	0.981	0.999	0	0	0	1	0	1	0	4.18	1.03	AZACYTIDINE	MITOMYCINE	BT549	-0.41788924	-0.5903335	-0.5041114
0.000399	0.913	0.486	0.51	0.467	0.996	0.000584	0.343	0.000413	0.301	0.56	0.997	0.309	1	0.999	0.982	0.996	0.00102	0.962	1	0.123	1	0.866	0.61	0.981	0.997	0	0	0	1	0	1	0	1.97	-6.13	AZACYTIDINE	DASATINIB	BT549	-0.45310056	-0.6601358	-0.5566182
0.000399	0.432	0.486	0.853	0.467	0.287	0.000584	1	0.000413	0.988	0.56	0.159	0.309	0.989	0.999	0.995	0.996	0.00296	0.962	1	0.123	1	0.866	0.994	0.981	0.997	0	0	0	1	0	1	0	-2.29	-7.24	AZACYTIDINE	SUNITINIB	BT549	-0.70562243	-0.5890529	-0.6473377
0.000399	0.000227	0.486	0.426	0.467	0.162	0.000584	3.42e-06	0.000413	0.162	0.56	0.00447	0.309	0.0177	0.999	0.128	0.996	0.99	0.962	1	0.123	0.992	0.866	0.697	0.981	0.996	0	0	0	1	0	1	0	6.22	-1.99	AZACYTIDINE	AMIFOSTINE	BT549	-0.5844588	-0.6701753	-0.6273171
0.000399	0.989	0.486	0.444	0.467	0.245	0.000584	1	0.000413	0.997	0.56	1	0.309	0.993	0.999	0.314	0.996	0.0105	0.962	1	0.123	1	0.866	0.969	0.981	0.993	0	0	0	1	0	1	0	-0.39	-7.95	AZACYTIDINE	SORAFENIB	BT549	-0.7016391	-0.63748854	-0.66956383
0.000399	0.411	0.486	0.995	0.467	0.736	0.000584	0.0183	0.000413	0.677	0.56	0.173	0.309	0.197	0.999	0.927	0.996	0.0584	0.962	0.84	0.123	0.478	0.866	0.926	0.981	0.991	0	0	0	1	0	1	0	-2.16	-6.2	AZACYTIDINE	METHOTREXATE	BT549	-0.7882319	-1.0725168	-0.9303744
0.000399	0.944	0.486	0.0695	0.467	1	0.000584	1	0.000413	0.952	0.56	0.706	0.309	1	0.999	0.267	0.996	1	0.962	0.42	0.123	1	0.866	0.285	0.981	0.984	0	0	0	1	0	1	0	-2.32	-12.93	AZACYTIDINE	MECHLORETHAMINE HYDROCHLORIDE	BT549	-1.0703887	-1.0587678	-1.0645783
0.000399	0.312	0.486	0.991	0.467	0.0655	0.000584	0.0158	0.000413	0.851	0.56	0.12	0.309	0.00137	0.999	0.933	0.996	0.866	0.962	0.995	0.123	0.0899	0.866	0.611	0.981	0.899	0	0	0	1	0	1	0	0.33	-7.21	AZACYTIDINE	MERCAPTOPURINE	BT549	-1.3549924	-1.4096198	-1.3823061
0.000399	1.28e-05	0.486	0.97	0.467	0.0722	0.000584	0.0558	0.000413	0.219	0.56	0.189	0.309	0.374	0.999	0.0394	0.996	0.584	0.962	0.998	0.123	0.907	0.866	0.471	0.981	1	0	0	0	1	0	1	0	0.15	-6.38	AZACYTIDINE	TRIETHYLENEMELAMINE	BT549	-0.9720868	-1.0139551	-0.99302095
0.000399	0.0452	0.486	0.894	0.467	0.991	0.000584	0.832	0.000413	0.6	0.56	0.878	0.309	1	0.999	1	0.996	0.00038	0.962	1	0.123	0.285	0.866	0.941	0.981	0.972	0	0	0	1	0	1	0	3.19	2.42	AZACYTIDINE	IXABEPILONE	BT549	-0.0015821904	0.034105316	0.016261563
0.000399	3.91e-05	0.486	0.789	0.467	0.122	0.000584	0.174	0.000413	0.000767	0.56	0.766	0.309	0.034	0.999	1	0.996	0.991	0.962	0.0139	0.123	0.0299	0.866	0.835	0.981	0.995	0	0	0	1	0	1	0	8.23	0.68	AZACYTIDINE	CO-V	BT549	-0.39234373	-0.51726353	-0.45480365
0.000399	5.36e-05	0.486	0.0734	0.467	0.719	0.000584	2.36e-05	0.000413	0.00217	0.56	0.0707	0.309	2.18e-06	0.999	1.43e-06	0.996	1	0.962	0.614	0.123	6.42e-05	0.866	0.776	0.981	1	0	0	0	1	0	1	0	1.11	-9.65	AZACYTIDINE	BUSULFAN	BT549	-0.6429554	-0.8098095	-0.7263825
0.000399	0.00148	0.486	0.104	0.467	0.925	0.000584	0.9	0.000413	0.742	0.56	1.9e-05	0.309	0.301	0.999	0.00871	0.996	0.903	0.962	0.000172	0.123	0.338	0.866	0.987	0.981	0.988	0	0	0	1	0	1	0	2.23	-1.73	AZACYTIDINE	MITOTANE	BT549	0.23651811	0.04024446	0.13838129
0.000399	0.00201	0.486	0.00252	0.467	0.983	0.000584	0.994	0.000413	0.768	0.56	0.302	0.309	0.373	0.999	0.997	0.996	1	0.962	0.00491	0.123	0.749	0.866	0.899	0.981	0.513	0	0	0	1	0	1	0	4.61	-8.39	AZACYTIDINE	CISPLATINO	BT549	-0.6324475	-0.7238728	-0.67816013
0.000399	0.442	0.486	0.0196	0.467	0.0115	0.000584	0.256	0.000413	0.0732	0.56	0.014	0.309	0.824	0.999	0.859	0.996	0.0191	0.962	1	0.123	0.752	0.866	0.267	0.981	0.998	0	0	0	1	0	1	0	1.04	-8.45	AZACYTIDINE	METHOXSALEN	BT549	-0.7344194	-0.8552911	-0.79485524
0.000399	0.0263	0.486	0.822	0.467	0.62	0.000584	0.999	0.000413	0.261	0.56	0.0101	0.309	0.84	0.999	0.972	0.996	0.165	0.962	1	0.123	0.542	0.866	0.853	0.981	0.988	0	0	0	1	0	1	0	0.67	-7.37	AZACYTIDINE	QUINACRINE HYDROCHLORIDE	BT549	-0.6597633	-0.63359904	-0.6466812
0.000399	1	0.486	0.897	0.467	0.999	0.000584	0.000125	0.000413	0.00595	0.56	2.07e-05	0.309	1	0.999	0.999	0.996	0.000111	0.962	0.998	0.123	1	0.866	0.612	0.981	1	0	0	0	1	0	1	0	0.68	-5.96	AZACYTIDINE	EMCYT (PHARMACIA)	BT549	-0.5206326	-0.66062295	-0.5906278
0.000399	4.62e-05	0.486	0.212	0.467	0.984	0.000584	0.448	0.000413	0.000373	0.56	0.496	0.309	0.0277	0.999	0.997	0.996	0.804	0.962	0.812	0.123	0.279	0.866	0.771	0.981	0.982	0	0	0	1	0	1	0	-1.29	-9.78	AZACYTIDINE	NSC 85998	BT549	-0.5566059	-0.5199743	-0.5382901
0.000399	0.74	0.486	0.739	0.467	0.988	0.000584	0.353	0.000413	0.937	0.56	0.18	0.309	0.000204	0.999	0.0234	0.996	0.997	0.962	0.977	0.123	0.992	0.866	0.348	0.981	0.981	0	0	0	1	0	1	0	-3.07	-12.73	AZACYTIDINE	ZOLINZA	BT549	-0.9774196	-1.090933	-1.0341763
0.000399	0.805	0.486	0.902	0.467	1	0.000584	1	0.000413	0.975	0.56	0.000441	0.309	0.997	0.999	0.462	0.996	0.00967	0.962	0.988	0.123	0.99	0.866	0.746	0.981	1	0	0	0	1	0	1	0	-0.11	-5.62	AZACYTIDINE	PLICAMYCIN	BT549	0.297992	0.25004715	0.27401957
0.000399	0.000797	0.486	0.883	0.467	0.0918	0.000584	0.000213	0.000413	0.00174	0.56	0.533	0.309	0.00668	0.999	0.999	0.996	1	0.962	0.895	0.123	0.465	0.866	0.695	0.981	0.979	0	0	0	1	0	1	0	0.33	-5.79	AZACYTIDINE	NSC-127716	BT549	-1.0168577	-1.0677783	-1.0423181
0.000399	0.0445	0.486	0.0131	0.467	0.946	0.000584	0.273	0.000413	0.0296	0.56	0.0584	0.309	0.0648	0.999	0.144	0.996	1	0.962	0.998	0.123	0.142	0.866	0.482	0.981	0.968	0	0	0	1	0	1	0	-0.48	-2.15	AZACYTIDINE	ANASTROZOLE	BT549	-0.434965	-0.5785942	-0.5067796
0.000399	0.963	0.486	0.0897	0.467	1	0.000584	0.999	0.000413	0.937	0.56	0.000168	0.309	0.999	0.999	0.796	0.996	0.805	0.962	0.995	0.123	0.459	0.866	0.643	0.981	0.99	0	0	0	1	0	1	0	3.49	-5.35	AZACYTIDINE	BENDAMUSTINE HYDROCHLORIDE	BT549	-0.6681621	-0.6526379	-0.66040003
0.000399	1	0.486	0.211	0.467	1	0.000584	0.964	0.000413	0.117	0.56	0.861	0.309	0.999	0.999	0.679	0.996	0.986	0.962	1	0.123	0.999	0.866	0.439	0.981	0.999	0	0	0	1	0	1	0	-1.93	-10.91	AZACYTIDINE	TOPOTECAN HYDROCHLORIDE	BT549	-1.2253186	-1.2433423	-1.2343304
0.000399	0.136	0.486	0.939	0.467	0.0154	0.000584	0.00336	0.000413	0.0864	0.56	0.000864	0.309	3.08e-05	0.999	0.888	0.996	0.533	0.962	0.888	0.123	0.984	0.866	0.956	0.981	0.961	0	0	0	1	0	1	0	-3.5	-10.75	AZACYTIDINE	ALLOPURINOL	BT549	-0.7425782	-0.7555843	-0.74908125
0.000399	0.00319	0.486	0.442	0.467	1	0.000584	0.0241	0.000413	0.282	0.56	0.00253	0.309	0.998	0.999	0.0303	0.996	1	0.962	0.998	0.123	0.855	0.866	0.531	0.981	1	0	0	0	1	0	1	0	1.28	-7.94	AZACYTIDINE	CYCLOPHOSPHAMIDE	BT549	-0.37860328	-0.39322653	-0.38591492
0.000399	0.026	0.486	0.655	0.467	0.165	0.000584	0.219	0.000413	0.00723	0.56	0.000387	0.309	0.176	0.999	0.993	0.996	0.888	0.962	0.598	0.123	0.19	0.866	0.697	0.981	0.992	0	0	0	1	0	1	0	-1.64	-4.03	AZACYTIDINE	THALIDOMIDE	BT549	-0.6185964	-0.67395717	-0.6462768
0.000399	0.972	0.486	0.424	0.467	1	0.000584	0.87	0.000413	0.482	0.56	0.369	0.309	0.998	0.999	1	0.996	0.000952	0.962	0.975	0.123	0.035	0.866	0.964	0.981	0.998	0	0	0	1	0	1	0	-3.86	-12.38	AZACYTIDINE	BLEOMYCIN	BT549	-1.0309477	-1.1094749	-1.0702113
0.000399	1	0.486	0.126	0.467	0.999	0.000584	1	0.000413	0.961	0.56	0.883	0.309	1	0.999	1	0.996	0.011	0.962	0.998	0.123	1	0.866	0.598	0.981	0.437	0	0	0	1	0	1	0	-1.06	-7.39	AZACYTIDINE	ERLOTINIB HYDROCHLORIDE	BT549	-0.59329313	-0.45738065	-0.52533686
0.000399	0.994	0.486	0.976	0.467	0.999	0.000584	0.827	0.000413	0.744	0.56	0.921	0.309	0.998	0.999	1	0.996	0.000267	0.962	1	0.123	0.99	0.866	0.89	0.981	0.997	0	0	0	1	0	1	0	-0.29	-2.73	AZACYTIDINE	VINBLASTINE SULFATE	BT549	-0.49993128	-0.68797195	-0.5939516
0.000399	0.0059	0.486	0.0827	0.467	0.943	0.000584	0.0395	0.000413	0.00307	0.56	5.79e-09	0.309	0.00204	0.999	0.000332	0.996	1	0.962	0.901	0.123	0.41	0.866	0.357	0.981	0.977	0	0	0	1	0	1	0	0.06	-10.01	AZACYTIDINE	PIPOBROMAN	BT549	-0.9008561	-0.95980704	-0.9303316
0.000399	4.27e-05	0.486	0.0427	0.467	0.0231	0.000584	0.0677	0.000413	0.000869	0.56	0.123	0.309	0.868	0.999	1	0.996	0.76	0.962	0.591	0.123	0.00677	0.866	0.773	0.981	0.991	0	0	0	1	0	1	0	-8.41	-9.31	AZACYTIDINE	BORTEZOMIB	BT549	-0.8471086	-0.76663774	-0.8068732
0.000399	0.00795	0.486	0.438	0.467	1	0.000584	0.0334	0.000413	0.113	0.56	0.00445	0.309	0.997	0.999	0.0294	0.996	1	0.962	0.999	0.123	0.894	0.866	0.521	0.981	1	0	0	0	1	0	1	0	-2.21	-10.13	AZACYTIDINE	IFOSFAMIDE	BT549	-0.33283097	-0.40956438	-0.37119767
0.000399	0.872	0.486	0.0903	0.467	1	0.000584	0.999	0.000413	0.0803	0.56	0.969	0.309	1	0.999	1	0.996	0.73	0.962	0.999	0.123	1	0.866	0.966	0.981	0.728	0	0	0	1	0	1	0	-0.6	-8.01	AZACYTIDINE	PROCARBAZINE HYDROCHLORIDE	BT549	-0.8095169	-0.84746814	-0.8284925
0.000399	0.192	0.486	0.889	0.467	0.999	0.000584	0.963	0.000413	0.958	0.56	0.0869	0.309	0.772	0.999	0.64	0.996	0.0209	0.962	0.909	0.123	0.825	0.866	0.824	0.981	1	0	0	0	1	0	1	0	-0.93	-2.67	AZACYTIDINE	NSC256439	BT549	0.050594576	-0.34002215	-0.14471379
0.963	5.36e-05	0.0897	0.0734	1	0.719	0.999	2.36e-05	0.937	0.00217	0.000168	0.0707	0.999	2.18e-06	0.796	1.43e-06	0.805	1	0.995	0.614	0.459	6.42e-05	0.643	0.776	0.99	1	0	0	0	1	0	1	0	4.07	-0.38	BENDAMUSTINE HYDROCHLORIDE	BUSULFAN	BT549	-0.04129278	-0.072589226	-0.056941003
0.963	0.619	0.0897	0.89	1	0.969	0.999	0.0539	0.937	0.334	0.000168	3.96e-05	0.999	1	0.796	0.078	0.805	1.05e-06	0.995	0.955	0.459	0.392	0.643	0.824	0.99	0.988	0	0	0	1	0	1	0	-2.28	-1.7	BENDAMUSTINE HYDROCHLORIDE	FULVESTRANT	BT549	-0.03415118	0.15255764	0.05920323
0.963	0.0452	0.0897	0.894	1	0.991	0.999	0.832	0.937	0.6	0.000168	0.878	0.999	1	0.796	1	0.805	0.00038	0.995	1	0.459	0.285	0.643	0.941	0.99	0.972	0	0	0	1	0	1	0	-4.69	-0.47	BENDAMUSTINE HYDROCHLORIDE	IXABEPILONE	BT549	-0.28639048	0.14946036	-0.06846506
0.963	0.000578	0.0897	0.333	1	0.164	0.999	0.00476	0.937	0.00741	0.000168	0.000129	0.999	0.373	0.796	0.99	0.805	0.239	0.995	0.41	0.459	0.102	0.643	0.952	0.99	0.997	0	0	0	1	0	1	0	-2.68	-1.92	BENDAMUSTINE HYDROCHLORIDE	CHEMBL277800	BT549	-0.043368317	0.07731396	0.016972821
0.963	0.985	0.0897	0.914	1	0.0424	0.999	0.165	0.937	0.158	0.000168	0.0305	0.999	0.822	0.796	0.794	0.805	0.00236	0.995	0.331	0.459	0.749	0.643	0.838	0.99	0.938	0	0	0	1	0	1	0	1.74	-0.37	BENDAMUSTINE HYDROCHLORIDE	PRALATREXATE	BT549	0.09953492	-0.15329209	-0.026878584
0.963	0.000517	0.0897	0.103	1	0.971	0.999	0.162	0.937	0.912	0.000168	0.159	0.999	0.696	0.796	0.997	0.805	0.1	0.995	0.989	0.459	0.0506	0.643	0.929	0.99	0.952	0	0	0	1	0	1	0	-8.8	-7.39	BENDAMUSTINE HYDROCHLORIDE	1-(5-DEOXYPENTOFURANOSYL)-5-FLUORO-4-{[(PENTYLOXY)CARBONYL]AMINO}PYRIMIDIN-2(1H)-ONE	BT549	0.029854752	0.09936237	0.06460856
0.963	4.62e-05	0.0897	0.212	1	0.984	0.999	0.448	0.937	0.000373	0.000168	0.496	0.999	0.0277	0.796	0.997	0.805	0.804	0.995	0.812	0.459	0.279	0.643	0.771	0.99	0.982	0	0	0	1	0	1	0	-0.53	0.27	BENDAMUSTINE HYDROCHLORIDE	NSC 85998	BT549	0.042141177	0.03338071	0.037760943
0.963	4.27e-05	0.0897	0.0427	1	0.0231	0.999	0.0677	0.937	0.000869	0.000168	0.123	0.999	0.868	0.796	1	0.805	0.76	0.995	0.591	0.459	0.00677	0.643	0.773	0.99	0.991	0	0	0	1	0	1	0	6.71	8.8	BENDAMUSTINE HYDROCHLORIDE	BORTEZOMIB	BT549	0.9623488	0.56615114	0.76425
0.963	0.000227	0.0897	0.426	1	0.162	0.999	3.42e-06	0.937	0.162	0.000168	0.00447	0.999	0.0177	0.796	0.128	0.805	0.99	0.995	1	0.459	0.992	0.643	0.697	0.99	0.996	0	0	0	1	0	1	0	-1.15	-1.81	BENDAMUSTINE HYDROCHLORIDE	AMIFOSTINE	BT549	0.59809655	0.2566665	0.42738152
0.963	0.00795	0.0897	0.438	1	1	0.999	0.0334	0.937	0.113	0.000168	0.00445	0.999	0.997	0.796	0.0294	0.805	1	0.995	0.999	0.459	0.894	0.643	0.521	0.99	1	0	0	0	1	0	1	0	-0.75	0.58	BENDAMUSTINE HYDROCHLORIDE	IFOSFAMIDE	BT549	0.11956594	-0.080548234	0.019508854
0.963	1	0.0897	0.211	1	1	0.999	0.964	0.937	0.117	0.000168	0.861	0.999	0.999	0.796	0.679	0.805	0.986	0.995	1	0.459	0.999	0.643	0.439	0.99	0.999	0	0	0	1	0	1	0	-1.52	-0.76	BENDAMUSTINE HYDROCHLORIDE	TOPOTECAN HYDROCHLORIDE	BT549	-0.21218604	-0.20855698	-0.21037151
0.963	0.872	0.0897	0.0903	1	1	0.999	0.999	0.937	0.0803	0.000168	0.969	0.999	1	0.796	1	0.805	0.73	0.995	0.999	0.459	1	0.643	0.966	0.99	0.728	0	0	0	1	0	1	0	-2.43	-0.61	BENDAMUSTINE HYDROCHLORIDE	PROCARBAZINE HYDROCHLORIDE	BT549	-0.13806981	-0.0320568	-0.08506331
0.963	3.91e-05	0.0897	0.789	1	0.122	0.999	0.174	0.937	0.000767	0.000168	0.766	0.999	0.034	0.796	1	0.805	0.991	0.995	0.0139	0.459	0.0299	0.643	0.835	0.99	0.995	0	0	0	1	0	1	0	-1.65	-1.83	BENDAMUSTINE HYDROCHLORIDE	CO-V	BT549	0.3212353	0.03925392	0.18024461
0.963	0.0059	0.0897	0.0827	1	0.943	0.999	0.0395	0.937	0.00307	0.000168	5.79e-09	0.999	0.00204	0.796	0.000332	0.805	1	0.995	0.901	0.459	0.41	0.643	0.357	0.99	0.977	0	0	0	1	0	1	0	-1.01	-1.02	BENDAMUSTINE HYDROCHLORIDE	PIPOBROMAN	BT549	-0.037490487	-0.24896348	-0.14322698
0.963	0.944	0.0897	0.0695	1	1	0.999	1	0.937	0.952	0.000168	0.706	0.999	1	0.796	0.267	0.805	1	0.995	0.42	0.459	1	0.643	0.285	0.99	0.984	0	0	0	1	0	1	0	0.85	-3.54	BENDAMUSTINE HYDROCHLORIDE	MECHLORETHAMINE HYDROCHLORIDE	BT549	-0.6557923	-0.7555875	-0.7056899
0.963	0.136	0.0897	0.939	1	0.0154	0.999	0.00336	0.937	0.0864	0.000168	0.000864	0.999	3.08e-05	0.796	0.888	0.805	0.533	0.995	0.888	0.459	0.984	0.643	0.956	0.99	0.961	0	0	0	1	0	1	0	-1.97	-1.75	BENDAMUSTINE HYDROCHLORIDE	ALLOPURINOL	BT549	0.30244145	0.06502995	0.1837357
0.963	0.312	0.0897	0.991	1	0.0655	0.999	0.0158	0.937	0.851	0.000168	0.12	0.999	0.00137	0.796	0.933	0.805	0.866	0.995	0.995	0.459	0.0899	0.643	0.611	0.99	0.899	0	0	0	1	0	1	0	-7.56	-11.44	BENDAMUSTINE HYDROCHLORIDE	MERCAPTOPURINE	BT549	-1.3540732	-1.2162212	-1.2851472
0.963	0.026	0.0897	0.655	1	0.165	0.999	0.219	0.937	0.00723	0.000168	0.000387	0.999	0.176	0.796	0.993	0.805	0.888	0.995	0.598	0.459	0.19	0.643	0.697	0.99	0.992	0	0	0	1	0	1	0	-4.65	-2.62	BENDAMUSTINE HYDROCHLORIDE	THALIDOMIDE	BT549	0.2893865	0.11345068	0.2014186
0.963	0.00242	0.0897	0.109	1	0.000238	0.999	0.0051	0.937	0.0797	0.000168	0.00954	0.999	0.00472	0.796	0.0371	0.805	1	0.995	0.0194	0.459	0.00202	0.643	0.00597	0.99	0.979	0	0	0	1	0	1	0	2.94	3.56	BENDAMUSTINE HYDROCHLORIDE	ARSENIC TRIOXIDE	BT549	0.16738799	0.19537163	0.18137981
0.963	0.00319	0.0897	0.442	1	1	0.999	0.0241	0.937	0.282	0.000168	0.00253	0.999	0.998	0.796	0.0303	0.805	1	0.995	0.998	0.459	0.855	0.643	0.531	0.99	1	0	0	0	1	0	1	0	-0.5	0.79	BENDAMUSTINE HYDROCHLORIDE	CYCLOPHOSPHAMIDE	BT549	0.13243183	0.021496825	0.07696433
0.963	0.000492	0.0897	0.221	1	0.495	0.999	0.0916	0.937	0.00964	0.000168	0.131	0.999	0.602	0.796	1	0.805	0.0532	0.995	0.936	0.459	0.00298	0.643	0.859	0.99	0.99	0	0	0	1	0	1	0	0.51	-0.74	BENDAMUSTINE HYDROCHLORIDE	34793-34-5	BT549	0.2840332	0.3249711	0.30450216
0.963	1	0.0897	0.126	1	0.999	0.999	1	0.937	0.961	0.000168	0.883	0.999	1	0.796	1	0.805	0.011	0.995	0.998	0.459	1	0.643	0.598	0.99	0.437	0	0	0	1	0	1	0	-2.13	1.63	BENDAMUSTINE HYDROCHLORIDE	ERLOTINIB HYDROCHLORIDE	BT549	0.13711877	0.14377633	0.14044756
0.963	0.00201	0.0897	0.00252	1	0.983	0.999	0.994	0.937	0.768	0.000168	0.302	0.999	0.373	0.796	0.997	0.805	1	0.995	0.00491	0.459	0.749	0.643	0.899	0.99	0.513	0	0	0	1	0	1	0	-2.04	-7.55	BENDAMUSTINE HYDROCHLORIDE	CISPLATINO	BT549	-0.20832613	-0.4509074	-0.32961679
0.963	0.000797	0.0897	0.883	1	0.0918	0.999	0.000213	0.937	0.00174	0.000168	0.533	0.999	0.00668	0.796	0.999	0.805	1	0.995	0.895	0.459	0.465	0.643	0.695	0.99	0.979	0	0	0	1	0	1	0	2.11	-3.15	BENDAMUSTINE HYDROCHLORIDE	NSC-127716	BT549	-0.30810744	-0.32214996	-0.31512868
0.963	0.817	0.0897	0.499	1	1	0.999	0.999	0.937	0.0496	0.000168	0.301	0.999	1	0.796	0.999	0.805	0.000498	0.995	1	0.459	0.971	0.643	0.851	0.99	1	0	0	0	1	0	1	0	-0.42	-2.37	BENDAMUSTINE HYDROCHLORIDE	ANTIBIOTIC AY 22989	BT549	0.22827068	0.373844	0.30105734
0.963	0.000332	0.0897	0.819	1	0.995	0.999	0.998	0.937	0.0101	0.000168	9.6e-05	0.999	0.944	0.796	0.641	0.805	0.983	0.995	1	0.459	0.994	0.643	0.666	0.99	0.999	0	0	0	1	0	1	0	-0.56	-0.16	BENDAMUSTINE HYDROCHLORIDE	MITOMYCINE	BT549	-0.14469987	-0.2182441	-0.18147199
0.963	0.722	0.0897	0.0651	1	1	0.999	0.759	0.937	0.595	0.000168	0.399	0.999	0.342	0.796	0.602	0.805	1	0.995	1	0.459	0.222	0.643	0.735	0.99	0.388	0	0	0	1	0	1	0	0.69	-0.59	BENDAMUSTINE HYDROCHLORIDE	AMINOLEVULINIC ACID HYDROCHLORIDE	BT549	-0.47453815	-0.5379105	-0.50622433
0.963	0.0231	0.0897	0.0957	1	0.996	0.999	0.0245	0.937	0.018	0.000168	4.64e-05	0.999	0.0022	0.796	0.136	0.805	1	0.995	0.00127	0.459	0.0849	0.643	0.723	0.99	0.586	0	0	0	1	0	1	0	-5.4	-7.44	BENDAMUSTINE HYDROCHLORIDE	CARMUSTINE	BT549	-0.29904094	-0.060952105	-0.17999652
0.963	0.0445	0.0897	0.0131	1	0.946	0.999	0.273	0.937	0.0296	0.000168	0.0584	0.999	0.0648	0.796	0.144	0.805	1	0.995	0.998	0.459	0.142	0.643	0.482	0.99	0.968	0	0	0	1	0	1	0	-6.52	-2.51	BENDAMUSTINE HYDROCHLORIDE	ANASTROZOLE	BT549	0.22727877	0.0546031	0.14094093
0.963	1	0.0897	0.733	1	0.84	0.999	0.817	0.937	0.342	0.000168	0.998	0.999	0.999	0.796	0.621	0.805	0.00103	0.995	1	0.459	0.998	0.643	0.987	0.99	0.982	0	0	0	1	0	1	0	-5.26	-0.58	BENDAMUSTINE HYDROCHLORIDE	NILOTINIB	BT549	0.27159205	0.4249506	0.3482713
0.963	1	0.0897	0.897	1	0.999	0.999	0.000125	0.937	0.00595	0.000168	2.07e-05	0.999	1	0.796	0.999	0.805	0.000111	0.995	0.998	0.459	1	0.643	0.612	0.99	1	0	0	0	1	0	1	0	-1.12	-3.8	BENDAMUSTINE HYDROCHLORIDE	EMCYT (PHARMACIA)	BT549	-0.41104016	-0.28363758	-0.34733886
0.963	0.108	0.0897	0.913	1	0.305	0.999	0.708	0.937	0.0219	0.000168	0.794	0.999	0.00556	0.796	0.104	0.805	0.656	0.995	0.0237	0.459	0.386	0.643	0.743	0.99	0.989	0	0	0	1	0	1	0	5.55	1.96	BENDAMUSTINE HYDROCHLORIDE	IMIQUIMOD	BT549	0.29600886	0.3801103	0.33805957
0.963	0.442	0.0897	0.0196	1	0.0115	0.999	0.256	0.937	0.0732	0.000168	0.014	0.999	0.824	0.796	0.859	0.805	0.0191	0.995	1	0.459	0.752	0.643	0.267	0.99	0.998	0	0	0	1	0	1	0	-0.03	-0.35	BENDAMUSTINE HYDROCHLORIDE	METHOXSALEN	BT549	0.2861775	0.20353118	0.24485433
0.963	0.998	0.0897	0.206	1	1	0.999	0.999	0.937	0.94	0.000168	0.968	0.999	0.994	0.796	0.285	0.805	0.000336	0.995	0.991	0.459	0.961	0.643	0.927	0.99	0.999	0	0	0	1	0	1	0	-3.17	-4.88	BENDAMUSTINE HYDROCHLORIDE	ADM HYDROCHLORIDE	BT549	-0.45348018	-0.41217583	-0.432828
0.963	0.0263	0.0897	0.822	1	0.62	0.999	0.999	0.937	0.261	0.000168	0.0101	0.999	0.84	0.796	0.972	0.805	0.165	0.995	1	0.459	0.542	0.643	0.853	0.99	0.988	0	0	0	1	0	1	0	-0.36	-3.49	BENDAMUSTINE HYDROCHLORIDE	QUINACRINE HYDROCHLORIDE	BT549	-0.35708073	-0.3093068	-0.33319378
0.963	0.411	0.0897	0.995	1	0.736	0.999	0.0183	0.937	0.677	0.000168	0.173	0.999	0.197	0.796	0.927	0.805	0.0584	0.995	0.84	0.459	0.478	0.643	0.926	0.99	0.991	0	0	0	1	0	1	0	-1.86	-6.39	BENDAMUSTINE HYDROCHLORIDE	METHOTREXATE	BT549	-0.7634855	-0.6171991	-0.6903423
0.972	0.00148	0.424	0.104	1	0.925	0.87	0.9	0.482	0.742	0.369	1.9e-05	0.998	0.301	1	0.00871	0.000952	0.903	0.975	0.000172	0.035	0.338	0.964	0.987	0.998	0.988	0	0	0	1	0	1	0	15.23	3.67	BLEOMYCIN	MITOTANE	BT549	0.37461054	0.54130477	0.45795766
0.972	0.0059	0.424	0.0827	1	0.943	0.87	0.0395	0.482	0.00307	0.369	5.79e-09	0.998	0.00204	1	0.000332	0.000952	1	0.975	0.901	0.035	0.41	0.964	0.357	0.998	0.977	0	0	0	1	0	1	0	-5.03	-12.22	BLEOMYCIN	PIPOBROMAN	BT549	-0.93014514	-0.9413376	-0.93574136
0.972	0.000332	0.424	0.819	1	0.995	0.87	0.998	0.482	0.0101	0.369	9.6e-05	0.998	0.944	1	0.641	0.000952	0.983	0.975	1	0.035	0.994	0.964	0.666	0.998	0.999	0	0	0	1	0	1	0	-5.28	-6.94	BLEOMYCIN	MITOMYCINE	BT549	-0.5948525	-0.75628793	-0.67557025
0.972	0.646	0.424	0.69	1	0.999	0.87	0.61	0.482	0.841	0.369	0.0202	0.998	0.999	1	0.983	0.000952	0.000373	0.975	0.98	0.035	0.0655	0.964	0.713	0.998	0.997	0	0	0	1	0	1	0	-5	-3.43	BLEOMYCIN	ANTIBIOTIC AD 32	BT549	-0.9870306	-0.74426913	-0.8656499
0.972	0.0445	0.424	0.0131	1	0.946	0.87	0.273	0.482	0.0296	0.369	0.0584	0.998	0.0648	1	0.144	0.000952	1	0.975	0.998	0.035	0.142	0.964	0.482	0.998	0.968	0	0	0	1	0	1	0	-1.98	-6.13	BLEOMYCIN	ANASTROZOLE	BT549	-0.95033383	-0.8690319	-0.90968287
0.972	4.62e-05	0.424	0.212	1	0.984	0.87	0.448	0.482	0.000373	0.369	0.496	0.998	0.0277	1	0.997	0.000952	0.804	0.975	0.812	0.035	0.279	0.964	0.771	0.998	0.982	0	0	0	1	0	1	0	2	-0.35	BLEOMYCIN	NSC 85998	BT549	-0.7956471	-0.75421304	-0.77493006
0.972	0.619	0.424	0.89	1	0.969	0.87	0.0539	0.482	0.334	0.369	3.96e-05	0.998	1	1	0.078	0.000952	1.05e-06	0.975	0.955	0.035	0.392	0.964	0.824	0.998	0.988	0	0	0	1	0	1	0	-23.14	-16.61	BLEOMYCIN	FULVESTRANT	BT549	-1.2937219	-1.2119228	-1.2528224
0.972	0.411	0.424	0.995	1	0.736	0.87	0.0183	0.482	0.677	0.369	0.173	0.998	0.197	1	0.927	0.000952	0.0584	0.975	0.84	0.035	0.478	0.964	0.926	0.998	0.991	0	0	0	1	0	1	0	-6.79	-6.86	BLEOMYCIN	METHOTREXATE	BT549	-0.9560169	-0.94376683	-0.94989187
0.972	0.000797	0.424	0.883	1	0.0918	0.87	0.000213	0.482	0.00174	0.369	0.533	0.998	0.00668	1	0.999	0.000952	1	0.975	0.895	0.035	0.465	0.964	0.695	0.998	0.979	0	0	0	1	0	1	0	3.92	-4.39	BLEOMYCIN	NSC-127716	BT549	-1.0602814	-0.9478797	-1.0040805
0.972	0.994	0.424	0.976	1	0.999	0.87	0.827	0.482	0.744	0.369	0.921	0.998	0.998	1	1	0.000952	0.000267	0.975	1	0.035	0.99	0.964	0.89	0.998	0.997	0	0	0	1	0	1	0	-1.89	-3.15	BLEOMYCIN	VINBLASTINE SULFATE	BT549	-0.76836807	-0.69200504	-0.7301866
0.972	0.872	0.424	0.0903	1	1	0.87	0.999	0.482	0.0803	0.369	0.969	0.998	1	1	1	0.000952	0.73	0.975	0.999	0.035	1	0.964	0.966	0.998	0.728	0	0	0	1	0	1	0	0.64	0.57	BLEOMYCIN	PROCARBAZINE HYDROCHLORIDE	BT549	-0.60546863	-0.75576395	-0.68061626
0.972	0.000227	0.424	0.426	1	0.162	0.87	3.42e-06	0.482	0.162	0.369	0.00447	0.998	0.0177	1	0.128	0.000952	0.99	0.975	1	0.035	0.992	0.964	0.697	0.998	0.996	0	0	0	1	0	1	0	3.31	2.32	BLEOMYCIN	AMIFOSTINE	BT549	-0.32654327	-0.59426796	-0.46040562
0.972	0.00242	0.424	0.109	1	0.000238	0.87	0.0051	0.482	0.0797	0.369	0.00954	0.998	0.00472	1	0.0371	0.000952	1	0.975	0.0194	0.035	0.00202	0.964	0.00597	0.998	0.979	0	0	0	1	0	1	0	1.62	-3.1	BLEOMYCIN	ARSENIC TRIOXIDE	BT549	-0.57486135	-0.5004942	-0.53767776
0.972	0.963	0.424	0.0897	1	1	0.87	0.999	0.482	0.937	0.369	0.000168	0.998	0.999	1	0.796	0.000952	0.805	0.975	0.995	0.035	0.459	0.964	0.643	0.998	0.99	0	0	0	1	0	1	0	5.94	-3.03	BLEOMYCIN	BENDAMUSTINE HYDROCHLORIDE	BT549	-0.80576396	-0.8914732	-0.84861857
0.972	0.944	0.424	0.0695	1	1	0.87	1	0.482	0.952	0.369	0.706	0.998	1	1	0.267	0.000952	1	0.975	0.42	0.035	1	0.964	0.285	0.998	0.984	0	0	0	1	0	1	0	-3.66	-6.85	BLEOMYCIN	MECHLORETHAMINE HYDROCHLORIDE	BT549	-1.017221	-1.1214243	-1.0693226
0.972	0.442	0.424	0.0196	1	0.0115	0.87	0.256	0.482	0.0732	0.369	0.014	0.998	0.824	1	0.859	0.000952	0.0191	0.975	1	0.035	0.752	0.964	0.267	0.998	0.998	0	0	0	1	0	1	0	-0.69	-0.45	BLEOMYCIN	METHOXSALEN	BT549	-0.46213937	-0.49205166	-0.4770955
0.972	0.989	0.424	0.444	1	0.245	0.87	1	0.482	0.997	0.369	1	0.998	0.993	1	0.314	0.000952	0.0105	0.975	1	0.035	1	0.964	0.969	0.998	0.993	0	0	0	1	0	1	0	0.71	-6.75	BLEOMYCIN	SORAFENIB	BT549	-0.7851396	-0.9450637	-0.8651017
0.972	3.91e-05	0.424	0.789	1	0.122	0.87	0.174	0.482	0.000767	0.369	0.766	0.998	0.034	1	1	0.000952	0.991	0.975	0.0139	0.035	0.0299	0.964	0.835	0.998	0.995	0	0	0	1	0	1	0	4.82	3.55	BLEOMYCIN	CO-V	BT549	-0.49577892	-0.20987162	-0.35282528
0.972	0.985	0.424	0.914	1	0.0424	0.87	0.165	0.482	0.158	0.369	0.0305	0.998	0.822	1	0.794	0.000952	0.00236	0.975	0.331	0.035	0.749	0.964	0.838	0.998	0.938	0	0	0	1	0	1	0	-4.1	-5.13	BLEOMYCIN	PRALATREXATE	BT549	-1.1878757	-1.0782757	-1.1330757
0.972	1	0.424	0.126	1	0.999	0.87	1	0.482	0.961	0.369	0.883	0.998	1	1	1	0.000952	0.011	0.975	0.998	0.035	1	0.964	0.598	0.998	0.437	0	0	0	1	0	1	0	-6.63	-9.77	BLEOMYCIN	ERLOTINIB HYDROCHLORIDE	BT549	-0.8249438	-0.50283426	-0.66388905
0.972	4.27e-05	0.424	0.0427	1	0.0231	0.87	0.0677	0.482	0.000869	0.369	0.123	0.998	0.868	1	1	0.000952	0.76	0.975	0.591	0.035	0.00677	0.964	0.773	0.998	0.991	0	0	0	1	0	1	0	3.89	5.68	BLEOMYCIN	BORTEZOMIB	BT549	0.15169626	0.01683575	0.08426601
0.972	0.00795	0.424	0.438	1	1	0.87	0.0334	0.482	0.113	0.369	0.00445	0.998	0.997	1	0.0294	0.000952	1	0.975	0.999	0.035	0.894	0.964	0.521	0.998	1	0	0	0	1	0	1	0	0.96	-7.94	BLEOMYCIN	IFOSFAMIDE	BT549	-0.5251596	-0.6458209	-0.5854902
0.972	0.136	0.424	0.939	1	0.0154	0.87	0.00336	0.482	0.0864	0.369	0.000864	0.998	3.08e-05	1	0.888	0.000952	0.533	0.975	0.888	0.035	0.984	0.964	0.956	0.998	0.961	0	0	0	1	0	1	0	1.52	-7.42	BLEOMYCIN	ALLOPURINOL	BT549	-0.67200977	-0.56422925	-0.6181195
0.972	0.00319	0.424	0.442	1	1	0.87	0.0241	0.482	0.282	0.369	0.00253	0.998	0.998	1	0.0303	0.000952	1	0.975	0.998	0.035	0.855	0.964	0.531	0.998	1	0	0	0	1	0	1	0	0.15	-4.41	BLEOMYCIN	CYCLOPHOSPHAMIDE	BT549	-0.5234034	-0.593707	-0.55855525
0.972	0.0452	0.424	0.894	1	0.991	0.87	0.832	0.482	0.6	0.369	0.878	0.998	1	1	1	0.000952	0.00038	0.975	1	0.035	0.285	0.964	0.941	0.998	0.972	0	0	0	1	0	1	0	-7.57	-3.62	BLEOMYCIN	IXABEPILONE	BT549	-0.8286112	-0.97316074	-0.90088594
0.972	0.00201	0.424	0.00252	1	0.983	0.87	0.994	0.482	0.768	0.369	0.302	0.998	0.373	1	0.997	0.000952	1	0.975	0.00491	0.035	0.749	0.964	0.899	0.998	0.513	0	0	0	1	0	1	0	-3.36	-12.63	BLEOMYCIN	CISPLATINO	BT549	-0.85569936	-0.8868668	-0.87128305
0.972	0.108	0.424	0.913	1	0.305	0.87	0.708	0.482	0.0219	0.369	0.794	0.998	0.00556	1	0.104	0.000952	0.656	0.975	0.0237	0.035	0.386	0.964	0.743	0.998	0.989	0	0	0	1	0	1	0	-3.64	-4.14	BLEOMYCIN	IMIQUIMOD	BT549	-0.6311162	-0.20609239	-0.4186043
0.972	1	0.424	0.211	1	1	0.87	0.964	0.482	0.117	0.369	0.861	0.998	0.999	1	0.679	0.000952	0.986	0.975	1	0.035	0.999	0.964	0.439	0.998	0.999	0	0	0	1	0	1	0	-3.03	-2.73	BLEOMYCIN	TOPOTECAN HYDROCHLORIDE	BT549	-0.9119386	-0.9177067	-0.9148227
0.972	0.0263	0.424	0.822	1	0.62	0.87	0.999	0.482	0.261	0.369	0.0101	0.998	0.84	1	0.972	0.000952	0.165	0.975	1	0.035	0.542	0.964	0.853	0.998	0.988	0	0	0	1	0	1	0	-6.11	-9.34	BLEOMYCIN	QUINACRINE HYDROCHLORIDE	BT549	-0.79210687	-0.65192765	-0.7220173
0.972	0.722	0.424	0.0651	1	1	0.87	0.759	0.482	0.595	0.369	0.399	0.998	0.342	1	0.602	0.000952	1	0.975	1	0.035	0.222	0.964	0.735	0.998	0.388	0	0	0	1	0	1	0	-4.97	-9.09	BLEOMYCIN	AMINOLEVULINIC ACID HYDROCHLORIDE	BT549	-0.9065777	-0.94570684	-0.9261423
0.972	0.026	0.424	0.655	1	0.165	0.87	0.219	0.482	0.00723	0.369	0.000387	0.998	0.176	1	0.993	0.000952	0.888	0.975	0.598	0.035	0.19	0.964	0.697	0.998	0.992	0	0	0	1	0	1	0	-1.24	-1.23	BLEOMYCIN	THALIDOMIDE	BT549	-0.5598376	-0.4931497	-0.52649367
0.972	1	0.424	0.897	1	0.999	0.87	0.000125	0.482	0.00595	0.369	2.07e-05	0.998	1	1	0.999	0.000952	0.000111	0.975	0.998	0.035	1	0.964	0.612	0.998	1	0	0	0	1	0	1	0	0.38	-9.6	BLEOMYCIN	EMCYT (PHARMACIA)	BT549	-0.9463484	-1.0772485	-1.0117984
0.972	0.0231	0.424	0.0957	1	0.996	0.87	0.0245	0.482	0.018	0.369	4.64e-05	0.998	0.0022	1	0.136	0.000952	1	0.975	0.00127	0.035	0.0849	0.964	0.723	0.998	0.586	0	0	0	1	0	1	0	0.61	-7.82	BLEOMYCIN	CARMUSTINE	BT549	-0.82999796	-0.58717084	-0.7085844
0.972	0.312	0.424	0.991	1	0.0655	0.87	0.0158	0.482	0.851	0.369	0.12	0.998	0.00137	1	0.933	0.000952	0.866	0.975	0.995	0.035	0.0899	0.964	0.611	0.998	0.899	0	0	0	1	0	1	0	-3.61	-13.16	BLEOMYCIN	MERCAPTOPURINE	BT549	-1.3625727	-1.3965589	-1.3795657
0.972	5.36e-05	0.424	0.0734	1	0.719	0.87	2.36e-05	0.482	0.00217	0.369	0.0707	0.998	2.18e-06	1	1.43e-06	0.000952	1	0.975	0.614	0.035	6.42e-05	0.964	0.776	0.998	1	0	0	0	1	0	1	0	-1.22	-7.97	BLEOMYCIN	BUSULFAN	BT549	-0.7093343	-0.7032598	-0.70629704
0.972	0.192	0.424	0.889	1	0.999	0.87	0.963	0.482	0.958	0.369	0.0869	0.998	0.772	1	0.64	0.000952	0.0209	0.975	0.909	0.035	0.825	0.964	0.824	0.998	1	0	0	0	1	0	1	0	-6.95	-4.01	BLEOMYCIN	NSC256439	BT549	-0.70315415	-0.5693283	-0.6362412
0.972	0.998	0.424	0.206	1	1	0.87	0.999	0.482	0.94	0.369	0.968	0.998	0.994	1	0.285	0.000952	0.000336	0.975	0.991	0.035	0.961	0.964	0.927	0.998	0.999	0	0	0	1	0	1	0	-9.84	-7.78	BLEOMYCIN	ADM HYDROCHLORIDE	BT549	-0.8891264	-0.6790655	-0.784096
4.27e-05	0.00242	0.0427	0.109	0.0231	0.000238	0.0677	0.0051	0.000869	0.0797	0.123	0.00954	0.868	0.00472	1	0.0371	0.76	1	0.591	0.0194	0.00677	0.00202	0.773	0.00597	0.991	0.979	0	0	0	1	0	1	0	-1.41	-1.95	BORTEZOMIB	ARSENIC TRIOXIDE	BT549	-0.15773752	-0.045210995	-0.101474255
4.27e-05	0.00201	0.0427	0.00252	0.0231	0.983	0.0677	0.994	0.000869	0.768	0.123	0.302	0.868	0.373	1	0.997	0.76	1	0.591	0.00491	0.00677	0.749	0.773	0.899	0.991	0.513	0	0	0	1	0	1	0	-1.2	-0.32	BORTEZOMIB	CISPLATINO	BT549	-0.10555937	0.03709966	-0.034229856
4.27e-05	0.192	0.0427	0.889	0.0231	0.999	0.0677	0.963	0.000869	0.958	0.123	0.0869	0.868	0.772	1	0.64	0.76	0.0209	0.591	0.909	0.00677	0.825	0.773	0.824	0.991	1	0	0	0	1	0	1	0	-0.56	1.37	BORTEZOMIB	NSC256439	BT549	0.52876914	0.8394335	0.68410134
4.27e-05	0.998	0.0427	0.206	0.0231	1	0.0677	0.999	0.000869	0.94	0.123	0.968	0.868	0.994	1	0.285	0.76	0.000336	0.591	0.991	0.00677	0.961	0.773	0.927	0.991	0.999	0	0	0	1	0	1	0	-1.76	-1.16	BORTEZOMIB	ADM HYDROCHLORIDE	BT549	-0.16107789	-0.010635868	-0.08585688
5.36e-05	0.000797	0.0734	0.883	0.719	0.0918	2.36e-05	0.000213	0.00217	0.00174	0.0707	0.533	2.18e-06	0.00668	1.43e-06	0.999	1	1	0.614	0.895	6.42e-05	0.465	0.776	0.695	1	0.979	0	0	0	1	0	1	0	-1.41	-6.23	BUSULFAN	NSC-127716	BT549	-0.67070377	-0.6515444	-0.6611241
5.36e-05	1	0.0734	0.211	0.719	1	2.36e-05	0.964	0.00217	0.117	0.0707	0.861	2.18e-06	0.999	1.43e-06	0.679	1	0.986	0.614	1	6.42e-05	0.999	0.776	0.439	1	0.999	0	0	0	1	0	1	0	-0.99	-2.48	BUSULFAN	TOPOTECAN HYDROCHLORIDE	BT549	-0.75790185	-0.80534256	-0.7816222
5.36e-05	0.108	0.0734	0.913	0.719	0.305	2.36e-05	0.708	0.00217	0.0219	0.0707	0.794	2.18e-06	0.00556	1.43e-06	0.104	1	0.656	0.614	0.0237	6.42e-05	0.386	0.776	0.743	1	0.989	0	0	0	1	0	1	0	-0.51	-3.93	BUSULFAN	IMIQUIMOD	BT549	-0.16274911	-0.11238674	-0.13756792
5.36e-05	1	0.0734	0.897	0.719	0.999	2.36e-05	0.000125	0.00217	0.00595	0.0707	2.07e-05	2.18e-06	1	1.43e-06	0.999	1	0.000111	0.614	0.998	6.42e-05	1	0.776	0.612	1	1	0	0	0	1	0	1	0	-1.17	-3.77	BUSULFAN	EMCYT (PHARMACIA)	BT549	-0.4907738	-0.3551056	-0.42293972
5.36e-05	0.00201	0.0734	0.00252	0.719	0.983	2.36e-05	0.994	0.00217	0.768	0.0707	0.302	2.18e-06	0.373	1.43e-06	0.997	1	1	0.614	0.00491	6.42e-05	0.749	0.776	0.899	1	0.513	0	0	0	1	0	1	0	-0.07	-4.44	BUSULFAN	CISPLATINO	BT549	-0.66684276	-0.63265246	-0.6497476
5.36e-05	4.62e-05	0.0734	0.212	0.719	0.984	2.36e-05	0.448	0.00217	0.000373	0.0707	0.496	2.18e-06	0.0277	1.43e-06	0.997	1	0.804	0.614	0.812	6.42e-05	0.279	0.776	0.771	1	0.982	0	0	0	1	0	1	0	4.21	0.53	BUSULFAN	NSC 85998	BT549	-0.18025792	0.044956908	-0.067650504
5.36e-05	0.00319	0.0734	0.442	0.719	1	2.36e-05	0.0241	0.00217	0.282	0.0707	0.00253	2.18e-06	0.998	1.43e-06	0.0303	1	1	0.614	0.998	6.42e-05	0.855	0.776	0.531	1	1	0	0	0	1	0	1	0	-2.05	-3.24	BUSULFAN	CYCLOPHOSPHAMIDE	BT549	-0.03035114	-0.06468468	-0.04751791
5.36e-05	4.27e-05	0.0734	0.0427	0.719	0.0231	2.36e-05	0.0677	0.00217	0.000869	0.0707	0.123	2.18e-06	0.868	1.43e-06	1	1	0.76	0.614	0.591	6.42e-05	0.00677	0.776	0.773	1	0.991	0	0	0	1	0	1	0	-0.98	-3.29	BUSULFAN	BORTEZOMIB	BT549	-0.10597008	-0.16386834	-0.13491921
5.36e-05	0.136	0.0734	0.939	0.719	0.0154	2.36e-05	0.00336	0.00217	0.0864	0.0707	0.000864	2.18e-06	3.08e-05	1.43e-06	0.888	1	0.533	0.614	0.888	6.42e-05	0.984	0.776	0.956	1	0.961	0	0	0	1	0	1	0	0.84	-2.52	BUSULFAN	ALLOPURINOL	BT549	-0.34868634	-0.22790745	-0.28829688
5.36e-05	0.0445	0.0734	0.0131	0.719	0.946	2.36e-05	0.273	0.00217	0.0296	0.0707	0.0584	2.18e-06	0.0648	1.43e-06	0.144	1	1	0.614	0.998	6.42e-05	0.142	0.776	0.482	1	0.968	0	0	0	1	0	1	0	0.73	-1.58	BUSULFAN	ANASTROZOLE	BT549	-0.22165355	-0.18691441	-0.20428398
5.36e-05	1	0.0734	0.126	0.719	0.999	2.36e-05	1	0.00217	0.961	0.0707	0.883	2.18e-06	1	1.43e-06	1	1	0.011	0.614	0.998	6.42e-05	1	0.776	0.598	1	0.437	0	0	0	1	0	1	0	0.78	-2.57	BUSULFAN	ERLOTINIB HYDROCHLORIDE	BT549	0.108669885	0.043506313	0.0760881
5.36e-05	0.000227	0.0734	0.426	0.719	0.162	2.36e-05	3.42e-06	0.00217	0.162	0.0707	0.00447	2.18e-06	0.0177	1.43e-06	0.128	1	0.99	0.614	1	6.42e-05	0.992	0.776	0.697	1	0.996	0	0	0	1	0	1	0	-0.33	-4.75	BUSULFAN	AMIFOSTINE	BT549	-0.09516402	-0.23828691	-0.16672547
5.36e-05	0.0231	0.0734	0.0957	0.719	0.996	2.36e-05	0.0245	0.00217	0.018	0.0707	4.64e-05	2.18e-06	0.0022	1.43e-06	0.136	1	1	0.614	0.00127	6.42e-05	0.0849	0.776	0.723	1	0.586	0	0	0	1	0	1	0	0.9	-1.73	BUSULFAN	CARMUSTINE	BT549	-0.33308634	-0.44321322	-0.3881498
5.36e-05	0.00795	0.0734	0.438	0.719	1	2.36e-05	0.0334	0.00217	0.113	0.0707	0.00445	2.18e-06	0.997	1.43e-06	0.0294	1	1	0.614	0.999	6.42e-05	0.894	0.776	0.521	1	1	0	0	0	1	0	1	0	1.88	-2.03	BUSULFAN	IFOSFAMIDE	BT549	-0.101577334	-0.18304649	-0.14231192
5.36e-05	0.026	0.0734	0.655	0.719	0.165	2.36e-05	0.219	0.00217	0.00723	0.0707	0.000387	2.18e-06	0.176	1.43e-06	0.993	1	0.888	0.614	0.598	6.42e-05	0.19	0.776	0.697	1	0.992	0	0	0	1	0	1	0	-2.06	-4.05	BUSULFAN	THALIDOMIDE	BT549	-0.26402983	-0.18793198	-0.22598091
5.36e-05	0.00242	0.0734	0.109	0.719	0.000238	2.36e-05	0.0051	0.00217	0.0797	0.0707	0.00954	2.18e-06	0.00472	1.43e-06	0.0371	1	1	0.614	0.0194	6.42e-05	0.00202	0.776	0.00597	1	0.979	0	0	0	1	0	1	0	1.1	-0.8	BUSULFAN	ARSENIC TRIOXIDE	BT549	-0.030543901	0.02657273	-0.0019855853
5.36e-05	3.91e-05	0.0734	0.789	0.719	0.122	2.36e-05	0.174	0.00217	0.000767	0.0707	0.766	2.18e-06	0.034	1.43e-06	1	1	0.991	0.614	0.0139	6.42e-05	0.0299	0.776	0.835	1	0.995	0	0	0	1	0	1	0	-1.29	-4.22	BUSULFAN	CO-V	BT549	-0.16457486	-0.13490388	-0.14973937
5.36e-05	0.872	0.0734	0.0903	0.719	1	2.36e-05	0.999	0.00217	0.0803	0.0707	0.969	2.18e-06	1	1.43e-06	1	1	0.73	0.614	0.999	6.42e-05	1	0.776	0.966	1	0.728	0	0	0	1	0	1	0	-3.85	-6.39	BUSULFAN	PROCARBAZINE HYDROCHLORIDE	BT549	-0.346641	-0.30695805	-0.3267995
5.36e-05	0.442	0.0734	0.0196	0.719	0.0115	2.36e-05	0.256	0.00217	0.0732	0.0707	0.014	2.18e-06	0.824	1.43e-06	0.859	1	0.0191	0.614	1	6.42e-05	0.752	0.776	0.267	1	0.998	0	0	0	1	0	1	0	-5.7	-4.99	BUSULFAN	METHOXSALEN	BT549	-0.20311424	-0.24772698	-0.22542061
5.36e-05	0.000332	0.0734	0.819	0.719	0.995	2.36e-05	0.998	0.00217	0.0101	0.0707	9.6e-05	2.18e-06	0.944	1.43e-06	0.641	1	0.983	0.614	1	6.42e-05	0.994	0.776	0.666	1	0.999	0	0	0	1	0	1	0	-1.89	-6.32	BUSULFAN	MITOMYCINE	BT549	-0.48321038	-0.47812092	-0.48066565
5.36e-05	0.0263	0.0734	0.822	0.719	0.62	2.36e-05	0.999	0.00217	0.261	0.0707	0.0101	2.18e-06	0.84	1.43e-06	0.972	1	0.165	0.614	1	6.42e-05	0.542	0.776	0.853	1	0.988	0	0	0	1	0	1	0	1.9	-4.71	BUSULFAN	QUINACRINE HYDROCHLORIDE	BT549	-0.72589064	-0.66794074	-0.6969157
5.36e-05	0.192	0.0734	0.889	0.719	0.999	2.36e-05	0.963	0.00217	0.958	0.0707	0.0869	2.18e-06	0.772	1.43e-06	0.64	1	0.0209	0.614	0.909	6.42e-05	0.825	0.776	0.824	1	1	0	0	0	1	0	1	0	-2.39	-2.58	BUSULFAN	NSC256439	BT549	-0.13768494	-0.1887478	-0.16321637
5.36e-05	0.998	0.0734	0.206	0.719	1	2.36e-05	0.999	0.00217	0.94	0.0707	0.968	2.18e-06	0.994	1.43e-06	0.285	1	0.000336	0.614	0.991	6.42e-05	0.961	0.776	0.927	1	0.999	0	0	0	1	0	1	0	-5.52	-4.34	BUSULFAN	ADM HYDROCHLORIDE	BT549	-0.25020427	-0.31161964	-0.28091195
0.103	0.935	0.908	0.193	0.994	1	1	1	0.0271	0.999	0.000265	1	1	1	0.999	0.99	0.0249	5.45e-05	1	1	0.942	1	0.971	0.957	0.8	1	0	0	0	1	0	1	0	7.92	6.73	CABAZITAXEL	VANDETANIB	BT549	1.3759049	1.7178874	1.5468962
0.103	0.98	0.908	0.964	0.994	0.999	1	0.889	0.0271	0.598	0.000265	0.909	1	0.996	0.999	1	0.0249	0.000169	1	1	0.942	0.993	0.971	0.859	0.8	0.804	0	0	0	1	0	1	0	2.76	2.17	CABAZITAXEL	VINCRISTINE SULFATE	BT549	1.1455432	1.0908886	1.1182159
0.103	0.00814	0.908	0.995	0.994	0.0413	1	0.0806	0.0271	0.0787	0.000265	0.000362	1	0.000133	0.999	0.104	0.0249	0.886	1	0.0127	0.942	0.253	0.971	0.969	0.8	0.928	0	0	0	1	0	1	0	-0.77	3.52	CABAZITAXEL	TEMOZOLOMIDE	BT549	1.2126158	1.0307248	1.1216702
0.103	0.0452	0.908	0.894	0.994	0.991	1	0.832	0.0271	0.6	0.000265	0.878	1	1	0.999	1	0.0249	0.00038	1	1	0.942	0.285	0.971	0.941	0.8	0.972	0	0	0	1	0	1	0	4.49	4.75	CABAZITAXEL	IXABEPILONE	BT549	1.3236614	1.1836611	1.2536613
0.103	0.944	0.908	0.0695	0.994	1	1	1	0.0271	0.952	0.000265	0.706	1	1	0.999	0.267	0.0249	1	1	0.42	0.942	1	0.971	0.285	0.8	0.984	0	0	0	1	0	1	0	1.72	3.74	CABAZITAXEL	MECHLORETHAMINE HYDROCHLORIDE	BT549	0.8224498	0.052713927	0.43758187
0.103	0.0715	0.908	0.105	0.994	0.7	1	0.649	0.0271	0.705	0.000265	0.036	1	0.815	0.999	0.729	0.0249	0.0591	1	0.98	0.942	0.999	0.971	0.955	0.8	1	0	0	0	1	0	1	0	9.07	6.82	CABAZITAXEL	CELECOXIB	BT549	1.7510704	1.7174385	1.7342544
0.103	0.174	0.908	0.759	0.994	0.991	1	0.998	0.0271	0.00886	0.000265	0.0115	1	1	0.999	0.997	0.0249	0.0827	1	1	0.942	0.974	0.971	0.946	0.8	0.999	0	0	0	1	0	1	0	7.95	11.81	CABAZITAXEL	PACLITAXEL	BT549	1.7049644	1.50546	1.6052122
0.103	0.325	0.908	0.026	0.994	0.368	1	0.944	0.0271	0.194	0.000265	0.859	1	0.988	0.999	1	0.0249	0.000154	1	0.606	0.942	0.997	0.971	0.903	0.8	0.965	0	0	0	1	0	1	0	-2.56	0.04	CABAZITAXEL	ROMIDEPSIN	BT549	0.9663627	1.1762233	1.071293
0.103	0.0231	0.908	0.0957	0.994	0.996	1	0.0245	0.0271	0.018	0.000265	4.64e-05	1	0.0022	0.999	0.136	0.0249	1	1	0.00127	0.942	0.0849	0.971	0.723	0.8	0.586	0	0	0	1	0	1	0	5.77	4.07	CABAZITAXEL	CARMUSTINE	BT549	1.3525668	1.6395835	1.4960752
0.103	0.722	0.908	0.0651	0.994	1	1	0.759	0.0271	0.595	0.000265	0.399	1	0.342	0.999	0.602	0.0249	1	1	1	0.942	0.222	0.971	0.735	0.8	0.388	0	0	0	1	0	1	0	-0.97	1.83	CABAZITAXEL	AMINOLEVULINIC ACID HYDROCHLORIDE	BT549	0.3968835	0.5468597	0.47187158
0.103	0.989	0.908	0.444	0.994	0.245	1	1	0.0271	0.997	0.000265	1	1	0.993	0.999	0.314	0.0249	0.0105	1	1	0.942	1	0.971	0.969	0.8	0.993	0	0	0	1	0	1	0	-0.07	-1.17	CABAZITAXEL	SORAFENIB	BT549	1.8756299	1.6427442	1.759187
0.103	0.00201	0.908	0.00252	0.994	0.983	1	0.994	0.0271	0.768	0.000265	0.302	1	0.373	0.999	0.997	0.0249	1	1	0.00491	0.942	0.749	0.971	0.899	0.8	0.513	0	0	0	1	0	1	0	9.63	11.2	CABAZITAXEL	CISPLATINO	BT549	1.3259808	1.6251637	1.4755722
0.103	0.817	0.908	0.499	0.994	1	1	0.999	0.0271	0.0496	0.000265	0.301	1	1	0.999	0.999	0.0249	0.000498	1	1	0.942	0.971	0.971	0.851	0.8	1	0	0	0	1	0	1	0	8.2	8.71	CABAZITAXEL	ANTIBIOTIC AY 22989	BT549	1.9333197	1.9729042	1.9531119
0.103	0.00221	0.908	0.975	0.994	0.857	1	0.995	0.0271	0.103	0.000265	0.0049	1	0.999	0.999	1	0.0249	0.931	1	1	0.942	0.657	0.971	0.973	0.8	0.986	0	0	0	1	0	1	0	5.12	4.71	CABAZITAXEL	MEGESTROL ACETATE	BT549	1.7162282	1.7130761	1.7146522
0.103	4.27e-05	0.908	0.0427	0.994	0.0231	1	0.0677	0.0271	0.000869	0.000265	0.123	1	0.868	0.999	1	0.0249	0.76	1	0.591	0.942	0.00677	0.971	0.773	0.8	0.991	0	0	0	1	0	1	0	7.88	8.22	CABAZITAXEL	BORTEZOMIB	BT549	1.8781775	1.9015154	1.8898464
0.103	0.972	0.908	0.424	0.994	1	1	0.87	0.0271	0.482	0.000265	0.369	1	0.998	0.999	1	0.0249	0.000952	1	0.975	0.942	0.035	0.971	0.964	0.8	0.998	0	0	0	1	0	1	0	5.93	7.33	CABAZITAXEL	BLEOMYCIN	BT549	0.55896515	0.85844195	0.7087035
0.103	0.000314	0.908	0.204	0.994	0.586	1	0.964	0.0271	1	0.000265	0.00234	1	0.818	0.999	1	0.0249	0.000311	1	0.0708	0.942	0.541	0.971	0.997	0.8	0.644	0	0	0	1	0	1	0	-2.23	1.16	CABAZITAXEL	CRIZOTINIB	BT549	1.1887895	1.1980246	1.193407
0.103	0.888	0.908	0.0929	0.994	0.37	1	0.46	0.0271	0.0545	0.000265	0.0116	1	0.967	0.999	0.576	0.0249	0.944	1	1	0.942	0.815	0.971	0.311	0.8	0.999	0	0	0	1	0	1	0	-2.84	-1.43	CABAZITAXEL	SN-38	BT549	0.7079045	0.6488851	0.6783948
0.103	0.00327	0.908	0.0399	0.994	1	1	0.0647	0.0271	0.358	0.000265	0.161	1	0.0186	0.999	0.962	0.0249	4.82e-07	1	0.0715	0.942	1	0.971	0.983	0.8	1	0	0	0	1	0	1	0	7.43	8.29	CABAZITAXEL	LAPATINIB	BT549	1.9303622	1.9788855	1.9546239
0.103	0.000492	0.908	0.221	0.994	0.495	1	0.0916	0.0271	0.00964	0.000265	0.131	1	0.602	0.999	1	0.0249	0.0532	1	0.936	0.942	0.00298	0.971	0.859	0.8	0.99	0	0	0	1	0	1	0	-3.65	-0.31	CABAZITAXEL	34793-34-5	BT549	1.2029179	1.1644144	1.1836662
0.103	9.99e-05	0.908	0.211	0.994	0.115	1	0.00482	0.0271	0.000763	0.000265	0.00803	1	0.272	0.999	0.994	0.0249	0.104	1	0.159	0.942	0.269	0.971	0.891	0.8	0.997	0	0	0	1	0	1	0	5.85	5.45	CABAZITAXEL	FLUDARABINE BASE	BT549	1.0693175	1.0445167	1.0569171
0.103	0.0123	0.908	0.868	0.994	0.99	1	0.996	0.0271	0.0234	0.000265	9.42e-05	1	1	0.999	0.994	0.0249	0.0372	1	0.999	0.942	0.906	0.971	0.943	0.8	0.554	0	0	0	1	0	1	0	-1.08	-0.68	CABAZITAXEL	DOCETAXEL	BT549	0.4123565	0.5464527	0.4794046
0.103	0.00347	0.908	0.656	0.994	0.994	1	0.935	0.0271	0.708	0.000265	0.0129	1	0.978	0.999	0.122	0.0249	0.0194	1	1	0.942	0.515	0.971	0.453	0.8	0.999	0	0	0	1	0	1	0	14.53	10.07	CABAZITAXEL	TAMOXIFEN CITRATE	BT549	3.6550846	3.232928	3.4440064
0.103	0.283	0.908	0.952	0.994	0.941	1	1	0.0271	0.998	0.000265	0.979	1	1	0.999	0.952	0.0249	0.000406	1	1	0.942	1	0.971	0.974	0.8	0.991	0	0	0	1	0	1	0	-4.79	-0.15	CABAZITAXEL	AXITINIB	BT549	1.3479263	1.5856999	1.4668131
0.103	0.646	0.908	0.69	0.994	0.999	1	0.61	0.0271	0.841	0.000265	0.0202	1	0.999	0.999	0.983	0.0249	0.000373	1	0.98	0.942	0.0655	0.971	0.713	0.8	0.997	0	0	0	1	0	1	0	11.57	12.32	CABAZITAXEL	ANTIBIOTIC AD 32	BT549	2.3379133	2.1520019	2.2449574
0.103	0.0263	0.908	0.822	0.994	0.62	1	0.999	0.0271	0.261	0.000265	0.0101	1	0.84	0.999	0.972	0.0249	0.165	1	1	0.942	0.542	0.971	0.853	0.8	0.988	0	0	0	1	0	1	0	-0.56	1.43	CABAZITAXEL	QUINACRINE HYDROCHLORIDE	BT549	0.66116524	0.7848496	0.72300744
0.103	1	0.908	0.211	0.994	1	1	0.964	0.0271	0.117	0.000265	0.861	1	0.999	0.999	0.679	0.0249	0.986	1	1	0.942	0.999	0.971	0.439	0.8	0.999	0	0	0	1	0	1	0	-4.87	-4.58	CABAZITAXEL	TOPOTECAN HYDROCHLORIDE	BT549	0.05031264	-0.06932091	-0.009504136
0.103	0.000797	0.908	0.883	0.994	0.0918	1	0.000213	0.0271	0.00174	0.000265	0.533	1	0.00668	0.999	0.999	0.0249	1	1	0.895	0.942	0.465	0.971	0.695	0.8	0.979	0	0	0	1	0	1	0	9.04	10.61	CABAZITAXEL	NSC-127716	BT549	1.1004897	1.2018743	1.1511819
0.103	0.312	0.908	0.991	0.994	0.0655	1	0.0158	0.0271	0.851	0.000265	0.12	1	0.00137	0.999	0.933	0.0249	0.866	1	0.995	0.942	0.0899	0.971	0.611	0.8	0.899	0	0	0	1	0	1	0	-7.35	-4.76	CABAZITAXEL	MERCAPTOPURINE	BT549	-0.6688935	-0.6253514	-0.6471225
0.103	0.0378	0.908	0.261	0.994	1	1	1	0.0271	0.0791	0.000265	0.0507	1	0.974	0.999	0.91	0.0249	0.0102	1	1	0.942	0.781	0.971	0.968	0.8	0.997	0	0	0	1	0	1	0	-4.44	-1.74	CABAZITAXEL	NSC141540	BT549	0.2403188	0.2242836	0.2323012
0.103	0.858	0.908	0.186	0.994	0.944	1	0.0607	0.0271	0.0203	0.000265	0.0015	1	0.995	0.999	0.628	0.0249	0.00772	1	0.429	0.942	0.996	0.971	0.92	0.8	0.986	0	0	0	1	0	1	0	6.04	6.61	CABAZITAXEL	RUXOLITINIB	BT549	2.416021	2.2988105	2.3574157
0.103	0.0425	0.908	0.943	0.994	0.967	1	0.621	0.0271	0.0996	0.000265	0.193	1	0.47	0.999	0.417	0.0249	0.000546	1	0.0874	0.942	0.816	0.971	0.931	0.8	0.997	0	0	0	1	0	1	0	4	5.34	CABAZITAXEL	GEFITINIB	BT549	1.6852005	1.609667	1.6474338
0.103	0.997	0.908	0.968	0.994	0.985	1	0.127	0.0271	0.00493	0.000265	0.112	1	0.993	0.999	0.789	0.0249	0.000105	1	1	0.942	0.994	0.971	0.806	0.8	1	0	0	0	1	0	1	0	-0.78	2.89	CABAZITAXEL	IMATINIB	BT549	2.2320495	2.6441586	2.4381042
0.103	0.00148	0.908	0.104	0.994	0.925	1	0.9	0.0271	0.742	0.000265	1.9e-05	1	0.301	0.999	0.00871	0.0249	0.903	1	0.000172	0.942	0.338	0.971	0.987	0.8	0.988	0	0	0	1	0	1	0	1.04	2.03	CABAZITAXEL	MITOTANE	BT549	0.9044763	0.785132	0.84480417
0.103	0.442	0.908	0.0196	0.994	0.0115	1	0.256	0.0271	0.0732	0.000265	0.014	1	0.824	0.999	0.859	0.0249	0.0191	1	1	0.942	0.752	0.971	0.267	0.8	0.998	0	0	0	1	0	1	0	1.3	3.55	CABAZITAXEL	METHOXSALEN	BT549	1.1749461	1.2619944	1.2184702
0.103	0.411	0.908	0.995	0.994	0.736	1	0.0183	0.0271	0.677	0.000265	0.173	1	0.197	0.999	0.927	0.0249	0.0584	1	0.84	0.942	0.478	0.971	0.926	0.8	0.991	0	0	0	1	0	1	0	-0.84	1.69	CABAZITAXEL	METHOTREXATE	BT549	0.31201097	0.21571213	0.26386154
0.103	0.979	0.908	0.289	0.994	1	1	0.546	0.0271	0.152	0.000265	0.818	1	0.724	0.999	0.0809	0.0249	4.9e-05	1	0.976	0.942	0.962	0.971	0.976	0.8	1	0	0	0	1	0	1	0	3.14	4.48	CABAZITAXEL	VISMODEGIB	BT549	2.028829	1.5528953	1.7908622
0.103	0.026	0.908	0.655	0.994	0.165	1	0.219	0.0271	0.00723	0.000265	0.000387	1	0.176	0.999	0.993	0.0249	0.888	1	0.598	0.942	0.19	0.971	0.697	0.8	0.992	0	0	0	1	0	1	0	8.29	5.29	CABAZITAXEL	THALIDOMIDE	BT549	1.0901091	1.0292381	1.0596735
0.103	0.805	0.908	0.902	0.994	1	1	1	0.0271	0.975	0.000265	0.000441	1	0.997	0.999	0.462	0.0249	0.00967	1	0.988	0.942	0.99	0.971	0.746	0.8	1	0	0	0	1	0	1	0	17.45	17.69	CABAZITAXEL	PLICAMYCIN	BT549	2.1617246	2.4061868	2.2839556
0.103	0.00795	0.908	0.438	0.994	1	1	0.0334	0.0271	0.113	0.000265	0.00445	1	0.997	0.999	0.0294	0.0249	1	1	0.999	0.942	0.894	0.971	0.521	0.8	1	0	0	0	1	0	1	0	11.06	9.38	CABAZITAXEL	IFOSFAMIDE	BT549	1.4452696	1.3627138	1.4039917
0.103	0.00057	0.908	0.496	0.994	0.0182	1	0.27	0.0271	0.00218	0.000265	0.999	1	0.999	0.999	0.973	0.0249	0.00011	1	0.914	0.942	0.151	0.971	0.51	0.8	0.91	0	0	0	1	0	1	0	15.85	16.3	CABAZITAXEL	TRETINOIN	BT549	3.2756093	3.0998476	3.1877284
0.103	0.00319	0.908	0.442	0.994	1	1	0.0241	0.0271	0.282	0.000265	0.00253	1	0.998	0.999	0.0303	0.0249	1	1	0.998	0.942	0.855	0.971	0.531	0.8	1	0	0	0	1	0	1	0	0.97	3.31	CABAZITAXEL	CYCLOPHOSPHAMIDE	BT549	1.1413182	1.1991402	1.1702292
0.103	0.0178	0.908	0.327	0.994	0.0532	1	0.994	0.0271	0.144	0.000265	0.611	1	0.99	0.999	0.996	0.0249	0.677	1	0.856	0.942	0.253	0.971	0.744	0.8	0.999	0	0	0	1	0	1	0	13.22	17.04	CABAZITAXEL	ACTINOMYCIN D	BT549	3.1676586	3.3752413	3.27145
0.103	0.913	0.908	0.51	0.994	0.996	1	0.343	0.0271	0.301	0.000265	0.997	1	1	0.999	0.982	0.0249	0.00102	1	1	0.942	1	0.971	0.61	0.8	0.997	0	0	0	1	0	1	0	2.71	2.42	CABAZITAXEL	DASATINIB	BT549	0.768734	0.8945354	0.8316347
0.103	0.000316	0.908	0.373	0.994	0.994	1	0.0367	0.0271	0.00831	0.000265	0.00311	1	0.178	0.999	0.74	0.0249	0.00156	1	0.992	0.942	0.767	0.971	0.0867	0.8	0.987	0	0	0	1	0	1	0	7.59	8.19	CABAZITAXEL	CARBOPLATIN	BT549	1.2443755	1.4578938	1.3511347
0.103	0.000517	0.908	0.103	0.994	0.971	1	0.162	0.0271	0.912	0.000265	0.159	1	0.696	0.999	0.997	0.0249	0.1	1	0.989	0.942	0.0506	0.971	0.929	0.8	0.952	0	0	0	1	0	1	0	3.88	5.76	CABAZITAXEL	1-(5-DEOXYPENTOFURANOSYL)-5-FLUORO-4-{[(PENTYLOXY)CARBONYL]AMINO}PYRIMIDIN-2(1H)-ONE	BT549	0.89702207	0.9497662	0.92339414
0.103	1	0.908	0.126	0.994	0.999	1	1	0.0271	0.961	0.000265	0.883	1	1	0.999	1	0.0249	0.011	1	0.998	0.942	1	0.971	0.598	0.8	0.437	0	0	0	1	0	1	0	5.23	4.7	CABAZITAXEL	ERLOTINIB HYDROCHLORIDE	BT549	1.2105354	0.9955238	1.1030296
0.103	0.0451	0.908	0.931	0.994	0.981	1	0.0161	0.0271	0.163	0.000265	2.24e-07	1	0.601	0.999	0.057	0.0249	0.996	1	0.503	0.942	0.994	0.971	0.33	0.8	0.993	0	0	0	1	0	1	0	-4.93	-2.8	CABAZITAXEL	URACIL MUSTARD	BT549	-0.6133557	-0.61143667	-0.6123962
0.103	0.432	0.908	0.853	0.994	0.287	1	1	0.0271	0.988	0.000265	0.159	1	0.989	0.999	0.995	0.0249	0.00296	1	1	0.942	1	0.971	0.994	0.8	0.997	0	0	0	1	0	1	0	-1.92	2.18	CABAZITAXEL	SUNITINIB	BT549	1.3033891	1.1000649	1.2017269
0.103	5.36e-05	0.908	0.0734	0.994	0.719	1	2.36e-05	0.0271	0.00217	0.000265	0.0707	1	2.18e-06	0.999	1.43e-06	0.0249	1	1	0.614	0.942	6.42e-05	0.971	0.776	0.8	1	0	0	0	1	0	1	0	-1.98	0.42	CABAZITAXEL	BUSULFAN	BT549	0.26123872	0.4456142	0.35342646
0.103	0.619	0.908	0.89	0.994	0.969	1	0.0539	0.0271	0.334	0.000265	3.96e-05	1	1	0.999	0.078	0.0249	1.05e-06	1	0.955	0.942	0.392	0.971	0.824	0.8	0.988	0	0	0	1	0	1	0	6.03	7.09	CABAZITAXEL	FULVESTRANT	BT549	1.3838568	1.1847377	1.2842972
0.103	0.95	0.908	0.0683	0.994	1	1	0.194	0.0271	0.0147	0.000265	0.288	1	0.996	0.999	1	0.0249	0.443	1	0.993	0.942	0.791	0.971	0.929	0.8	0.998	0	0	0	1	0	1	0	1.53	2.18	CABAZITAXEL	CYTARABINE HYDROCHLORIDE	BT549	-0.060983308	0.27936125	0.109188974
0.103	0.985	0.908	0.914	0.994	0.0424	1	0.165	0.0271	0.158	0.000265	0.0305	1	0.822	0.999	0.794	0.0249	0.00236	1	0.331	0.942	0.749	0.971	0.838	0.8	0.938	0	0	0	1	0	1	0	4.01	3.3	CABAZITAXEL	PRALATREXATE	BT549	1.1331108	0.91206145	1.0225861
0.103	0.000578	0.908	0.333	0.994	0.164	1	0.00476	0.0271	0.00741	0.000265	0.000129	1	0.373	0.999	0.99	0.0249	0.239	1	0.41	0.942	0.102	0.971	0.952	0.8	0.997	0	0	0	1	0	1	0	-3.41	-2.54	CABAZITAXEL	CHEMBL277800	BT549	0.7976649	0.8681163	0.8328906
0.103	0.136	0.908	0.939	0.994	0.0154	1	0.00336	0.0271	0.0864	0.000265	0.000864	1	3.08e-05	0.999	0.888	0.0249	0.533	1	0.888	0.942	0.984	0.971	0.956	0.8	0.961	0	0	0	1	0	1	0	6.24	5.07	CABAZITAXEL	ALLOPURINOL	BT549	0.9516835	0.9372436	0.94446355
0.103	0.994	0.908	0.976	0.994	0.999	1	0.827	0.0271	0.744	0.000265	0.921	1	0.998	0.999	1	0.0249	0.000267	1	1	0.942	0.99	0.971	0.89	0.8	0.997	0	0	0	1	0	1	0	-2.03	-1.04	CABAZITAXEL	VINBLASTINE SULFATE	BT549	1.1330341	1.2537103	1.1933722
0.103	4.62e-05	0.908	0.212	0.994	0.984	1	0.448	0.0271	0.000373	0.000265	0.496	1	0.0277	0.999	0.997	0.0249	0.804	1	0.812	0.942	0.279	0.971	0.771	0.8	0.982	0	0	0	1	0	1	0	5.64	7.2	CABAZITAXEL	NSC 85998	BT549	1.3283604	1.4622164	1.3952885
0.103	0.000243	0.908	0.21	0.994	0.0181	1	0.996	0.0271	0.26	0.000265	0.748	1	1	0.999	0.999	0.0249	5.95e-05	1	1	0.942	0.068	0.971	0.97	0.8	1	0	0	0	1	0	1	0	-1.64	1.06	CABAZITAXEL	VEMURAFENIB	BT549	1.588229	1.4198042	1.5040166
0.103	0.138	0.908	0.906	0.994	0.657	1	0.98	0.0271	0.00126	0.000265	0.000175	1	0.905	0.999	0.0755	0.0249	0.995	1	0.483	0.942	0.427	0.971	0.815	0.8	0.945	0	0	0	1	0	1	0	0.83	2.33	CABAZITAXEL	LETROZOLE	BT549	1.3596963	1.2836357	1.321666
0.103	8.29e-06	0.908	0.928	0.994	0.371	1	0.00233	0.0271	0.00428	0.000265	0.0127	1	0.00654	0.999	0.566	0.0249	0.322	1	0.917	0.942	0.37	0.971	0.971	0.8	0.999	0	0	0	1	0	1	0	8.38	7.86	CABAZITAXEL	ALTRETAMINE	BT549	1.4361604	1.646733	1.5414467
0.103	1	0.908	0.733	0.994	0.84	1	0.817	0.0271	0.342	0.000265	0.998	1	0.999	0.999	0.621	0.0249	0.00103	1	1	0.942	0.998	0.971	0.987	0.8	0.982	0	0	0	1	0	1	0	7.41	8.39	CABAZITAXEL	NILOTINIB	BT549	2.013919	2.010756	2.0123377
0.103	0.00242	0.908	0.109	0.994	0.000238	1	0.0051	0.0271	0.0797	0.000265	0.00954	1	0.00472	0.999	0.0371	0.0249	1	1	0.0194	0.942	0.00202	0.971	0.00597	0.8	0.979	0	0	0	1	0	1	0	-10.3	-4.73	CABAZITAXEL	ARSENIC TRIOXIDE	BT549	0.09048092	0.03858271	0.06453182
0.103	0.00894	0.908	0.974	0.994	0.978	1	0.978	0.0271	0.00121	0.000265	2.52e-05	1	0.999	0.999	0.999	0.0249	0.0202	1	1	0.942	0.997	0.971	0.833	0.8	0.933	0	0	0	1	0	1	0	-1.82	-0.03	CABAZITAXEL	EXEMESTANE	BT549	0.792741	0.943125	0.86793303
0.103	0.000399	0.908	0.486	0.994	0.467	1	0.000584	0.0271	0.000413	0.000265	0.56	1	0.309	0.999	0.999	0.0249	0.996	1	0.962	0.942	0.123	0.971	0.866	0.8	0.981	0	0	0	1	0	1	0	14.28	15.16	CABAZITAXEL	AZACYTIDINE	BT549	1.3639938	1.6328946	1.4984442
0.103	0.146	0.908	0.911	0.994	0.975	1	0.00264	0.0271	0.947	0.000265	0.465	1	2.16e-05	0.999	0.895	0.0249	0.999	1	1	0.942	1	0.971	0.849	0.8	0.617	0	0	0	1	0	1	0	3.78	5.24	CABAZITAXEL	HYDROXYUREA	BT549	0.8108595	0.88681704	0.84883827
0.103	0.00712	0.908	0.577	0.994	0.998	1	0.964	0.0271	0.993	0.000265	0.182	1	0.999	0.999	0.521	0.0249	1	1	1	0.942	0.969	0.971	0.183	0.8	1	0	0	0	1	0	1	0	-5.59	-1.53	CABAZITAXEL	THIOTEPA	BT549	0.27577984	0.2899495	0.2828647
0.103	0.00492	0.908	0.897	0.994	0.917	1	0.106	0.0271	0.00247	0.000265	1.18e-06	1	0.471	0.999	1	0.0249	0.991	1	0.998	0.942	0.541	0.971	0.98	0.8	0.94	0	0	0	1	0	1	0	0.95	2.94	CABAZITAXEL	DEXRAZOXANE	BT549	0.972348	1.1862113	1.0792797
0.103	0.492	0.908	0.828	0.994	0.0442	1	0.322	0.0271	0.706	0.000265	0.00958	1	0.208	0.999	0.989	0.0249	0.0542	1	0.993	0.942	0.161	0.971	0.96	0.8	0.986	0	0	0	1	0	1	0	3.67	4.85	CABAZITAXEL	PEMETREXED	BT549	0.14748195	0.47936106	0.3134215
0.103	0.714	0.908	0.998	0.994	0.227	1	0.000679	0.0271	0.983	0.000265	0.000659	1	0.00016	0.999	0.994	0.0249	0.944	1	0.998	0.942	0.0711	0.971	0.846	0.8	0.615	0	0	0	1	0	1	0	-1.33	0.21	CABAZITAXEL	THIOGUANINE	BT549	-0.08408988	-0.28084978	-0.18246983
0.103	0.0445	0.908	0.0131	0.994	0.946	1	0.273	0.0271	0.0296	0.000265	0.0584	1	0.0648	0.999	0.144	0.0249	1	1	0.998	0.942	0.142	0.971	0.482	0.8	0.968	0	0	0	1	0	1	0	0.55	2.34	CABAZITAXEL	ANASTROZOLE	BT549	0.5259073	0.53771466	0.531811
0.103	0.997	0.908	0.578	0.994	1	1	0.999	0.0271	0.968	0.000265	0.97	1	0.986	0.999	0.388	0.0249	0.000143	1	0.994	0.942	0.991	0.971	0.857	0.8	0.999	0	0	0	1	0	1	0	6.26	5.74	CABAZITAXEL	DAUNORUBICIN HYDROCHLORIDE	BT549	0.656627	0.6135564	0.63509166
0.103	0.0491	0.908	0.258	0.994	0.936	1	0.938	0.0271	0.108	0.000265	0.353	1	0.907	0.999	0.953	0.0249	5.15e-05	1	0.999	0.942	0.958	0.971	0.843	0.8	1	0	0	0	1	0	1	0	8.64	8.9	CABAZITAXEL	RALOXIFENE	BT549	1.5393517	1.6134169	1.5763843
0.103	0.165	0.908	0.795	0.994	0.799	1	0.000405	0.0271	0.477	0.000265	0.348	1	1	0.999	0.931	0.0249	0.998	1	1	0.942	0.988	0.971	0.453	0.8	1	0	0	0	1	0	1	0	-7.09	-2.05	CABAZITAXEL	ZOLEDRONIC ACID	BT549	0.92882067	0.9247977	0.9268092
0.103	0.963	0.908	0.0897	0.994	1	1	0.999	0.0271	0.937	0.000265	0.000168	1	0.999	0.999	0.796	0.0249	0.805	1	0.995	0.942	0.459	0.971	0.643	0.8	0.99	0	0	0	1	0	1	0	10.29	11.29	CABAZITAXEL	BENDAMUSTINE HYDROCHLORIDE	BT549	1.2699398	1.2623495	1.2661446
0.103	0.74	0.908	0.739	0.994	0.988	1	0.353	0.0271	0.937	0.000265	0.18	1	0.000204	0.999	0.0234	0.0249	0.997	1	0.977	0.942	0.992	0.971	0.348	0.8	0.981	0	0	0	1	0	1	0	-1.83	-0.04	CABAZITAXEL	ZOLINZA	BT549	0.020723104	0.09875916	0.059741132
0.103	0.00186	0.908	0.813	0.994	0.0752	1	0.00316	0.0271	0.00798	0.000265	0.000406	1	0.0034	0.999	0.961	0.0249	0.728	1	0.14	0.942	0.523	0.971	0.714	0.8	0.995	0	0	0	1	0	1	0	4.3	6.1	CABAZITAXEL	CHEMBL17639	BT549	1.1269109	1.0611006	1.0940058
0.103	3.91e-05	0.908	0.789	0.994	0.122	1	0.174	0.0271	0.000767	0.000265	0.766	1	0.034	0.999	1	0.0249	0.991	1	0.0139	0.942	0.0299	0.971	0.835	0.8	0.995	0	0	0	1	0	1	0	5	6.8	CABAZITAXEL	CO-V	BT549	1.8212482	1.8500309	1.8356395
0.103	0.0059	0.908	0.0827	0.994	0.943	1	0.0395	0.0271	0.00307	0.000265	5.79e-09	1	0.00204	0.999	0.000332	0.0249	1	1	0.901	0.942	0.41	0.971	0.357	0.8	0.977	0	0	0	1	0	1	0	-1.7	0.61	CABAZITAXEL	PIPOBROMAN	BT549	-0.14221525	-0.08734194	-0.11477859
0.103	0.872	0.908	0.0903	0.994	1	1	0.999	0.0271	0.0803	0.000265	0.969	1	1	0.999	1	0.0249	0.73	1	0.999	0.942	1	0.971	0.966	0.8	0.728	0	0	0	1	0	1	0	8.35	7.02	CABAZITAXEL	PROCARBAZINE HYDROCHLORIDE	BT549	1.6633496	1.7719542	1.7176518
0.103	0.933	0.908	0.751	0.994	1	1	0.999	0.0271	0.103	0.000265	0.499	1	1	0.999	0.998	0.0249	0.00065	1	1	0.942	0.948	0.971	0.825	0.8	1	0	0	0	1	0	1	0	-0.77	-0.08	CABAZITAXEL	NSC733504	BT549	1.280306	1.2482041	1.264255
0.103	0.784	0.908	0.0429	0.994	1	1	0.99	0.0271	0.444	0.000265	4.34e-06	1	0.991	0.999	0.838	0.0249	0.804	1	0.642	0.942	0.993	0.971	0.719	0.8	0.907	0	0	0	1	0	1	0	-1.84	-1.41	CABAZITAXEL	MELPHALAN HYDROCHLORIDE	BT549	-0.02038525	0.16341108	0.071512915
0.103	0.244	0.908	0.679	0.994	0.515	1	0.0628	0.0271	0.000118	0.000265	6.1e-06	1	0.52	0.999	0.994	0.0249	0.0881	1	0.94	0.942	0.889	0.971	0.688	0.8	0.992	0	0	0	1	0	1	0	6.66	5.26	CABAZITAXEL	LENALIDOMIDE	BT549	1.009699	1.076831	1.043265
0.103	0.108	0.908	0.913	0.994	0.305	1	0.708	0.0271	0.0219	0.000265	0.794	1	0.00556	0.999	0.104	0.0249	0.656	1	0.0237	0.942	0.386	0.971	0.743	0.8	0.989	0	0	0	1	0	1	0	-1.21	2.23	CABAZITAXEL	IMIQUIMOD	BT549	1.0971651	1.2415203	1.1693428
0.103	0.000332	0.908	0.819	0.994	0.995	1	0.998	0.0271	0.0101	0.000265	9.6e-05	1	0.944	0.999	0.641	0.0249	0.983	1	1	0.942	0.994	0.971	0.666	0.8	0.999	0	0	0	1	0	1	0	-3.9	-1.07	CABAZITAXEL	MITOMYCINE	BT549	0.12018861	0.081839494	0.10101405
0.103	0.0144	0.908	0.993	0.994	0.964	1	0.0626	0.0271	0.0299	0.000265	0.00543	1	0.0045	0.999	1	0.0249	0.0365	1	0.22	0.942	0.59	0.971	0.99	0.8	0.973	0	0	0	1	0	1	0	1.78	3.57	CABAZITAXEL	DACARBAZINE	BT549	0.91064185	1.0925138	1.0015779
0.103	0.000227	0.908	0.426	0.994	0.162	1	3.42e-06	0.0271	0.162	0.000265	0.00447	1	0.0177	0.999	0.128	0.0249	0.99	1	1	0.942	0.992	0.971	0.697	0.8	0.996	0	0	0	1	0	1	0	-4.86	-1.07	CABAZITAXEL	AMIFOSTINE	BT549	0.82700795	1.0777931	0.95240057
0.103	0.742	0.908	0.608	0.994	0.00144	1	0.0359	0.0271	0.296	0.000265	0.000908	1	0.00273	0.999	0.796	0.0249	0.229	1	0.995	0.942	0.989	0.971	0.824	0.8	0.972	0	0	0	1	0	1	0	-0.64	0.36	CABAZITAXEL	5-FU	BT549	-0.22585344	0.35225978	0.06320317
0.103	0.0276	0.908	0.989	0.994	0.262	1	0.789	0.0271	0.000536	0.000265	0.00129	1	0.911	0.999	0.489	0.0249	0.0409	1	1	0.942	0.865	0.971	0.368	0.8	0.985	0	0	0	1	0	1	0	-2.46	1.19	CABAZITAXEL	ABIRATERONE	BT549	2.0558627	1.8506792	1.9532709
0.103	0.192	0.908	0.889	0.994	0.999	1	0.963	0.0271	0.958	0.000265	0.0869	1	0.772	0.999	0.64	0.0249	0.0209	1	0.909	0.942	0.825	0.971	0.824	0.8	1	0	0	0	1	0	1	0	-7.56	-4.86	CABAZITAXEL	NSC256439	BT549	-0.09053741	0.25000533	0.07973397
0.103	0.998	0.908	0.206	0.994	1	1	0.999	0.0271	0.94	0.000265	0.968	1	0.994	0.999	0.285	0.0249	0.000336	1	0.991	0.942	0.961	0.971	0.927	0.8	0.999	0	0	0	1	0	1	0	-11.29	-7.84	CABAZITAXEL	ADM HYDROCHLORIDE	BT549	0.28374854	0.43317062	0.3584596
0.000316	0.00795	0.373	0.438	0.994	1	0.0367	0.0334	0.00831	0.113	0.00311	0.00445	0.178	0.997	0.74	0.0294	0.00156	1	0.992	0.999	0.767	0.894	0.0867	0.521	0.987	1	0	0	0	1	0	1	0	4.83	1.34	CARBOPLATIN	IFOSFAMIDE	BT549	0.1205529	0.09786584	0.10920937
0.000316	1	0.373	0.733	0.994	0.84	0.0367	0.817	0.00831	0.342	0.00311	0.998	0.178	0.999	0.74	0.621	0.00156	0.00103	0.992	1	0.767	0.998	0.0867	0.987	0.987	0.982	0	0	0	1	0	1	0	1.54	2.31	CARBOPLATIN	NILOTINIB	BT549	0.23733997	0.098676875	0.16800842
0.000316	0.997	0.373	0.968	0.994	0.985	0.0367	0.127	0.00831	0.00493	0.00311	0.112	0.178	0.993	0.74	0.789	0.00156	0.000105	0.992	1	0.767	0.994	0.0867	0.806	0.987	1	0	0	0	1	0	1	0	-1.58	-0.97	CARBOPLATIN	IMATINIB	BT549	0.4148907	-0.14937288	0.13275892
0.000316	0.998	0.373	0.206	0.994	1	0.0367	0.999	0.00831	0.94	0.00311	0.968	0.178	0.994	0.74	0.285	0.00156	0.000336	0.992	0.991	0.767	0.961	0.0867	0.927	0.987	0.999	0	0	0	1	0	1	0	-0.91	-5.93	CARBOPLATIN	ADM HYDROCHLORIDE	BT549	-0.77933	-0.61391264	-0.6966213
0.000316	0.000227	0.373	0.426	0.994	0.162	0.0367	3.42e-06	0.00831	0.162	0.00311	0.00447	0.178	0.0177	0.74	0.128	0.00156	0.99	0.992	1	0.767	0.992	0.0867	0.697	0.987	0.996	0	0	0	1	0	1	0	-3.99	-5.01	CARBOPLATIN	AMIFOSTINE	BT549	-0.06418458	0.12601055	0.030912984
0.000316	0.00242	0.373	0.109	0.994	0.000238	0.0367	0.0051	0.00831	0.0797	0.00311	0.00954	0.178	0.00472	0.74	0.0371	0.00156	1	0.992	0.0194	0.767	0.00202	0.0867	0.00597	0.987	0.979	0	0	0	1	0	1	0	2.38	0.36	CARBOPLATIN	ARSENIC TRIOXIDE	BT549	-0.0040372834	0.08014844	0.03805558
0.000316	0.985	0.373	0.914	0.994	0.0424	0.0367	0.165	0.00831	0.158	0.00311	0.0305	0.178	0.822	0.74	0.794	0.00156	0.00236	0.992	0.331	0.767	0.749	0.0867	0.838	0.987	0.938	0	0	0	1	0	1	0	-3.6	-2.2	CARBOPLATIN	PRALATREXATE	BT549	0.34454393	-0.22388545	0.060329244
0.000316	0.74	0.373	0.739	0.994	0.988	0.0367	0.353	0.00831	0.937	0.00311	0.18	0.178	0.000204	0.74	0.0234	0.00156	0.997	0.992	0.977	0.767	0.992	0.0867	0.348	0.987	0.981	0	0	0	1	0	1	0	0.11	-3.95	CARBOPLATIN	ZOLINZA	BT549	-0.2843758	-0.20569077	-0.24503328
0.000316	0.0452	0.373	0.894	0.994	0.991	0.0367	0.832	0.00831	0.6	0.00311	0.878	0.178	1	0.74	1	0.00156	0.00038	0.992	1	0.767	0.285	0.0867	0.941	0.987	0.972	0	0	0	1	0	1	0	-5.49	-3	CARBOPLATIN	IXABEPILONE	BT549	-0.00993216	-0.15934679	-0.084639475
0.000316	0.989	0.373	0.444	0.994	0.245	0.0367	1	0.00831	0.997	0.00311	1	0.178	0.993	0.74	0.314	0.00156	0.0105	0.992	1	0.767	1	0.0867	0.969	0.987	0.993	0	0	0	1	0	1	0	-4.78	-1.86	CARBOPLATIN	SORAFENIB	BT549	0.04264301	0.05329645	0.04796973
0.000316	0.944	0.373	0.0695	0.994	1	0.0367	1	0.00831	0.952	0.00311	0.706	0.178	1	0.74	0.267	0.00156	1	0.992	0.42	0.767	1	0.0867	0.285	0.987	0.984	0	0	0	1	0	1	0	-5.47	-8.98	CARBOPLATIN	MECHLORETHAMINE HYDROCHLORIDE	BT549	-0.87082624	-0.7931603	-0.8319933
0.000316	1	0.373	0.211	0.994	1	0.0367	0.964	0.00831	0.117	0.00311	0.861	0.178	0.999	0.74	0.679	0.00156	0.986	0.992	1	0.767	0.999	0.0867	0.439	0.987	0.999	0	0	0	1	0	1	0	-0.61	-1	CARBOPLATIN	TOPOTECAN HYDROCHLORIDE	BT549	-0.53888553	-0.6682868	-0.6035862
0.000316	0.722	0.373	0.0651	0.994	1	0.0367	0.759	0.00831	0.595	0.00311	0.399	0.178	0.342	0.74	0.602	0.00156	1	0.992	1	0.767	0.222	0.0867	0.735	0.987	0.388	0	0	0	1	0	1	0	-0.31	-1.75	CARBOPLATIN	AMINOLEVULINIC ACID HYDROCHLORIDE	BT549	-0.54755825	-0.52724797	-0.5374031
0.000316	0.00319	0.373	0.442	0.994	1	0.0367	0.0241	0.00831	0.282	0.00311	0.00253	0.178	0.998	0.74	0.0303	0.00156	1	0.992	0.998	0.767	0.855	0.0867	0.531	0.987	1	0	0	0	1	0	1	0	-5.11	-2.47	CARBOPLATIN	CYCLOPHOSPHAMIDE	BT549	0.16541255	0.084769525	0.12509103
0.000316	0.805	0.373	0.902	0.994	1	0.0367	1	0.00831	0.975	0.00311	0.000441	0.178	0.997	0.74	0.462	0.00156	0.00967	0.992	0.988	0.767	0.99	0.0867	0.746	0.987	1	0	0	0	1	0	1	0	0.68	-0.32	CARBOPLATIN	PLICAMYCIN	BT549	0.4319402	0.465193	0.44856662
0.000316	0.000492	0.373	0.221	0.994	0.495	0.0367	0.0916	0.00831	0.00964	0.00311	0.131	0.178	0.602	0.74	1	0.00156	0.0532	0.992	0.936	0.767	0.00298	0.0867	0.859	0.987	0.99	0	0	0	1	0	1	0	3.66	0.65	CARBOPLATIN	34793-34-5	BT549	0.4130935	0.41729245	0.41519296
0.000316	0.000797	0.373	0.883	0.994	0.0918	0.0367	0.000213	0.00831	0.00174	0.00311	0.533	0.178	0.00668	0.74	0.999	0.00156	1	0.992	0.895	0.767	0.465	0.0867	0.695	0.987	0.979	0	0	0	1	0	1	0	-3.66	-4.3	CARBOPLATIN	NSC-127716	BT549	-0.46743226	-0.634824	-0.55112815
0.000316	0.872	0.373	0.0903	0.994	1	0.0367	0.999	0.00831	0.0803	0.00311	0.969	0.178	1	0.74	1	0.00156	0.73	0.992	0.999	0.767	1	0.0867	0.966	0.987	0.728	0	0	0	1	0	1	0	-4.99	-6.69	CARBOPLATIN	PROCARBAZINE HYDROCHLORIDE	BT549	-0.5003364	-0.2654144	-0.38287538
0.000316	0.00201	0.373	0.00252	0.994	0.983	0.0367	0.994	0.00831	0.768	0.00311	0.302	0.178	0.373	0.74	0.997	0.00156	1	0.992	0.00491	0.767	0.749	0.0867	0.899	0.987	0.513	0	0	0	1	0	1	0	-4.34	-12.23	CARBOPLATIN	CISPLATINO	BT549	-0.8648747	-1.2643715	-1.0646231
0.000316	0.00327	0.373	0.0399	0.994	1	0.0367	0.0647	0.00831	0.358	0.00311	0.161	0.178	0.0186	0.74	0.962	0.00156	4.82e-07	0.992	0.0715	0.767	1	0.0867	0.983	0.987	1	0	0	0	1	0	1	0	-0.17	-1.13	CARBOPLATIN	LAPATINIB	BT549	-0.22598505	-0.11066941	-0.16832723
0.000316	0.0445	0.373	0.0131	0.994	0.946	0.0367	0.273	0.00831	0.0296	0.00311	0.0584	0.178	0.0648	0.74	0.144	0.00156	1	0.992	0.998	0.767	0.142	0.0867	0.482	0.987	0.968	0	0	0	1	0	1	0	-0.11	-1.67	CARBOPLATIN	ANASTROZOLE	BT549	-0.1841582	-0.1388613	-0.16150975
0.000316	0.432	0.373	0.853	0.994	0.287	0.0367	1	0.00831	0.988	0.00311	0.159	0.178	0.989	0.74	0.995	0.00156	0.00296	0.992	1	0.767	1	0.0867	0.994	0.987	0.997	0	0	0	1	0	1	0	1.02	2.32	CARBOPLATIN	SUNITINIB	BT549	0.32837552	0.12357922	0.22597736
0.000316	0.933	0.373	0.751	0.994	1	0.0367	0.999	0.00831	0.103	0.00311	0.499	0.178	1	0.74	0.998	0.00156	0.00065	0.992	1	0.767	0.948	0.0867	0.825	0.987	1	0	0	0	1	0	1	0	0.11	0.45	CARBOPLATIN	NSC733504	BT549	-0.16415986	-0.26699576	-0.21557781
0.000316	0.00148	0.373	0.104	0.994	0.925	0.0367	0.9	0.00831	0.742	0.00311	1.9e-05	0.178	0.301	0.74	0.00871	0.00156	0.903	0.992	0.000172	0.767	0.338	0.0867	0.987	0.987	0.988	0	0	0	1	0	1	0	0.13	0.26	CARBOPLATIN	MITOTANE	BT549	-0.10833933	0.10327166	-0.0025338344
0.000316	0.442	0.373	0.0196	0.994	0.0115	0.0367	0.256	0.00831	0.0732	0.00311	0.014	0.178	0.824	0.74	0.859	0.00156	0.0191	0.992	1	0.767	0.752	0.0867	0.267	0.987	0.998	0	0	0	1	0	1	0	6.99	3.96	CARBOPLATIN	METHOXSALEN	BT549	0.15264785	0.31050313	0.23157549
0.000316	3.91e-05	0.373	0.789	0.994	0.122	0.0367	0.174	0.00831	0.000767	0.00311	0.766	0.178	0.034	0.74	1	0.00156	0.991	0.992	0.0139	0.767	0.0299	0.0867	0.835	0.987	0.995	0	0	0	1	0	1	0	-3.77	-5.02	CARBOPLATIN	CO-V	BT549	-0.10484662	-0.19450977	-0.1496782
0.000316	0.026	0.373	0.655	0.994	0.165	0.0367	0.219	0.00831	0.00723	0.00311	0.000387	0.178	0.176	0.74	0.993	0.00156	0.888	0.992	0.598	0.767	0.19	0.0867	0.697	0.987	0.992	0	0	0	1	0	1	0	4.02	-0.67	CARBOPLATIN	THALIDOMIDE	BT549	-0.004579909	-0.23088366	-0.11773178
0.000316	0.174	0.373	0.759	0.994	0.991	0.0367	0.998	0.00831	0.00886	0.00311	0.0115	0.178	1	0.74	0.997	0.00156	0.0827	0.992	1	0.767	0.974	0.0867	0.946	0.987	0.999	0	0	0	1	0	1	0	2.73	-5.42	CARBOPLATIN	PACLITAXEL	BT549	-0.59878427	-0.738079	-0.66843164
0.000316	0.646	0.373	0.69	0.994	0.999	0.0367	0.61	0.00831	0.841	0.00311	0.0202	0.178	0.999	0.74	0.983	0.00156	0.000373	0.992	0.98	0.767	0.0655	0.0867	0.713	0.987	0.997	0	0	0	1	0	1	0	1.15	-0.14	CARBOPLATIN	ANTIBIOTIC AD 32	BT549	0.102423504	-0.019581549	0.041420978
0.000316	0.888	0.373	0.0929	0.994	0.37	0.0367	0.46	0.00831	0.0545	0.00311	0.0116	0.178	0.967	0.74	0.576	0.00156	0.944	0.992	1	0.767	0.815	0.0867	0.311	0.987	0.999	0	0	0	1	0	1	0	2.16	-5.66	CARBOPLATIN	SN-38	BT549	-0.5888012	-0.60955316	-0.5991772
0.000316	0.0231	0.373	0.0957	0.994	0.996	0.0367	0.0245	0.00831	0.018	0.00311	4.64e-05	0.178	0.0022	0.74	0.136	0.00156	1	0.992	0.00127	0.767	0.0849	0.0867	0.723	0.987	0.586	0	0	0	1	0	1	0	-1.19	-3.62	CARBOPLATIN	CARMUSTINE	BT549	-0.24980208	-0.3325232	-0.29116264
0.000316	1.28e-05	0.373	0.97	0.994	0.0722	0.0367	0.0558	0.00831	0.219	0.00311	0.189	0.178	0.374	0.74	0.0394	0.00156	0.584	0.992	0.998	0.767	0.907	0.0867	0.471	0.987	1	0	0	0	1	0	1	0	-2.1	-4.63	CARBOPLATIN	TRIETHYLENEMELAMINE	BT549	-0.58749455	-0.4830619	-0.5352782
0.000316	0.136	0.373	0.939	0.994	0.0154	0.0367	0.00336	0.00831	0.0864	0.00311	0.000864	0.178	3.08e-05	0.74	0.888	0.00156	0.533	0.992	0.888	0.767	0.984	0.0867	0.956	0.987	0.961	0	0	0	1	0	1	0	0.54	-1.02	CARBOPLATIN	ALLOPURINOL	BT549	-0.38877627	-0.44347066	-0.41612345
0.000316	0.972	0.373	0.424	0.994	1	0.0367	0.87	0.00831	0.482	0.00311	0.369	0.178	0.998	0.74	1	0.00156	0.000952	0.992	0.975	0.767	0.035	0.0867	0.964	0.987	0.998	0	0	0	1	0	1	0	-1.88	-9.24	CARBOPLATIN	BLEOMYCIN	BT549	-0.9288101	-0.77103424	-0.8499222
0.000316	0.146	0.373	0.911	0.994	0.975	0.0367	0.00264	0.00831	0.947	0.00311	0.465	0.178	2.16e-05	0.74	0.895	0.00156	0.999	0.992	1	0.767	1	0.0867	0.849	0.987	0.617	0	0	0	1	0	1	0	-1.05	-3.19	CARBOPLATIN	HYDROXYUREA	BT549	-0.33989874	-0.63030756	-0.48510313
0.000316	0.619	0.373	0.89	0.994	0.969	0.0367	0.0539	0.00831	0.334	0.00311	3.96e-05	0.178	1	0.74	0.078	0.00156	1.05e-06	0.992	0.955	0.767	0.392	0.0867	0.824	0.987	0.988	0	0	0	1	0	1	0	-3.03	-0.14	CARBOPLATIN	FULVESTRANT	BT549	0.12104018	0.028126482	0.07458333
0.000316	0.000517	0.373	0.103	0.994	0.971	0.0367	0.162	0.00831	0.912	0.00311	0.159	0.178	0.696	0.74	0.997	0.00156	0.1	0.992	0.989	0.767	0.0506	0.0867	0.929	0.987	0.952	0	0	0	1	0	1	0	-6.05	-5.02	CARBOPLATIN	1-(5-DEOXYPENTOFURANOSYL)-5-FLUORO-4-{[(PENTYLOXY)CARBONYL]AMINO}PYRIMIDIN-2(1H)-ONE	BT549	0.43412018	0.27190557	0.35301286
0.000316	1	0.373	0.897	0.994	0.999	0.0367	0.000125	0.00831	0.00595	0.00311	2.07e-05	0.178	1	0.74	0.999	0.00156	0.000111	0.992	0.998	0.767	1	0.0867	0.612	0.987	1	0	0	0	1	0	1	0	-1.91	-5.94	CARBOPLATIN	EMCYT (PHARMACIA)	BT549	-0.4831558	-0.61849266	-0.5508242
0.000316	0.994	0.373	0.976	0.994	0.999	0.0367	0.827	0.00831	0.744	0.00311	0.921	0.178	0.998	0.74	1	0.00156	0.000267	0.992	1	0.767	0.99	0.0867	0.89	0.987	0.997	0	0	0	1	0	1	0	2.16	-0.18	CARBOPLATIN	VINBLASTINE SULFATE	BT549	-0.103195556	0.01748719	-0.042854182
0.000316	0.000399	0.373	0.486	0.994	0.467	0.0367	0.000584	0.00831	0.000413	0.00311	0.56	0.178	0.309	0.74	0.999	0.00156	0.996	0.992	0.962	0.767	0.123	0.0867	0.866	0.987	0.981	0	0	0	1	0	1	0	1.27	-8.79	CARBOPLATIN	AZACYTIDINE	BT549	-0.7997518	-0.6252015	-0.7124767
0.000316	0.963	0.373	0.0897	0.994	1	0.0367	0.999	0.00831	0.937	0.00311	0.000168	0.178	0.999	0.74	0.796	0.00156	0.805	0.992	0.995	0.767	0.459	0.0867	0.643	0.987	0.99	0	0	0	1	0	1	0	-2.36	-1.66	CARBOPLATIN	BENDAMUSTINE HYDROCHLORIDE	BT549	-0.11552564	0.013505049	-0.051010296
0.000316	0.0123	0.373	0.868	0.994	0.99	0.0367	0.996	0.00831	0.0234	0.00311	9.42e-05	0.178	1	0.74	0.994	0.00156	0.0372	0.992	0.999	0.767	0.906	0.0867	0.943	0.987	0.554	0	0	0	1	0	1	0	0.09	-2.17	CARBOPLATIN	DOCETAXEL	BT549	0.53157294	-0.23386794	0.1488525
0.000316	5.36e-05	0.373	0.0734	0.994	0.719	0.0367	2.36e-05	0.00831	0.00217	0.00311	0.0707	0.178	2.18e-06	0.74	1.43e-06	0.00156	1	0.992	0.614	0.767	6.42e-05	0.0867	0.776	0.987	1	0	0	0	1	0	1	0	1.73	-2.47	CARBOPLATIN	BUSULFAN	BT549	-0.45799655	-0.34448332	-0.40123993
0.000316	4.27e-05	0.373	0.0427	0.994	0.0231	0.0367	0.0677	0.00831	0.000869	0.00311	0.123	0.178	0.868	0.74	1	0.00156	0.76	0.992	0.591	0.767	0.00677	0.0867	0.773	0.987	0.991	0	0	0	1	0	1	0	2.69	-1.6	CARBOPLATIN	BORTEZOMIB	BT549	-0.46208763	-0.13183522	-0.29696143
0.000316	0.312	0.373	0.991	0.994	0.0655	0.0367	0.0158	0.00831	0.851	0.00311	0.12	0.178	0.00137	0.74	0.933	0.00156	0.866	0.992	0.995	0.767	0.0899	0.0867	0.611	0.987	0.899	0	0	0	1	0	1	0	-7.27	-11.73	CARBOPLATIN	MERCAPTOPURINE	BT549	-1.2209146	-1.4742066	-1.3475606
0.000316	0.817	0.373	0.499	0.994	1	0.0367	0.999	0.00831	0.0496	0.00311	0.301	0.178	1	0.74	0.999	0.00156	0.000498	0.992	1	0.767	0.971	0.0867	0.851	0.987	1	0	0	0	1	0	1	0	-1.72	-3.99	CARBOPLATIN	ANTIBIOTIC AY 22989	BT549	-0.49303675	-0.4485073	-0.47077203
0.000316	0.000332	0.373	0.819	0.994	0.995	0.0367	0.998	0.00831	0.0101	0.00311	9.6e-05	0.178	0.944	0.74	0.641	0.00156	0.983	0.992	1	0.767	0.994	0.0867	0.666	0.987	0.999	0	0	0	1	0	1	0	-3.99	-6.72	CARBOPLATIN	MITOMYCINE	BT549	-0.60687685	-0.85444796	-0.7306624
0.000316	0.00814	0.373	0.995	0.994	0.0413	0.0367	0.0806	0.00831	0.0787	0.00311	0.000362	0.178	0.000133	0.74	0.104	0.00156	0.886	0.992	0.0127	0.767	0.253	0.0867	0.969	0.987	0.928	0	0	0	1	0	1	0	-0.71	-2.21	CARBOPLATIN	TEMOZOLOMIDE	BT549	0.18686265	0.2780472	0.23245493
0.000316	0.165	0.373	0.795	0.994	0.799	0.0367	0.000405	0.00831	0.477	0.00311	0.348	0.178	1	0.74	0.931	0.00156	0.998	0.992	1	0.767	0.988	0.0867	0.453	0.987	1	0	0	0	1	0	1	0	-3.22	-3.24	CARBOPLATIN	ZOLEDRONIC ACID	BT549	-0.09388792	-0.17411536	-0.13400164
0.000316	0.0059	0.373	0.0827	0.994	0.943	0.0367	0.0395	0.00831	0.00307	0.00311	5.79e-09	0.178	0.00204	0.74	0.000332	0.00156	1	0.992	0.901	0.767	0.41	0.0867	0.357	0.987	0.977	0	0	0	1	0	1	0	-6.71	-7.32	CARBOPLATIN	PIPOBROMAN	BT549	-0.5106582	-0.4403842	-0.4755212
0.000316	1	0.373	0.126	0.994	0.999	0.0367	1	0.00831	0.961	0.00311	0.883	0.178	1	0.74	1	0.00156	0.011	0.992	0.998	0.767	1	0.0867	0.598	0.987	0.437	0	0	0	1	0	1	0	6.82	-0.23	CARBOPLATIN	ERLOTINIB HYDROCHLORIDE	BT549	0.05433304	0.1957681	0.12505057
0.000316	0.913	0.373	0.51	0.994	0.996	0.0367	0.343	0.00831	0.301	0.00311	0.997	0.178	1	0.74	0.982	0.00156	0.00102	0.992	1	0.767	1	0.0867	0.61	0.987	0.997	0	0	0	1	0	1	0	1.94	7.26	CARBOPLATIN	DASATINIB	BT549	0.37980002	0.48425862	0.4320293
0.000316	0.325	0.373	0.026	0.994	0.368	0.0367	0.944	0.00831	0.194	0.00311	0.859	0.178	0.988	0.74	1	0.00156	0.000154	0.992	0.606	0.767	0.997	0.0867	0.903	0.987	0.965	0	0	0	1	0	1	0	1.96	-0.16	CARBOPLATIN	ROMIDEPSIN	BT549	0.46538624	0.42842212	0.44690418
0.000316	0.000578	0.373	0.333	0.994	0.164	0.0367	0.00476	0.00831	0.00741	0.00311	0.000129	0.178	0.373	0.74	0.99	0.00156	0.239	0.992	0.41	0.767	0.102	0.0867	0.952	0.987	0.997	0	0	0	1	0	1	0	9.84	5.75	CARBOPLATIN	CHEMBL277800	BT549	0.0307663	-0.02519735	0.0027844757
0.000316	0.108	0.373	0.913	0.994	0.305	0.0367	0.708	0.00831	0.0219	0.00311	0.794	0.178	0.00556	0.74	0.104	0.00156	0.656	0.992	0.0237	0.767	0.386	0.0867	0.743	0.987	0.989	0	0	0	1	0	1	0	-0.5	-2.79	CARBOPLATIN	IMIQUIMOD	BT549	0.08389801	0.12531304	0.104605526
0.000316	0.192	0.373	0.889	0.994	0.999	0.0367	0.963	0.00831	0.958	0.00311	0.0869	0.178	0.772	0.74	0.64	0.00156	0.0209	0.992	0.909	0.767	0.825	0.0867	0.824	0.987	1	0	0	0	1	0	1	0	1.84	-0.83	CARBOPLATIN	NSC256439	BT549	-0.3666898	-0.5243657	-0.44552776
0.0231	0.000227	0.0957	0.426	0.996	0.162	0.0245	3.42e-06	0.018	0.162	4.64e-05	0.00447	0.0022	0.0177	0.136	0.128	1	0.99	0.00127	1	0.0849	0.992	0.723	0.697	0.586	0.996	0	0	0	1	0	1	0	-5.23	-5.54	CARMUSTINE	AMIFOSTINE	BT549	0.24131787	0.0797927	0.16055529
0.0231	4.27e-05	0.0957	0.0427	0.996	0.0231	0.0245	0.0677	0.018	0.000869	4.64e-05	0.123	0.0022	0.868	0.136	1	1	0.76	0.00127	0.591	0.0849	0.00677	0.723	0.773	0.586	0.991	0	0	0	1	0	1	0	-0.83	-2.22	CARMUSTINE	BORTEZOMIB	BT549	-0.052617483	0.14108813	0.044235323
0.0231	1	0.0957	0.897	0.996	0.999	0.0245	0.000125	0.018	0.00595	4.64e-05	2.07e-05	0.0022	1	0.136	0.999	1	0.000111	0.00127	0.998	0.0849	1	0.723	0.612	0.586	1	0	0	0	1	0	1	0	-1.69	-5.29	CARMUSTINE	EMCYT (PHARMACIA)	BT549	-0.2421067	0.21921325	-0.011446729
0.0231	1	0.0957	0.126	0.996	0.999	0.0245	1	0.018	0.961	4.64e-05	0.883	0.0022	1	0.136	1	1	0.011	0.00127	0.998	0.0849	1	0.723	0.598	0.586	0.437	0	0	0	1	0	1	0	1.84	0.91	CARMUSTINE	ERLOTINIB HYDROCHLORIDE	BT549	0.30542183	0.27911484	0.29226834
0.0231	0.0452	0.0957	0.894	0.996	0.991	0.0245	0.832	0.018	0.6	4.64e-05	0.878	0.0022	1	0.136	1	1	0.00038	0.00127	1	0.0849	0.285	0.723	0.941	0.586	0.972	0	0	0	1	0	1	0	-1.68	-0.05	CARMUSTINE	IXABEPILONE	BT549	0.15534253	-0.09722074	0.029060896
0.0231	0.00201	0.0957	0.00252	0.996	0.983	0.0245	0.994	0.018	0.768	4.64e-05	0.302	0.0022	0.373	0.136	0.997	1	1	0.00127	0.00491	0.0849	0.749	0.723	0.899	0.586	0.513	0	0	0	1	0	1	0	-0.72	-5.17	CARMUSTINE	CISPLATINO	BT549	-0.4200483	-0.44166434	-0.43085632
0.0231	0.00242	0.0957	0.109	0.996	0.000238	0.0245	0.0051	0.018	0.0797	4.64e-05	0.00954	0.0022	0.00472	0.136	0.0371	1	1	0.00127	0.0194	0.0849	0.00202	0.723	0.00597	0.586	0.979	0	0	0	1	0	1	0	3.69	3.24	CARMUSTINE	ARSENIC TRIOXIDE	BT549	0.13560325	0.2625714	0.19908732
0.0231	0.192	0.0957	0.889	0.996	0.999	0.0245	0.963	0.018	0.958	4.64e-05	0.0869	0.0022	0.772	0.136	0.64	1	0.0209	0.00127	0.909	0.0849	0.825	0.723	0.824	0.586	1	0	0	0	1	0	1	0	-3.26	-3.18	CARMUSTINE	NSC256439	BT549	0.0017245114	-0.35793972	-0.1781076
0.0231	0.998	0.0957	0.206	0.996	1	0.0245	0.999	0.018	0.94	4.64e-05	0.968	0.0022	0.994	0.136	0.285	1	0.000336	0.00127	0.991	0.0849	0.961	0.723	0.927	0.586	0.999	0	0	0	1	0	1	0	-4.81	-4.76	CARMUSTINE	ADM HYDROCHLORIDE	BT549	-0.41805398	-0.39419594	-0.40612495
0.0715	0.994	0.105	0.976	0.7	0.999	0.649	0.827	0.705	0.744	0.036	0.921	0.815	0.998	0.729	1	0.0591	0.000267	0.98	1	0.999	0.99	0.955	0.89	1	0.997	0	0	0	1	0	1	0	-6	-3.23	CELECOXIB	VINBLASTINE SULFATE	BT549	0.44372317	0.27988407	0.36180362
0.0715	0.000517	0.105	0.103	0.7	0.971	0.649	0.162	0.705	0.912	0.036	0.159	0.815	0.696	0.729	0.997	0.0591	0.1	0.98	0.989	0.999	0.0506	0.955	0.929	1	0.952	0	0	0	1	0	1	0	-7.35	-4.58	CELECOXIB	1-(5-DEOXYPENTOFURANOSYL)-5-FLUORO-4-{[(PENTYLOXY)CARBONYL]AMINO}PYRIMIDIN-2(1H)-ONE	BT549	0.5307764	0.5579113	0.5443438
0.0715	0.000227	0.105	0.426	0.7	0.162	0.649	3.42e-06	0.705	0.162	0.036	0.00447	0.815	0.0177	0.729	0.128	0.0591	0.99	0.98	1	0.999	0.992	0.955	0.697	1	0.996	0	0	0	1	0	1	0	-2.84	-0.38	CELECOXIB	AMIFOSTINE	BT549	0.38063633	0.38657084	0.38360357
0.0715	0.722	0.105	0.0651	0.7	1	0.649	0.759	0.705	0.595	0.036	0.399	0.815	0.342	0.729	0.602	0.0591	1	0.98	1	0.999	0.222	0.955	0.735	1	0.388	0	0	0	1	0	1	0	0.7	-1.37	CELECOXIB	AMINOLEVULINIC ACID HYDROCHLORIDE	BT549	-0.34088856	-0.30625015	-0.32356936
0.0715	0.98	0.105	0.964	0.7	0.999	0.649	0.889	0.705	0.598	0.036	0.909	0.815	0.996	0.729	1	0.0591	0.000169	0.98	1	0.999	0.993	0.955	0.859	1	0.804	0	0	0	1	0	1	0	-2.36	-0.87	CELECOXIB	VINCRISTINE SULFATE	BT549	0.10227905	0.1395719	0.12092548
0.0715	0.000332	0.105	0.819	0.7	0.995	0.649	0.998	0.705	0.0101	0.036	9.6e-05	0.815	0.944	0.729	0.641	0.0591	0.983	0.98	1	0.999	0.994	0.955	0.666	1	0.999	0	0	0	1	0	1	0	-2.17	-1.18	CELECOXIB	MITOMYCINE	BT549	-0.148529	-0.21304432	-0.18078665
0.0715	0.872	0.105	0.0903	0.7	1	0.649	0.999	0.705	0.0803	0.036	0.969	0.815	1	0.729	1	0.0591	0.73	0.98	0.999	0.999	1	0.955	0.966	1	0.728	0	0	0	1	0	1	0	-6.11	-4.21	CELECOXIB	PROCARBAZINE HYDROCHLORIDE	BT549	0.33858272	0.23159415	0.28508842
0.0715	4.27e-05	0.105	0.0427	0.7	0.0231	0.649	0.0677	0.705	0.000869	0.036	0.123	0.815	0.868	0.729	1	0.0591	0.76	0.98	0.591	0.999	0.00677	0.955	0.773	1	0.991	0	0	0	1	0	1	0	2.36	3.72	CELECOXIB	BORTEZOMIB	BT549	0.6715862	0.72248465	0.69703543
0.0715	0.95	0.105	0.0683	0.7	1	0.649	0.194	0.705	0.0147	0.036	0.288	0.815	0.996	0.729	1	0.0591	0.443	0.98	0.993	0.999	0.791	0.955	0.929	1	0.998	0	0	0	1	0	1	0	2.46	1.31	CELECOXIB	CYTARABINE HYDROCHLORIDE	BT549	-0.2991353	-0.426912	-0.36302364
0.0715	0.963	0.105	0.0897	0.7	1	0.649	0.999	0.705	0.937	0.036	0.000168	0.815	0.999	0.729	0.796	0.0591	0.805	0.98	0.995	0.999	0.459	0.955	0.643	1	0.99	0	0	0	1	0	1	0	2.04	1.69	CELECOXIB	BENDAMUSTINE HYDROCHLORIDE	BT549	0.22961628	0.37202683	0.30082154
0.0715	0.817	0.105	0.499	0.7	1	0.649	0.999	0.705	0.0496	0.036	0.301	0.815	1	0.729	0.999	0.0591	0.000498	0.98	1	0.999	0.971	0.955	0.851	1	1	0	0	0	1	0	1	0	-2.74	-1.53	CELECOXIB	ANTIBIOTIC AY 22989	BT549	0.980312	0.52981895	0.75506544
0.0715	0.000316	0.105	0.373	0.7	0.994	0.649	0.0367	0.705	0.00831	0.036	0.00311	0.815	0.178	0.729	0.74	0.0591	0.00156	0.98	0.992	0.999	0.767	0.955	0.0867	1	0.987	0	0	0	1	0	1	0	3.34	-0.87	CELECOXIB	CARBOPLATIN	BT549	-0.028106488	-0.032253757	-0.030180123
0.0715	0.989	0.105	0.444	0.7	0.245	0.649	1	0.705	0.997	0.036	1	0.815	0.993	0.729	0.314	0.0591	0.0105	0.98	1	0.999	1	0.955	0.969	1	0.993	0	0	0	1	0	1	0	-0.77	-0.43	CELECOXIB	SORAFENIB	BT549	0.2912978	0.42000267	0.35565025
0.0715	0.00319	0.105	0.442	0.7	1	0.649	0.0241	0.705	0.282	0.036	0.00253	0.815	0.998	0.729	0.0303	0.0591	1	0.98	0.998	0.999	0.855	0.955	0.531	1	1	0	0	0	1	0	1	0	4.82	4.8	CELECOXIB	CYCLOPHOSPHAMIDE	BT549	0.5630387	0.5000064	0.5315225
0.0715	0.0263	0.105	0.822	0.7	0.62	0.649	0.999	0.705	0.261	0.036	0.0101	0.815	0.84	0.729	0.972	0.0591	0.165	0.98	1	0.999	0.542	0.955	0.853	1	0.988	0	0	0	1	0	1	0	-2.37	-4.27	CELECOXIB	QUINACRINE HYDROCHLORIDE	BT549	-0.15550837	-0.06259432	-0.10905135
0.0715	0.165	0.105	0.795	0.7	0.799	0.649	0.000405	0.705	0.477	0.036	0.348	0.815	1	0.729	0.931	0.0591	0.998	0.98	1	0.999	0.988	0.955	0.453	1	1	0	0	0	1	0	1	0	1.29	1.54	CELECOXIB	ZOLEDRONIC ACID	BT549	0.4530228	0.42815733	0.44059008
0.0715	1.28e-05	0.105	0.97	0.7	0.0722	0.649	0.0558	0.705	0.219	0.036	0.189	0.815	0.374	0.729	0.0394	0.0591	0.584	0.98	0.998	0.999	0.907	0.955	0.471	1	1	0	0	0	1	0	1	0	-2.88	-7.53	CELECOXIB	TRIETHYLENEMELAMINE	BT549	-0.59197146	-0.70726687	-0.64961916
0.0715	0.00057	0.105	0.496	0.7	0.0182	0.649	0.27	0.705	0.00218	0.036	0.999	0.815	0.999	0.729	0.973	0.0591	0.00011	0.98	0.914	0.999	0.151	0.955	0.51	1	0.91	0	0	0	1	0	1	0	3.61	3.04	CELECOXIB	TRETINOIN	BT549	0.8929977	0.93029374	0.9116457
0.0715	0.0059	0.105	0.0827	0.7	0.943	0.649	0.0395	0.705	0.00307	0.036	5.79e-09	0.815	0.00204	0.729	0.000332	0.0591	1	0.98	0.901	0.999	0.41	0.955	0.357	1	0.977	0	0	0	1	0	1	0	-4.01	-4.99	CELECOXIB	PIPOBROMAN	BT549	-0.4352213	-0.4585839	-0.4469026
0.0715	1	0.105	0.126	0.7	0.999	0.649	1	0.705	0.961	0.036	0.883	0.815	1	0.729	1	0.0591	0.011	0.98	0.998	0.999	1	0.955	0.598	1	0.437	0	0	0	1	0	1	0	-3	-0.27	CELECOXIB	ERLOTINIB HYDROCHLORIDE	BT549	0.49638137	0.50126886	0.49882513
0.0715	0.888	0.105	0.0929	0.7	0.37	0.649	0.46	0.705	0.0545	0.036	0.0116	0.815	0.967	0.729	0.576	0.0591	0.944	0.98	1	0.999	0.815	0.955	0.311	1	0.999	0	0	0	1	0	1	0	-0.39	-5.78	CELECOXIB	SN-38	BT549	-0.19482613	-0.11021087	-0.1525185
0.0715	4.62e-05	0.105	0.212	0.7	0.984	0.649	0.448	0.705	0.000373	0.036	0.496	0.815	0.0277	0.729	0.997	0.0591	0.804	0.98	0.812	0.999	0.279	0.955	0.771	1	0.982	0	0	0	1	0	1	0	-1.37	10.17	CELECOXIB	NSC 85998	BT549	1.0324088	0.9840754	1.0082421
0.0715	0.442	0.105	0.0196	0.7	0.0115	0.649	0.256	0.705	0.0732	0.036	0.014	0.815	0.824	0.729	0.859	0.0591	0.0191	0.98	1	0.999	0.752	0.955	0.267	1	0.998	0	0	0	1	0	1	0	-16.85	-6.81	CELECOXIB	METHOXSALEN	BT549	0.45787844	0.48174572	0.4698121
0.0715	0.805	0.105	0.902	0.7	1	0.649	1	0.705	0.975	0.036	0.000441	0.815	0.997	0.729	0.462	0.0591	0.00967	0.98	0.988	0.999	0.99	0.955	0.746	1	1	0	0	0	1	0	1	0	-0.73	-0.23	CELECOXIB	PLICAMYCIN	BT549	1.1239997	0.89216536	1.0080825
0.0715	0.913	0.105	0.51	0.7	0.996	0.649	0.343	0.705	0.301	0.036	0.997	0.815	1	0.729	0.982	0.0591	0.00102	0.98	1	0.999	1	0.955	0.61	1	0.997	0	0	0	1	0	1	0	2.95	2.68	CELECOXIB	DASATINIB	BT549	0.5233348	0.49688876	0.5101118
0.0715	0.00814	0.105	0.995	0.7	0.0413	0.649	0.0806	0.705	0.0787	0.036	0.000362	0.815	0.000133	0.729	0.104	0.0591	0.886	0.98	0.0127	0.999	0.253	0.955	0.969	1	0.928	0	0	0	1	0	1	0	2.64	2.1	CELECOXIB	TEMOZOLOMIDE	BT549	0.57051635	0.5847056	0.57761097
0.0715	3.91e-05	0.105	0.789	0.7	0.122	0.649	0.174	0.705	0.000767	0.036	0.766	0.815	0.034	0.729	1	0.0591	0.991	0.98	0.0139	0.999	0.0299	0.955	0.835	1	0.995	0	0	0	1	0	1	0	-2.78	-2.49	CELECOXIB	CO-V	BT549	0.7599224	0.827972	0.7939472
0.0715	0.0123	0.105	0.868	0.7	0.99	0.649	0.996	0.705	0.0234	0.036	9.42e-05	0.815	1	0.729	0.994	0.0591	0.0372	0.98	0.999	0.999	0.906	0.955	0.943	1	0.554	0	0	0	1	0	1	0	8.06	5.98	CELECOXIB	DOCETAXEL	BT549	1.3683119	1.3596169	1.3639643
0.0715	5.36e-05	0.105	0.0734	0.7	0.719	0.649	2.36e-05	0.705	0.00217	0.036	0.0707	0.815	2.18e-06	0.729	1.43e-06	0.0591	1	0.98	0.614	0.999	6.42e-05	0.955	0.776	1	1	0	0	0	1	0	1	0	1.62	0.07	CELECOXIB	BUSULFAN	BT549	-0.028325625	-0.037428074	-0.03287685
0.0715	0.00795	0.105	0.438	0.7	1	0.649	0.0334	0.705	0.113	0.036	0.00445	0.815	0.997	0.729	0.0294	0.0591	1	0.98	0.999	0.999	0.894	0.955	0.521	1	1	0	0	0	1	0	1	0	8.56	3.72	CELECOXIB	IFOSFAMIDE	BT549	0.5613777	0.45583645	0.5086071
0.0715	0.174	0.105	0.759	0.7	0.991	0.649	0.998	0.705	0.00886	0.036	0.0115	0.815	1	0.729	0.997	0.0591	0.0827	0.98	1	0.999	0.974	0.955	0.946	1	0.999	0	0	0	1	0	1	0	15.55	13.66	CELECOXIB	PACLITAXEL	BT549	1.5853179	1.1779072	1.3816125
0.0715	1	0.105	0.733	0.7	0.84	0.649	0.817	0.705	0.342	0.036	0.998	0.815	0.999	0.729	0.621	0.0591	0.00103	0.98	1	0.999	0.998	0.955	0.987	1	0.982	0	0	0	1	0	1	0	7.43	8.54	CELECOXIB	NILOTINIB	BT549	0.64674634	0.63456374	0.64065504
0.0715	0.00186	0.105	0.813	0.7	0.0752	0.649	0.00316	0.705	0.00798	0.036	0.000406	0.815	0.0034	0.729	0.961	0.0591	0.728	0.98	0.14	0.999	0.523	0.955	0.714	1	0.995	0	0	0	1	0	1	0	-2.82	-1.83	CELECOXIB	CHEMBL17639	BT549	0.059296012	0.004368648	0.03183233
0.0715	0.026	0.105	0.655	0.7	0.165	0.649	0.219	0.705	0.00723	0.036	0.000387	0.815	0.176	0.729	0.993	0.0591	0.888	0.98	0.598	0.999	0.19	0.955	0.697	1	0.992	0	0	0	1	0	1	0	-4.61	-2.7	CELECOXIB	THALIDOMIDE	BT549	0.5280777	0.56608796	0.54708284
0.0715	0.325	0.105	0.026	0.7	0.368	0.649	0.944	0.705	0.194	0.036	0.859	0.815	0.988	0.729	1	0.0591	0.000154	0.98	0.606	0.999	0.997	0.955	0.903	1	0.965	0	0	0	1	0	1	0	3.4	3.21	CELECOXIB	ROMIDEPSIN	BT549	0.6376084	0.5656621	0.6016352
0.0715	1	0.105	0.897	0.7	0.999	0.649	0.000125	0.705	0.00595	0.036	2.07e-05	0.815	1	0.729	0.999	0.0591	0.000111	0.98	0.998	0.999	1	0.955	0.612	1	1	0	0	0	1	0	1	0	1.02	-3.47	CELECOXIB	EMCYT (PHARMACIA)	BT549	0.34688106	0.4347771	0.3908291
0.0715	0.972	0.105	0.424	0.7	1	0.649	0.87	0.705	0.482	0.036	0.369	0.815	0.998	0.729	1	0.0591	0.000952	0.98	0.975	0.999	0.035	0.955	0.964	1	0.998	0	0	0	1	0	1	0	-2.28	-7.88	CELECOXIB	BLEOMYCIN	BT549	-0.41527563	-0.4022766	-0.4087761
0.0715	0.000797	0.105	0.883	0.7	0.0918	0.649	0.000213	0.705	0.00174	0.036	0.533	0.815	0.00668	0.729	0.999	0.0591	1	0.98	0.895	0.999	0.465	0.955	0.695	1	0.979	0	0	0	1	0	1	0	-2.09	-4.69	CELECOXIB	NSC-127716	BT549	-0.20647478	-0.2789926	-0.24273369
0.0715	0.432	0.105	0.853	0.7	0.287	0.649	1	0.705	0.988	0.036	0.159	0.815	0.989	0.729	0.995	0.0591	0.00296	0.98	1	0.999	1	0.955	0.994	1	0.997	0	0	0	1	0	1	0	0.6	2.4	CELECOXIB	SUNITINIB	BT549	0.5621992	0.58234054	0.57226986
0.0715	9.99e-05	0.105	0.211	0.7	0.115	0.649	0.00482	0.705	0.000763	0.036	0.00803	0.815	0.272	0.729	0.994	0.0591	0.104	0.98	0.159	0.999	0.269	0.955	0.891	1	0.997	0	0	0	1	0	1	0	-3.24	-4.75	CELECOXIB	FLUDARABINE BASE	BT549	0.108213894	-0.0385959	0.034808997
0.0715	0.997	0.105	0.968	0.7	0.985	0.649	0.127	0.705	0.00493	0.036	0.112	0.815	0.993	0.729	0.789	0.0591	0.000105	0.98	1	0.999	0.994	0.955	0.806	1	1	0	0	0	1	0	1	0	-2.35	0.24	CELECOXIB	IMATINIB	BT549	0.80236	0.7940308	0.79819536
0.0715	0.000399	0.105	0.486	0.7	0.467	0.649	0.000584	0.705	0.000413	0.036	0.56	0.815	0.309	0.729	0.999	0.0591	0.996	0.98	0.962	0.999	0.123	0.955	0.866	1	0.981	0	0	0	1	0	1	0	1.44	-8.1	CELECOXIB	AZACYTIDINE	BT549	-0.28659606	-0.023583561	-0.15508981
0.0715	0.0445	0.105	0.0131	0.7	0.946	0.649	0.273	0.705	0.0296	0.036	0.0584	0.815	0.0648	0.729	0.144	0.0591	1	0.98	0.998	0.999	0.142	0.955	0.482	1	0.968	0	0	0	1	0	1	0	-5.47	-3.1	CELECOXIB	ANASTROZOLE	BT549	0.121863104	0.02131717	0.07159014
0.0715	0.00347	0.105	0.656	0.7	0.994	0.649	0.935	0.705	0.708	0.036	0.0129	0.815	0.978	0.729	0.122	0.0591	0.0194	0.98	1	0.999	0.515	0.955	0.453	1	0.999	0	0	0	1	0	1	0	-2.01	-0.56	CELECOXIB	TAMOXIFEN CITRATE	BT549	0.15886597	0.16358784	0.1612269
0.0715	0.146	0.105	0.911	0.7	0.975	0.649	0.00264	0.705	0.947	0.036	0.465	0.815	2.16e-05	0.729	0.895	0.0591	0.999	0.98	1	0.999	1	0.955	0.849	1	0.617	0	0	0	1	0	1	0	-1.58	-1.14	CELECOXIB	HYDROXYUREA	BT549	0.30340755	0.4754222	0.38941488
0.0715	0.933	0.105	0.751	0.7	1	0.649	0.999	0.705	0.103	0.036	0.499	0.815	1	0.729	0.998	0.0591	0.00065	0.98	1	0.999	0.948	0.955	0.825	1	1	0	0	0	1	0	1	0	2.28	1.29	CELECOXIB	NSC733504	BT549	0.21259797	0.32164156	0.26711977
0.0715	0.312	0.105	0.991	0.7	0.0655	0.649	0.0158	0.705	0.851	0.036	0.12	0.815	0.00137	0.729	0.933	0.0591	0.866	0.98	0.995	0.999	0.0899	0.955	0.611	1	0.899	0	0	0	1	0	1	0	-2.39	-11.97	CELECOXIB	MERCAPTOPURINE	BT549	-1.0433338	-0.8785496	-0.9609417
0.0715	0.00148	0.105	0.104	0.7	0.925	0.649	0.9	0.705	0.742	0.036	1.9e-05	0.815	0.301	0.729	0.00871	0.0591	0.903	0.98	0.000172	0.999	0.338	0.955	0.987	1	0.988	0	0	0	1	0	1	0	-0.97	2.4	CELECOXIB	MITOTANE	BT549	0.41920403	0.37398297	0.3965935
0.0715	0.0231	0.105	0.0957	0.7	0.996	0.649	0.0245	0.705	0.018	0.036	4.64e-05	0.815	0.0022	0.729	0.136	0.0591	1	0.98	0.00127	0.999	0.0849	0.955	0.723	1	0.586	0	0	0	1	0	1	0	-0.98	-1.55	CELECOXIB	CARMUSTINE	BT549	0.16930383	0.09905719	0.13418052
0.0715	0.0452	0.105	0.894	0.7	0.991	0.649	0.832	0.705	0.6	0.036	0.878	0.815	1	0.729	1	0.0591	0.00038	0.98	1	0.999	0.285	0.955	0.941	1	0.972	0	0	0	1	0	1	0	-2.01	-0.02	CELECOXIB	IXABEPILONE	BT549	0.74804235	0.80789024	0.77796626
0.0715	0.000578	0.105	0.333	0.7	0.164	0.649	0.00476	0.705	0.00741	0.036	0.000129	0.815	0.373	0.729	0.99	0.0591	0.239	0.98	0.41	0.999	0.102	0.955	0.952	1	0.997	0	0	0	1	0	1	0	2.83	1.63	CELECOXIB	CHEMBL277800	BT549	-0.00053773075	-0.06396762	-0.032252677
0.0715	1	0.105	0.211	0.7	1	0.649	0.964	0.705	0.117	0.036	0.861	0.815	0.999	0.729	0.679	0.0591	0.986	0.98	1	0.999	0.999	0.955	0.439	1	0.999	0	0	0	1	0	1	0	2.58	1.27	CELECOXIB	TOPOTECAN HYDROCHLORIDE	BT549	-0.49791038	-0.5066113	-0.5022608
0.0715	0.646	0.105	0.69	0.7	0.999	0.649	0.61	0.705	0.841	0.036	0.0202	0.815	0.999	0.729	0.983	0.0591	0.000373	0.98	0.98	0.999	0.0655	0.955	0.713	1	0.997	0	0	0	1	0	1	0	5.3	3.22	CELECOXIB	ANTIBIOTIC AD 32	BT549	0.36198115	0.2674835	0.3147323
0.0715	0.998	0.105	0.206	0.7	1	0.649	0.999	0.705	0.94	0.036	0.968	0.815	0.994	0.729	0.285	0.0591	0.000336	0.98	0.991	0.999	0.961	0.955	0.927	1	0.999	0	0	0	1	0	1	0	13.6	10.12	CELECOXIB	ADM HYDROCHLORIDE	BT549	0.22239852	0.22762814	0.22501333
0.0715	0.619	0.105	0.89	0.7	0.969	0.649	0.0539	0.705	0.334	0.036	3.96e-05	0.815	1	0.729	0.078	0.0591	1.05e-06	0.98	0.955	0.999	0.392	0.955	0.824	1	0.988	0	0	0	1	0	1	0	-1.79	-0.38	CELECOXIB	FULVESTRANT	BT549	0.48383692	0.3920168	0.43792686
0.0715	0.000492	0.105	0.221	0.7	0.495	0.649	0.0916	0.705	0.00964	0.036	0.131	0.815	0.602	0.729	1	0.0591	0.0532	0.98	0.936	0.999	0.00298	0.955	0.859	1	0.99	0	0	0	1	0	1	0	4.01	9.51	CELECOXIB	34793-34-5	BT549	0.48582056	0.43923753	0.46252906
0.0715	0.00327	0.105	0.0399	0.7	1	0.649	0.0647	0.705	0.358	0.036	0.161	0.815	0.0186	0.729	0.962	0.0591	4.82e-07	0.98	0.0715	0.999	1	0.955	0.983	1	1	0	0	0	1	0	1	0	-2.8	0.89	CELECOXIB	LAPATINIB	BT549	0.4449106	0.56613874	0.50552464
0.0715	0.944	0.105	0.0695	0.7	1	0.649	1	0.705	0.952	0.036	0.706	0.815	1	0.729	0.267	0.0591	1	0.98	0.42	0.999	1	0.955	0.285	1	0.984	0	0	0	1	0	1	0	-2.15	-4.67	CELECOXIB	MECHLORETHAMINE HYDROCHLORIDE	BT549	-0.6796916	-0.6161876	-0.64793956
0.0715	0.00712	0.105	0.577	0.7	0.998	0.649	0.964	0.705	0.993	0.036	0.182	0.815	0.999	0.729	0.521	0.0591	1	0.98	1	0.999	0.969	0.955	0.183	1	1	0	0	0	1	0	1	0	1.72	-3.76	CELECOXIB	THIOTEPA	BT549	-0.47415084	-0.39093268	-0.43254176
0.0715	0.00242	0.105	0.109	0.7	0.000238	0.649	0.0051	0.705	0.0797	0.036	0.00954	0.815	0.00472	0.729	0.0371	0.0591	1	0.98	0.0194	0.999	0.00202	0.955	0.00597	1	0.979	0	0	0	1	0	1	0	1.13	2.05	CELECOXIB	ARSENIC TRIOXIDE	BT549	0.36445275	0.64795625	0.5062045
0.0715	0.74	0.105	0.739	0.7	0.988	0.649	0.353	0.705	0.937	0.036	0.18	0.815	0.000204	0.729	0.0234	0.0591	0.997	0.98	0.977	0.999	0.992	0.955	0.348	1	0.981	0	0	0	1	0	1	0	-0.84	-2.79	CELECOXIB	ZOLINZA	BT549	-0.08297519	-0.30798241	-0.1954788
0.0715	0.136	0.105	0.939	0.7	0.0154	0.649	0.00336	0.705	0.0864	0.036	0.000864	0.815	3.08e-05	0.729	0.888	0.0591	0.533	0.98	0.888	0.999	0.984	0.955	0.956	1	0.961	0	0	0	1	0	1	0	0.84	1.56	CELECOXIB	ALLOPURINOL	BT549	0.308312	0.26861653	0.28846425
0.0715	0.108	0.105	0.913	0.7	0.305	0.649	0.708	0.705	0.0219	0.036	0.794	0.815	0.00556	0.729	0.104	0.0591	0.656	0.98	0.0237	0.999	0.386	0.955	0.743	1	0.989	0	0	0	1	0	1	0	-0.95	1.68	CELECOXIB	IMIQUIMOD	BT549	0.35629016	0.4762034	0.41624677
0.0715	0.192	0.105	0.889	0.7	0.999	0.649	0.963	0.705	0.958	0.036	0.0869	0.815	0.772	0.729	0.64	0.0591	0.0209	0.98	0.909	0.999	0.825	0.955	0.824	1	1	0	0	0	1	0	1	0	-3.58	-3.59	CELECOXIB	NSC256439	BT549	0.12456282	0.2691698	0.19686632
0.00186	4.27e-05	0.813	0.0427	0.0752	0.0231	0.00316	0.0677	0.00798	0.000869	0.000406	0.123	0.0034	0.868	0.961	1	0.728	0.76	0.14	0.591	0.523	0.00677	0.714	0.773	0.995	0.991	0	0	0	1	0	1	0	-8.01	-5.13	CHEMBL17639	BORTEZOMIB	BT549	-0.20554799	-0.3177757	-0.26166183
0.00186	0.000316	0.813	0.373	0.0752	0.994	0.00316	0.0367	0.00798	0.00831	0.000406	0.00311	0.0034	0.178	0.961	0.74	0.728	0.00156	0.14	0.992	0.523	0.767	0.714	0.0867	0.995	0.987	0	0	0	1	0	1	0	-0.32	0.31	CHEMBL17639	CARBOPLATIN	BT549	-0.24584496	0.03843278	-0.10370609
0.00186	0.000517	0.813	0.103	0.0752	0.971	0.00316	0.162	0.00798	0.912	0.000406	0.159	0.0034	0.696	0.961	0.997	0.728	0.1	0.14	0.989	0.523	0.0506	0.714	0.929	0.995	0.952	0	0	0	1	0	1	0	-6.57	-11.62	CHEMBL17639	1-(5-DEOXYPENTOFURANOSYL)-5-FLUORO-4-{[(PENTYLOXY)CARBONYL]AMINO}PYRIMIDIN-2(1H)-ONE	BT549	0.053202502	-0.04779748	0.0027025118
0.00186	1	0.813	0.126	0.0752	0.999	0.00316	1	0.00798	0.961	0.000406	0.883	0.0034	1	0.961	1	0.728	0.011	0.14	0.998	0.523	1	0.714	0.598	0.995	0.437	0	0	0	1	0	1	0	3.48	4.08	CHEMBL17639	ERLOTINIB HYDROCHLORIDE	BT549	0.2035596	0.1847386	0.1941491
0.00186	0.146	0.813	0.911	0.0752	0.975	0.00316	0.00264	0.00798	0.947	0.000406	0.465	0.0034	2.16e-05	0.961	0.895	0.728	0.999	0.14	1	0.523	1	0.714	0.849	0.995	0.617	0	0	0	1	0	1	0	3.92	2.76	CHEMBL17639	HYDROXYUREA	BT549	0.057243362	-0.08620588	-0.014481258
0.00186	0.108	0.813	0.913	0.0752	0.305	0.00316	0.708	0.00798	0.0219	0.000406	0.794	0.0034	0.00556	0.961	0.104	0.728	0.656	0.14	0.0237	0.523	0.386	0.714	0.743	0.995	0.989	0	0	0	1	0	1	0	-0.8	1.67	CHEMBL17639	IMIQUIMOD	BT549	0.11732505	0.15398808	0.13565657
0.00186	9.99e-05	0.813	0.211	0.0752	0.115	0.00316	0.00482	0.00798	0.000763	0.000406	0.00803	0.0034	0.272	0.961	0.994	0.728	0.104	0.14	0.159	0.523	0.269	0.714	0.891	0.995	0.997	0	0	0	1	0	1	0	-3.43	-4.18	CHEMBL17639	FLUDARABINE BASE	BT549	-0.15625468	-0.22021753	-0.1882361
0.00186	5.36e-05	0.813	0.0734	0.0752	0.719	0.00316	2.36e-05	0.00798	0.00217	0.000406	0.0707	0.0034	2.18e-06	0.961	1.43e-06	0.728	1	0.14	0.614	0.523	6.42e-05	0.714	0.776	0.995	1	0	0	0	1	0	1	0	-2.59	1.79	CHEMBL17639	BUSULFAN	BT549	-0.25713098	-0.3531579	-0.30514443
0.00186	0.619	0.813	0.89	0.0752	0.969	0.00316	0.0539	0.00798	0.334	0.000406	3.96e-05	0.0034	1	0.961	0.078	0.728	1.05e-06	0.14	0.955	0.523	0.392	0.714	0.824	0.995	0.988	0	0	0	1	0	1	0	-0.64	-9.97	CHEMBL17639	FULVESTRANT	BT549	-0.44451702	-0.20830941	-0.3264132
0.00186	0.944	0.813	0.0695	0.0752	1	0.00316	1	0.00798	0.952	0.000406	0.706	0.0034	1	0.961	0.267	0.728	1	0.14	0.42	0.523	1	0.714	0.285	0.995	0.984	0	0	0	1	0	1	0	-2.16	-2.06	CHEMBL17639	MECHLORETHAMINE HYDROCHLORIDE	BT549	-0.6203519	-0.5853579	-0.6028549
0.00186	0.00057	0.813	0.496	0.0752	0.0182	0.00316	0.27	0.00798	0.00218	0.000406	0.999	0.0034	0.999	0.961	0.973	0.728	0.00011	0.14	0.914	0.523	0.151	0.714	0.51	0.995	0.91	0	0	0	1	0	1	0	-0.96	1.2	CHEMBL17639	TRETINOIN	BT549	0.28177792	0.09850268	0.1901403
0.00186	0.913	0.813	0.51	0.0752	0.996	0.00316	0.343	0.00798	0.301	0.000406	0.997	0.0034	1	0.961	0.982	0.728	0.00102	0.14	1	0.523	1	0.714	0.61	0.995	0.997	0	0	0	1	0	1	0	2.88	-1.2	CHEMBL17639	DASATINIB	BT549	-0.23716551	-0.16621998	-0.20169275
0.00186	0.432	0.813	0.853	0.0752	0.287	0.00316	1	0.00798	0.988	0.000406	0.159	0.0034	0.989	0.961	0.995	0.728	0.00296	0.14	1	0.523	1	0.714	0.994	0.995	0.997	0	0	0	1	0	1	0	1.73	-2.43	CHEMBL17639	SUNITINIB	BT549	-0.2245422	0.20715998	-0.00869111
0.00186	0.00327	0.813	0.0399	0.0752	1	0.00316	0.0647	0.00798	0.358	0.000406	0.161	0.0034	0.0186	0.961	0.962	0.728	4.82e-07	0.14	0.0715	0.523	1	0.714	0.983	0.995	1	0	0	0	1	0	1	0	0.21	-7.67	CHEMBL17639	LAPATINIB	BT549	-0.48657095	-0.3956614	-0.44111618
0.00186	0.00201	0.813	0.00252	0.0752	0.983	0.00316	0.994	0.00798	0.768	0.000406	0.302	0.0034	0.373	0.961	0.997	0.728	1	0.14	0.00491	0.523	0.749	0.714	0.899	0.995	0.513	0	0	0	1	0	1	0	5.23	0.82	CHEMBL17639	CISPLATINO	BT549	0.04786344	0.09920666	0.073535055
0.00186	0.997	0.813	0.968	0.0752	0.985	0.00316	0.127	0.00798	0.00493	0.000406	0.112	0.0034	0.993	0.961	0.789	0.728	0.000105	0.14	1	0.523	0.994	0.714	0.806	0.995	1	0	0	0	1	0	1	0	-1.91	0.02	CHEMBL17639	IMATINIB	BT549	0.22742745	0.21955815	0.2234928
0.00186	0.0445	0.813	0.0131	0.0752	0.946	0.00316	0.273	0.00798	0.0296	0.000406	0.0584	0.0034	0.0648	0.961	0.144	0.728	1	0.14	0.998	0.523	0.142	0.714	0.482	0.995	0.968	0	0	0	1	0	1	0	-1.75	-5.46	CHEMBL17639	ANASTROZOLE	BT549	0.12138052	0.090326816	0.10585367
0.00186	1	0.813	0.211	0.0752	1	0.00316	0.964	0.00798	0.117	0.000406	0.861	0.0034	0.999	0.961	0.679	0.728	0.986	0.14	1	0.523	0.999	0.714	0.439	0.995	0.999	0	0	0	1	0	1	0	-5.6	-6.19	CHEMBL17639	TOPOTECAN HYDROCHLORIDE	BT549	-0.78270966	-0.83446676	-0.8085882
0.00186	0.805	0.813	0.902	0.0752	1	0.00316	1	0.00798	0.975	0.000406	0.000441	0.0034	0.997	0.961	0.462	0.728	0.00967	0.14	0.988	0.523	0.99	0.714	0.746	0.995	1	0	0	0	1	0	1	0	-1.85	-0.48	CHEMBL17639	PLICAMYCIN	BT549	0.4257549	0.24737278	0.33656383
0.00186	0.817	0.813	0.499	0.0752	1	0.00316	0.999	0.00798	0.0496	0.000406	0.301	0.0034	1	0.961	0.999	0.728	0.000498	0.14	1	0.523	0.971	0.714	0.851	0.995	1	0	0	0	1	0	1	0	0.09	-6.48	CHEMBL17639	ANTIBIOTIC AY 22989	BT549	-0.31230918	-0.30209208	-0.3072006
0.00186	0.165	0.813	0.795	0.0752	0.799	0.00316	0.000405	0.00798	0.477	0.000406	0.348	0.0034	1	0.961	0.931	0.728	0.998	0.14	1	0.523	0.988	0.714	0.453	0.995	1	0	0	0	1	0	1	0	-2.77	-0.66	CHEMBL17639	ZOLEDRONIC ACID	BT549	0.10994161	0.09926127	0.10460144
0.00186	0.998	0.813	0.206	0.0752	1	0.00316	0.999	0.00798	0.94	0.000406	0.968	0.0034	0.994	0.961	0.285	0.728	0.000336	0.14	0.991	0.523	0.961	0.714	0.927	0.995	0.999	0	0	0	1	0	1	0	-3.3	-4.48	CHEMBL17639	ADM HYDROCHLORIDE	BT549	-0.6521985	-0.67892057	-0.66555953
0.00186	0.722	0.813	0.0651	0.0752	1	0.00316	0.759	0.00798	0.595	0.000406	0.399	0.0034	0.342	0.961	0.602	0.728	1	0.14	1	0.523	0.222	0.714	0.735	0.995	0.388	0	0	0	1	0	1	0	-4.5	-2.49	CHEMBL17639	AMINOLEVULINIC ACID HYDROCHLORIDE	BT549	-0.1952833	-0.054058515	-0.12467091
0.00186	0.000492	0.813	0.221	0.0752	0.495	0.00316	0.0916	0.00798	0.00964	0.000406	0.131	0.0034	0.602	0.961	1	0.728	0.0532	0.14	0.936	0.523	0.00298	0.714	0.859	0.995	0.99	0	0	0	1	0	1	0	7.08	3.21	CHEMBL17639	34793-34-5	BT549	0.3566749	0.13074942	0.24371216
0.00186	0.985	0.813	0.914	0.0752	0.0424	0.00316	0.165	0.00798	0.158	0.000406	0.0305	0.0034	0.822	0.961	0.794	0.728	0.00236	0.14	0.331	0.523	0.749	0.714	0.838	0.995	0.938	0	0	0	1	0	1	0	-18.58	-18.18	CHEMBL17639	PRALATREXATE	BT549	-0.704068	-0.8952729	-0.79967046
0.00186	0.0123	0.813	0.868	0.0752	0.99	0.00316	0.996	0.00798	0.0234	0.000406	9.42e-05	0.0034	1	0.961	0.994	0.728	0.0372	0.14	0.999	0.523	0.906	0.714	0.943	0.995	0.554	0	0	0	1	0	1	0	0.82	0.26	CHEMBL17639	DOCETAXEL	BT549	0.05631338	0.1444799	0.10039664
0.00186	4.62e-05	0.813	0.212	0.0752	0.984	0.00316	0.448	0.00798	0.000373	0.000406	0.496	0.0034	0.0277	0.961	0.997	0.728	0.804	0.14	0.812	0.523	0.279	0.714	0.771	0.995	0.982	0	0	0	1	0	1	0	-0.03	0.48	CHEMBL17639	NSC 85998	BT549	0.12946886	0.03693884	0.08320385
0.00186	0.000578	0.813	0.333	0.0752	0.164	0.00316	0.00476	0.00798	0.00741	0.000406	0.000129	0.0034	0.373	0.961	0.99	0.728	0.239	0.14	0.41	0.523	0.102	0.714	0.952	0.995	0.997	0	0	0	1	0	1	0	8.59	3.97	CHEMBL17639	CHEMBL277800	BT549	-0.26211995	-0.19159341	-0.22685668
0.00186	0.0263	0.813	0.822	0.0752	0.62	0.00316	0.999	0.00798	0.261	0.000406	0.0101	0.0034	0.84	0.961	0.972	0.728	0.165	0.14	1	0.523	0.542	0.714	0.853	0.995	0.988	0	0	0	1	0	1	0	-3.7	-2.76	CHEMBL17639	QUINACRINE HYDROCHLORIDE	BT549	-0.76652986	-0.7083034	-0.7374166
0.00186	0.0231	0.813	0.0957	0.0752	0.996	0.00316	0.0245	0.00798	0.018	0.000406	4.64e-05	0.0034	0.0022	0.961	0.136	0.728	1	0.14	0.00127	0.523	0.0849	0.714	0.723	0.995	0.586	0	0	0	1	0	1	0	-4.15	-1.87	CHEMBL17639	CARMUSTINE	BT549	0.21902433	0.24804166	0.233533
0.00186	0.000797	0.813	0.883	0.0752	0.0918	0.00316	0.000213	0.00798	0.00174	0.000406	0.533	0.0034	0.00668	0.961	0.999	0.728	1	0.14	0.895	0.523	0.465	0.714	0.695	0.995	0.979	0	0	0	1	0	1	0	4.58	1.29	CHEMBL17639	NSC-127716	BT549	-0.3087235	-0.29497027	-0.3018469
0.00186	0.872	0.813	0.0903	0.0752	1	0.00316	0.999	0.00798	0.0803	0.000406	0.969	0.0034	1	0.961	1	0.728	0.73	0.14	0.999	0.523	1	0.714	0.966	0.995	0.728	0	0	0	1	0	1	0	-1.68	0.13	CHEMBL17639	PROCARBAZINE HYDROCHLORIDE	BT549	0.13044274	-0.0746116	0.02791557
0.00186	0.000227	0.813	0.426	0.0752	0.162	0.00316	3.42e-06	0.00798	0.162	0.000406	0.00447	0.0034	0.0177	0.961	0.128	0.728	0.99	0.14	1	0.523	0.992	0.714	0.697	0.995	0.996	0	0	0	1	0	1	0	2.87	2.71	CHEMBL17639	AMIFOSTINE	BT549	0.3089115	0.23990735	0.2744094
0.00186	0.646	0.813	0.69	0.0752	0.999	0.00316	0.61	0.00798	0.841	0.000406	0.0202	0.0034	0.999	0.961	0.983	0.728	0.000373	0.14	0.98	0.523	0.0655	0.714	0.713	0.995	0.997	0	0	0	1	0	1	0	2.66	2.71	CHEMBL17639	ANTIBIOTIC AD 32	BT549	-0.25418788	-0.29915023	-0.27666906
0.00186	0.00795	0.813	0.438	0.0752	1	0.00316	0.0334	0.00798	0.113	0.000406	0.00445	0.0034	0.997	0.961	0.0294	0.728	1	0.14	0.999	0.523	0.894	0.714	0.521	0.995	1	0	0	0	1	0	1	0	-1.46	-0.36	CHEMBL17639	IFOSFAMIDE	BT549	0.2567863	0.100330725	0.1785585
0.00186	0.994	0.813	0.976	0.0752	0.999	0.00316	0.827	0.00798	0.744	0.000406	0.921	0.0034	0.998	0.961	1	0.728	0.000267	0.14	1	0.523	0.99	0.714	0.89	0.995	0.997	0	0	0	1	0	1	0	1	0.45	CHEMBL17639	VINBLASTINE SULFATE	BT549	-0.11927325	-0.0863627	-0.102817975
0.00186	0.174	0.813	0.759	0.0752	0.991	0.00316	0.998	0.00798	0.00886	0.000406	0.0115	0.0034	1	0.961	0.997	0.728	0.0827	0.14	1	0.523	0.974	0.714	0.946	0.995	0.999	0	0	0	1	0	1	0	1.03	-3.99	CHEMBL17639	PACLITAXEL	BT549	-0.74035007	-0.6020449	-0.6711975
0.00186	0.0452	0.813	0.894	0.0752	0.991	0.00316	0.832	0.00798	0.6	0.000406	0.878	0.0034	1	0.961	1	0.728	0.00038	0.14	1	0.523	0.285	0.714	0.941	0.995	0.972	0	0	0	1	0	1	0	-7.58	-7.29	CHEMBL17639	IXABEPILONE	BT549	-0.3078463	-0.2836647	-0.2957555
0.00186	0.00242	0.813	0.109	0.0752	0.000238	0.00316	0.0051	0.00798	0.0797	0.000406	0.00954	0.0034	0.00472	0.961	0.0371	0.728	1	0.14	0.0194	0.523	0.00202	0.714	0.00597	0.995	0.979	0	0	0	1	0	1	0	-7.34	-6.59	CHEMBL17639	ARSENIC TRIOXIDE	BT549	-0.09135022	-0.31486443	-0.20310733
0.00186	0.00148	0.813	0.104	0.0752	0.925	0.00316	0.9	0.00798	0.742	0.000406	1.9e-05	0.0034	0.301	0.961	0.00871	0.728	0.903	0.14	0.000172	0.523	0.338	0.714	0.987	0.995	0.988	0	0	0	1	0	1	0	-2.33	-10.28	CHEMBL17639	MITOTANE	BT549	0.039403975	0.15452936	0.09696667
0.00186	3.91e-05	0.813	0.789	0.0752	0.122	0.00316	0.174	0.00798	0.000767	0.000406	0.766	0.0034	0.034	0.961	1	0.728	0.991	0.14	0.0139	0.523	0.0299	0.714	0.835	0.995	0.995	0	0	0	1	0	1	0	-1.46	0.64	CHEMBL17639	CO-V	BT549	0.18449491	0.3235634	0.25402915
0.00186	0.442	0.813	0.0196	0.0752	0.0115	0.00316	0.256	0.00798	0.0732	0.000406	0.014	0.0034	0.824	0.961	0.859	0.728	0.0191	0.14	1	0.523	0.752	0.714	0.267	0.995	0.998	0	0	0	1	0	1	0	-4.87	-2.09	CHEMBL17639	METHOXSALEN	BT549	-0.17911434	-0.072098635	-0.12560649
0.00186	0.972	0.813	0.424	0.0752	1	0.00316	0.87	0.00798	0.482	0.000406	0.369	0.0034	0.998	0.961	1	0.728	0.000952	0.14	0.975	0.523	0.035	0.714	0.964	0.995	0.998	0	0	0	1	0	1	0	-8.48	-8.44	CHEMBL17639	BLEOMYCIN	BT549	-0.8361799	-0.8903474	-0.86326367
0.00186	1	0.813	0.897	0.0752	0.999	0.00316	0.000125	0.00798	0.00595	0.000406	2.07e-05	0.0034	1	0.961	0.999	0.728	0.000111	0.14	0.998	0.523	1	0.714	0.612	0.995	1	0	0	0	1	0	1	0	-1.48	-0.93	CHEMBL17639	EMCYT (PHARMACIA)	BT549	-0.78059566	-0.7841853	-0.7823905
0.00186	0.0059	0.813	0.0827	0.0752	0.943	0.00316	0.0395	0.00798	0.00307	0.000406	5.79e-09	0.0034	0.00204	0.961	0.000332	0.728	1	0.14	0.901	0.523	0.41	0.714	0.357	0.995	0.977	0	0	0	1	0	1	0	-0.37	-1.05	CHEMBL17639	PIPOBROMAN	BT549	-0.35621703	-0.437456	-0.39683652
0.00186	0.325	0.813	0.026	0.0752	0.368	0.00316	0.944	0.00798	0.194	0.000406	0.859	0.0034	0.988	0.961	1	0.728	0.000154	0.14	0.606	0.523	0.997	0.714	0.903	0.995	0.965	0	0	0	1	0	1	0	-3.12	-5.78	CHEMBL17639	ROMIDEPSIN	BT549	0.2715304	0.14921913	0.21037476
0.00186	0.74	0.813	0.739	0.0752	0.988	0.00316	0.353	0.00798	0.937	0.000406	0.18	0.0034	0.000204	0.961	0.0234	0.728	0.997	0.14	0.977	0.523	0.992	0.714	0.348	0.995	0.981	0	0	0	1	0	1	0	-7.1	-5.23	CHEMBL17639	ZOLINZA	BT549	-0.054600663	-0.11127754	-0.0829391
0.00186	0.136	0.813	0.939	0.0752	0.0154	0.00316	0.00336	0.00798	0.0864	0.000406	0.000864	0.0034	3.08e-05	0.961	0.888	0.728	0.533	0.14	0.888	0.523	0.984	0.714	0.956	0.995	0.961	0	0	0	1	0	1	0	-3.12	-1.14	CHEMBL17639	ALLOPURINOL	BT549	-0.05455532	0.041924052	-0.0063156337
0.00186	0.963	0.813	0.0897	0.0752	1	0.00316	0.999	0.00798	0.937	0.000406	0.000168	0.0034	0.999	0.961	0.796	0.728	0.805	0.14	0.995	0.523	0.459	0.714	0.643	0.995	0.99	0	0	0	1	0	1	0	-1.68	0.4	CHEMBL17639	BENDAMUSTINE HYDROCHLORIDE	BT549	-0.19704404	0.10904616	-0.04399894
0.00186	0.000332	0.813	0.819	0.0752	0.995	0.00316	0.998	0.00798	0.0101	0.000406	9.6e-05	0.0034	0.944	0.961	0.641	0.728	0.983	0.14	1	0.523	0.994	0.714	0.666	0.995	0.999	0	0	0	1	0	1	0	-0.64	-0.1	CHEMBL17639	MITOMYCINE	BT549	-0.11871033	-0.026079364	-0.07239485
0.00186	1.28e-05	0.813	0.97	0.0752	0.0722	0.00316	0.0558	0.00798	0.219	0.000406	0.189	0.0034	0.374	0.961	0.0394	0.728	0.584	0.14	0.998	0.523	0.907	0.714	0.471	0.995	1	0	0	0	1	0	1	0	-3	-11.43	CHEMBL17639	TRIETHYLENEMELAMINE	BT549	-0.4397893	-0.5439588	-0.49187404
0.00186	0.888	0.813	0.0929	0.0752	0.37	0.00316	0.46	0.00798	0.0545	0.000406	0.0116	0.0034	0.967	0.961	0.576	0.728	0.944	0.14	1	0.523	0.815	0.714	0.311	0.995	0.999	0	0	0	1	0	1	0	-4.45	-5.23	CHEMBL17639	SN-38	BT549	-0.6860011	-0.7191182	-0.70255965
0.00186	0.00319	0.813	0.442	0.0752	1	0.00316	0.0241	0.00798	0.282	0.000406	0.00253	0.0034	0.998	0.961	0.0303	0.728	1	0.14	0.998	0.523	0.855	0.714	0.531	0.995	1	0	0	0	1	0	1	0	0.24	0.84	CHEMBL17639	CYCLOPHOSPHAMIDE	BT549	0.23032597	0.08810855	0.15921725
0.00186	1	0.813	0.733	0.0752	0.84	0.00316	0.817	0.00798	0.342	0.000406	0.998	0.0034	0.999	0.961	0.621	0.728	0.00103	0.14	1	0.523	0.998	0.714	0.987	0.995	0.982	0	0	0	1	0	1	0	0.15	1.37	CHEMBL17639	NILOTINIB	BT549	0.2814013	0.17732525	0.22936328
0.00186	0.312	0.813	0.991	0.0752	0.0655	0.00316	0.0158	0.00798	0.851	0.000406	0.12	0.0034	0.00137	0.961	0.933	0.728	0.866	0.14	0.995	0.523	0.0899	0.714	0.611	0.995	0.899	0	0	0	1	0	1	0	-7.62	-10.06	CHEMBL17639	MERCAPTOPURINE	BT549	-0.9128742	-1.2908974	-1.1018858
0.00186	0.989	0.813	0.444	0.0752	0.245	0.00316	1	0.00798	0.997	0.000406	1	0.0034	0.993	0.961	0.314	0.728	0.0105	0.14	1	0.523	1	0.714	0.969	0.995	0.993	0	0	0	1	0	1	0	-0.68	1.37	CHEMBL17639	SORAFENIB	BT549	0.1617991	0.05659626	0.10919768
0.00186	0.00347	0.813	0.656	0.0752	0.994	0.00316	0.935	0.00798	0.708	0.000406	0.0129	0.0034	0.978	0.961	0.122	0.728	0.0194	0.14	1	0.523	0.515	0.714	0.453	0.995	0.999	0	0	0	1	0	1	0	0.73	0.63	CHEMBL17639	TAMOXIFEN CITRATE	BT549	0.14717618	-0.04143893	0.052868623
0.00186	0.00814	0.813	0.995	0.0752	0.0413	0.00316	0.0806	0.00798	0.0787	0.000406	0.000362	0.0034	0.000133	0.961	0.104	0.728	0.886	0.14	0.0127	0.523	0.253	0.714	0.969	0.995	0.928	0	0	0	1	0	1	0	-1.74	0.02	CHEMBL17639	TEMOZOLOMIDE	BT549	0.07704274	0.26335934	0.17020103
0.00186	0.026	0.813	0.655	0.0752	0.165	0.00316	0.219	0.00798	0.00723	0.000406	0.000387	0.0034	0.176	0.961	0.993	0.728	0.888	0.14	0.598	0.523	0.19	0.714	0.697	0.995	0.992	0	0	0	1	0	1	0	-4.14	-1.73	CHEMBL17639	THALIDOMIDE	BT549	0.10238896	0.08842097	0.09540497
0.00186	0.933	0.813	0.751	0.0752	1	0.00316	0.999	0.00798	0.103	0.000406	0.499	0.0034	1	0.961	0.998	0.728	0.00065	0.14	1	0.523	0.948	0.714	0.825	0.995	1	0	0	0	1	0	1	0	-0.25	-7.64	CHEMBL17639	NSC733504	BT549	-0.26335657	-0.34982067	-0.30658862
0.00186	0.000399	0.813	0.486	0.0752	0.467	0.00316	0.000584	0.00798	0.000413	0.000406	0.56	0.0034	0.309	0.961	0.999	0.728	0.996	0.14	0.962	0.523	0.123	0.714	0.866	0.995	0.981	0	0	0	1	0	1	0	-0.44	-3.71	CHEMBL17639	AZACYTIDINE	BT549	-0.5840221	-0.39390925	-0.4889657
0.00186	0.192	0.813	0.889	0.0752	0.999	0.00316	0.963	0.00798	0.958	0.000406	0.0869	0.0034	0.772	0.961	0.64	0.728	0.0209	0.14	0.909	0.523	0.825	0.714	0.824	0.995	1	0	0	0	1	0	1	0	-9.83	-6.5	CHEMBL17639	NSC256439	BT549	-0.21464875	-0.3318045	-0.27322662
0.000578	0.165	0.333	0.795	0.164	0.799	0.00476	0.000405	0.00741	0.477	0.000129	0.348	0.373	1	0.99	0.931	0.239	0.998	0.41	1	0.102	0.988	0.952	0.453	0.997	1	0	0	0	1	0	1	0	-1.91	-4.02	CHEMBL277800	ZOLEDRONIC ACID	BT549	0.28268924	0.23882937	0.2607593
0.000578	0.00201	0.333	0.00252	0.164	0.983	0.00476	0.994	0.00741	0.768	0.000129	0.302	0.373	0.373	0.99	0.997	0.239	1	0.41	0.00491	0.102	0.749	0.952	0.899	0.997	0.513	0	0	0	1	0	1	0	0.78	-2.95	CHEMBL277800	CISPLATINO	BT549	-0.344552	-0.32760513	-0.33607858
0.000578	0.994	0.333	0.976	0.164	0.999	0.00476	0.827	0.00741	0.744	0.000129	0.921	0.373	0.998	0.99	1	0.239	0.000267	0.41	1	0.102	0.99	0.952	0.89	0.997	0.997	0	0	0	1	0	1	0	2.02	-0.89	CHEMBL277800	VINBLASTINE SULFATE	BT549	-0.2004812	-0.23572907	-0.21810514
0.000578	0.0445	0.333	0.0131	0.164	0.946	0.00476	0.273	0.00741	0.0296	0.000129	0.0584	0.373	0.0648	0.99	0.144	0.239	1	0.41	0.998	0.102	0.142	0.952	0.482	0.997	0.968	0	0	0	1	0	1	0	-3.52	-0.83	CHEMBL277800	ANASTROZOLE	BT549	0.21704397	0.072204605	0.1446243
0.000578	0.888	0.333	0.0929	0.164	0.37	0.00476	0.46	0.00741	0.0545	0.000129	0.0116	0.373	0.967	0.99	0.576	0.239	0.944	0.41	1	0.102	0.815	0.952	0.311	0.997	0.999	0	0	0	1	0	1	0	-5.49	-9.64	CHEMBL277800	SN-38	BT549	-0.49934268	-0.72128505	-0.6103139
0.000578	0.442	0.333	0.0196	0.164	0.0115	0.00476	0.256	0.00741	0.0732	0.000129	0.014	0.373	0.824	0.99	0.859	0.239	0.0191	0.41	1	0.102	0.752	0.952	0.267	0.997	0.998	0	0	0	1	0	1	0	-3.95	-7.3	CHEMBL277800	METHOXSALEN	BT549	-0.03139381	-0.20945999	-0.1204269
0.000578	0.872	0.333	0.0903	0.164	1	0.00476	0.999	0.00741	0.0803	0.000129	0.969	0.373	1	0.99	1	0.239	0.73	0.41	0.999	0.102	1	0.952	0.966	0.997	0.728	0	0	0	1	0	1	0	-3.4	-5.18	CHEMBL277800	PROCARBAZINE HYDROCHLORIDE	BT549	-0.075565375	-0.12718943	-0.1013774
0.000578	0.174	0.333	0.759	0.164	0.991	0.00476	0.998	0.00741	0.00886	0.000129	0.0115	0.373	1	0.99	0.997	0.239	0.0827	0.41	1	0.102	0.974	0.952	0.946	0.997	0.999	0	0	0	1	0	1	0	-4.46	-4.47	CHEMBL277800	PACLITAXEL	BT549	-0.56543106	-0.6021263	-0.5837787
0.000578	0.00327	0.333	0.0399	0.164	1	0.00476	0.0647	0.00741	0.358	0.000129	0.161	0.373	0.0186	0.99	0.962	0.239	4.82e-07	0.41	0.0715	0.102	1	0.952	0.983	0.997	1	0	0	0	1	0	1	0	0.02	-3.1	CHEMBL277800	LAPATINIB	BT549	-0.21809265	0.079823405	-0.06913462
0.000578	0.00242	0.333	0.109	0.164	0.000238	0.00476	0.0051	0.00741	0.0797	0.000129	0.00954	0.373	0.00472	0.99	0.0371	0.239	1	0.41	0.0194	0.102	0.00202	0.952	0.00597	0.997	0.979	0	0	0	1	0	1	0	-1.83	-4.25	CHEMBL277800	ARSENIC TRIOXIDE	BT549	0.12318546	0.19362235	0.1584039
0.000578	0.944	0.333	0.0695	0.164	1	0.00476	1	0.00741	0.952	0.000129	0.706	0.373	1	0.99	0.267	0.239	1	0.41	0.42	0.102	1	0.952	0.285	0.997	0.984	0	0	0	1	0	1	0	-2.54	-4.15	CHEMBL277800	MECHLORETHAMINE HYDROCHLORIDE	BT549	-0.7634431	-0.57663983	-0.67004144
0.000578	0.989	0.333	0.444	0.164	0.245	0.00476	1	0.00741	0.997	0.000129	1	0.373	0.993	0.99	0.314	0.239	0.0105	0.41	1	0.102	1	0.952	0.969	0.997	0.993	0	0	0	1	0	1	0	2.41	-3.95	CHEMBL277800	SORAFENIB	BT549	0.09637672	-0.021778785	0.037298966
0.000578	0.619	0.333	0.89	0.164	0.969	0.00476	0.0539	0.00741	0.334	0.000129	3.96e-05	0.373	1	0.99	0.078	0.239	1.05e-06	0.41	0.955	0.102	0.392	0.952	0.824	0.997	0.988	0	0	0	1	0	1	0	5.46	3.01	CHEMBL277800	FULVESTRANT	BT549	0.33580595	0.4634034	0.39960468
0.000578	0.998	0.333	0.206	0.164	1	0.00476	0.999	0.00741	0.94	0.000129	0.968	0.373	0.994	0.99	0.285	0.239	0.000336	0.41	0.991	0.102	0.961	0.952	0.927	0.997	0.999	0	0	0	1	0	1	0	2.16	-8.58	CHEMBL277800	ADM HYDROCHLORIDE	BT549	-0.74774015	-0.6364926	-0.6921164
0.000578	0.00795	0.333	0.438	0.164	1	0.00476	0.0334	0.00741	0.113	0.000129	0.00445	0.373	0.997	0.99	0.0294	0.239	1	0.41	0.999	0.102	0.894	0.952	0.521	0.997	1	0	0	0	1	0	1	0	-1	-3.31	CHEMBL277800	IFOSFAMIDE	BT549	0.2532727	0.2699838	0.26162827
0.000578	0.000332	0.333	0.819	0.164	0.995	0.00476	0.998	0.00741	0.0101	0.000129	9.6e-05	0.373	0.944	0.99	0.641	0.239	0.983	0.41	1	0.102	0.994	0.952	0.666	0.997	0.999	0	0	0	1	0	1	0	1.71	-0.41	CHEMBL277800	MITOMYCINE	BT549	-0.4844607	-0.4647473	-0.474604
0.000578	1	0.333	0.211	0.164	1	0.00476	0.964	0.00741	0.117	0.000129	0.861	0.373	0.999	0.99	0.679	0.239	0.986	0.41	1	0.102	0.999	0.952	0.439	0.997	0.999	0	0	0	1	0	1	0	-3.33	-6.5	CHEMBL277800	TOPOTECAN HYDROCHLORIDE	BT549	-0.78291976	-0.79217404	-0.7875469
0.000578	0.722	0.333	0.0651	0.164	1	0.00476	0.759	0.00741	0.595	0.000129	0.399	0.373	0.342	0.99	0.602	0.239	1	0.41	1	0.102	0.222	0.952	0.735	0.997	0.388	0	0	0	1	0	1	0	-2.14	-3.19	CHEMBL277800	AMINOLEVULINIC ACID HYDROCHLORIDE	BT549	-0.5597871	-0.3223066	-0.44104683
0.000578	0.0263	0.333	0.822	0.164	0.62	0.00476	0.999	0.00741	0.261	0.000129	0.0101	0.373	0.84	0.99	0.972	0.239	0.165	0.41	1	0.102	0.542	0.952	0.853	0.997	0.988	0	0	0	1	0	1	0	-3.83	-6.9	CHEMBL277800	QUINACRINE HYDROCHLORIDE	BT549	-0.76127815	-0.898186	-0.82973206
0.000578	5.36e-05	0.333	0.0734	0.164	0.719	0.00476	2.36e-05	0.00741	0.00217	0.000129	0.0707	0.373	2.18e-06	0.99	1.43e-06	0.239	1	0.41	0.614	0.102	6.42e-05	0.952	0.776	0.997	1	0	0	0	1	0	1	0	0.54	-3.07	CHEMBL277800	BUSULFAN	BT549	-0.3609907	-0.23403195	-0.29751134
0.000578	0.933	0.333	0.751	0.164	1	0.00476	0.999	0.00741	0.103	0.000129	0.499	0.373	1	0.99	0.998	0.239	0.00065	0.41	1	0.102	0.948	0.952	0.825	0.997	1	0	0	0	1	0	1	0	-0.23	-3.35	CHEMBL277800	NSC733504	BT549	-0.3908749	-0.29016903	-0.34052196
0.000578	0.108	0.333	0.913	0.164	0.305	0.00476	0.708	0.00741	0.0219	0.000129	0.794	0.373	0.00556	0.99	0.104	0.239	0.656	0.41	0.0237	0.102	0.386	0.952	0.743	0.997	0.989	0	0	0	1	0	1	0	3.93	2.81	CHEMBL277800	IMIQUIMOD	BT549	0.14960396	0.22902107	0.18931252
0.000578	3.91e-05	0.333	0.789	0.164	0.122	0.00476	0.174	0.00741	0.000767	0.000129	0.766	0.373	0.034	0.99	1	0.239	0.991	0.41	0.0139	0.102	0.0299	0.952	0.835	0.997	0.995	0	0	0	1	0	1	0	3.75	4.29	CHEMBL277800	CO-V	BT549	0.28043225	0.3295953	0.30501378
0.000578	0.00319	0.333	0.442	0.164	1	0.00476	0.0241	0.00741	0.282	0.000129	0.00253	0.373	0.998	0.99	0.0303	0.239	1	0.41	0.998	0.102	0.855	0.952	0.531	0.997	1	0	0	0	1	0	1	0	4.48	-2.55	CHEMBL277800	CYCLOPHOSPHAMIDE	BT549	0.2675235	0.23711342	0.25231844
0.000578	0.817	0.333	0.499	0.164	1	0.00476	0.999	0.00741	0.0496	0.000129	0.301	0.373	1	0.99	0.999	0.239	0.000498	0.41	1	0.102	0.971	0.952	0.851	0.997	1	0	0	0	1	0	1	0	-2.07	-4.92	CHEMBL277800	ANTIBIOTIC AY 22989	BT549	-0.17304522	-0.16207093	-0.16755807
0.000578	1	0.333	0.126	0.164	0.999	0.00476	1	0.00741	0.961	0.000129	0.883	0.373	1	0.99	1	0.239	0.011	0.41	0.998	0.102	1	0.952	0.598	0.997	0.437	0	0	0	1	0	1	0	-2.08	-7.87	CHEMBL277800	ERLOTINIB HYDROCHLORIDE	BT549	-0.11109132	-0.11983281	-0.115462065
0.000578	1.28e-05	0.333	0.97	0.164	0.0722	0.00476	0.0558	0.00741	0.219	0.000129	0.189	0.373	0.374	0.99	0.0394	0.239	0.584	0.41	0.998	0.102	0.907	0.952	0.471	0.997	1	0	0	0	1	0	1	0	-3.98	-8.97	CHEMBL277800	TRIETHYLENEMELAMINE	BT549	-0.52840394	-0.5487431	-0.5385735
0.000578	0.026	0.333	0.655	0.164	0.165	0.00476	0.219	0.00741	0.00723	0.000129	0.000387	0.373	0.176	0.99	0.993	0.239	0.888	0.41	0.598	0.102	0.19	0.952	0.697	0.997	0.992	0	0	0	1	0	1	0	-3.72	-5.11	CHEMBL277800	THALIDOMIDE	BT549	0.050293278	0.022090364	0.03619182
0.000578	0.000797	0.333	0.883	0.164	0.0918	0.00476	0.000213	0.00741	0.00174	0.000129	0.533	0.373	0.00668	0.99	0.999	0.239	1	0.41	0.895	0.102	0.465	0.952	0.695	0.997	0.979	0	0	0	1	0	1	0	2.96	-2.53	CHEMBL277800	NSC-127716	BT549	-0.24891528	-0.3692814	-0.30909836
0.000578	0.0059	0.333	0.0827	0.164	0.943	0.00476	0.0395	0.00741	0.00307	0.000129	5.79e-09	0.373	0.00204	0.99	0.000332	0.239	1	0.41	0.901	0.102	0.41	0.952	0.357	0.997	0.977	0	0	0	1	0	1	0	-3.71	-8.91	CHEMBL277800	PIPOBROMAN	BT549	-0.43976748	-0.47969913	-0.4597333
0.000578	0.136	0.333	0.939	0.164	0.0154	0.00476	0.00336	0.00741	0.0864	0.000129	0.000864	0.373	3.08e-05	0.99	0.888	0.239	0.533	0.41	0.888	0.102	0.984	0.952	0.956	0.997	0.961	0	0	0	1	0	1	0	-2.12	-4.04	CHEMBL277800	ALLOPURINOL	BT549	-0.22040963	-0.15737584	-0.18889274
0.000578	1	0.333	0.897	0.164	0.999	0.00476	0.000125	0.00741	0.00595	0.000129	2.07e-05	0.373	1	0.99	0.999	0.239	0.000111	0.41	0.998	0.102	1	0.952	0.612	0.997	1	0	0	0	1	0	1	0	-1.25	-2.81	CHEMBL277800	EMCYT (PHARMACIA)	BT549	-0.14540356	0.045745917	-0.049828824
0.000578	0.0231	0.333	0.0957	0.164	0.996	0.00476	0.0245	0.00741	0.018	0.000129	4.64e-05	0.373	0.0022	0.99	0.136	0.239	1	0.41	0.00127	0.102	0.0849	0.952	0.723	0.997	0.586	0	0	0	1	0	1	0	1.26	-0.11	CHEMBL277800	CARMUSTINE	BT549	-0.18472692	0.01241222	-0.08615735
0.000578	0.432	0.333	0.853	0.164	0.287	0.00476	1	0.00741	0.988	0.000129	0.159	0.373	0.989	0.99	0.995	0.239	0.00296	0.41	1	0.102	1	0.952	0.994	0.997	0.997	0	0	0	1	0	1	0	0.32	-1.34	CHEMBL277800	SUNITINIB	BT549	0.17863366	0.11511266	0.14687316
0.000578	4.62e-05	0.333	0.212	0.164	0.984	0.00476	0.448	0.00741	0.000373	0.000129	0.496	0.373	0.0277	0.99	0.997	0.239	0.804	0.41	0.812	0.102	0.279	0.952	0.771	0.997	0.982	0	0	0	1	0	1	0	-3.87	-5.23	CHEMBL277800	NSC 85998	BT549	0.2442964	0.082515605	0.163406
0.000578	0.972	0.333	0.424	0.164	1	0.00476	0.87	0.00741	0.482	0.000129	0.369	0.373	0.998	0.99	1	0.239	0.000952	0.41	0.975	0.102	0.035	0.952	0.964	0.997	0.998	0	0	0	1	0	1	0	-0.1	-8.26	CHEMBL277800	BLEOMYCIN	BT549	-0.7420536	-0.85681194	-0.79943275
0.000578	0.000227	0.333	0.426	0.164	0.162	0.00476	3.42e-06	0.00741	0.162	0.000129	0.00447	0.373	0.0177	0.99	0.128	0.239	0.99	0.41	1	0.102	0.992	0.952	0.697	0.997	0.996	0	0	0	1	0	1	0	1.25	-2.64	CHEMBL277800	AMIFOSTINE	BT549	0.18521184	0.20729142	0.19625163
0.000578	0.74	0.333	0.739	0.164	0.988	0.00476	0.353	0.00741	0.937	0.000129	0.18	0.373	0.000204	0.99	0.0234	0.239	0.997	0.41	0.977	0.102	0.992	0.952	0.348	0.997	0.981	0	0	0	1	0	1	0	-5.49	-9.39	CHEMBL277800	ZOLINZA	BT549	-0.2546289	-0.43404162	-0.34433526
0.000578	0.325	0.333	0.026	0.164	0.368	0.00476	0.944	0.00741	0.194	0.000129	0.859	0.373	0.988	0.99	1	0.239	0.000154	0.41	0.606	0.102	0.997	0.952	0.903	0.997	0.965	0	0	0	1	0	1	0	0.01	-3.06	CHEMBL277800	ROMIDEPSIN	BT549	0.25261468	0.32092497	0.2867698
0.000578	0.913	0.333	0.51	0.164	0.996	0.00476	0.343	0.00741	0.301	0.000129	0.997	0.373	1	0.99	0.982	0.239	0.00102	0.41	1	0.102	1	0.952	0.61	0.997	0.997	0	0	0	1	0	1	0	0.64	-2.31	CHEMBL277800	DASATINIB	BT549	0.07034679	0.011921667	0.041134227
0.000578	0.000399	0.333	0.486	0.164	0.467	0.00476	0.000584	0.00741	0.000413	0.000129	0.56	0.373	0.309	0.99	0.999	0.239	0.996	0.41	0.962	0.102	0.123	0.952	0.866	0.997	0.981	0	0	0	1	0	1	0	-1.67	-10.89	CHEMBL277800	AZACYTIDINE	BT549	-0.44599622	-0.5131409	-0.47956857
0.000578	0.0452	0.333	0.894	0.164	0.991	0.00476	0.832	0.00741	0.6	0.000129	0.878	0.373	1	0.99	1	0.239	0.00038	0.41	1	0.102	0.285	0.952	0.941	0.997	0.972	0	0	0	1	0	1	0	-4.47	-3.82	CHEMBL277800	IXABEPILONE	BT549	0.10879184	-0.05777537	0.025508236
0.000578	0.985	0.333	0.914	0.164	0.0424	0.00476	0.165	0.00741	0.158	0.000129	0.0305	0.373	0.822	0.99	0.794	0.239	0.00236	0.41	0.331	0.102	0.749	0.952	0.838	0.997	0.938	0	0	0	1	0	1	0	6	6.08	CHEMBL277800	PRALATREXATE	BT549	-0.32353234	-0.43410188	-0.3788171
0.000578	0.0123	0.333	0.868	0.164	0.99	0.00476	0.996	0.00741	0.0234	0.000129	9.42e-05	0.373	1	0.99	0.994	0.239	0.0372	0.41	0.999	0.102	0.906	0.952	0.943	0.997	0.554	0	0	0	1	0	1	0	-1.16	-6.04	CHEMBL277800	DOCETAXEL	BT549	-0.077704065	0.033168335	-0.022267865
0.000578	0.646	0.333	0.69	0.164	0.999	0.00476	0.61	0.00741	0.841	0.000129	0.0202	0.373	0.999	0.99	0.983	0.239	0.000373	0.41	0.98	0.102	0.0655	0.952	0.713	0.997	0.997	0	0	0	1	0	1	0	-3.45	-0.74	CHEMBL277800	ANTIBIOTIC AD 32	BT549	-0.24381205	-0.26180348	-0.25280777
0.000578	0.192	0.333	0.889	0.164	0.999	0.00476	0.963	0.00741	0.958	0.000129	0.0869	0.373	0.772	0.99	0.64	0.239	0.0209	0.41	0.909	0.102	0.825	0.952	0.824	0.997	1	0	0	0	1	0	1	0	0	-1.94	CHEMBL277800	NSC256439	BT549	-0.29769453	-0.20063531	-0.24916492
0.000578	4.27e-05	0.333	0.0427	0.164	0.0231	0.00476	0.0677	0.00741	0.000869	0.000129	0.123	0.373	0.868	0.99	1	0.239	0.76	0.41	0.591	0.102	0.00677	0.952	0.773	0.997	0.991	0	0	0	1	0	1	0	-2.8	-1.45	CHEMBL277800	BORTEZOMIB	BT549	-0.11633786	-0.23681912	-0.17657849
0.863	0.0059	0.153	0.0827	0.991	0.943	0.106	0.0395	0.0123	0.00307	1.67e-08	5.79e-09	0.991	0.00204	0.000204	0.000332	1	1	0.283	0.901	0.0149	0.41	0.829	0.357	0.885	0.977	0	0	0	1	0	1	0	6.36	0.63	CHLORAMBUCIL	PIPOBROMAN	BT549	-0.8893163	-0.96932006	-0.9293182
0.863	0.000227	0.153	0.426	0.991	0.162	0.106	3.42e-06	0.0123	0.162	1.67e-08	0.00447	0.991	0.0177	0.000204	0.128	1	0.99	0.283	1	0.0149	0.992	0.829	0.697	0.885	0.996	0	0	0	1	0	1	0	-3.32	-6.38	CHLORAMBUCIL	AMIFOSTINE	BT549	-0.7556842	-0.99795544	-0.87681985
0.863	0.411	0.153	0.995	0.991	0.736	0.106	0.0183	0.0123	0.677	1.67e-08	0.173	0.991	0.197	0.000204	0.927	1	0.0584	0.283	0.84	0.0149	0.478	0.829	0.926	0.885	0.991	0	0	0	1	0	1	0	-0.2	-5.99	CHLORAMBUCIL	METHOTREXATE	BT549	-0.98662615	-1.0881236	-1.0373749
0.863	0.714	0.153	0.998	0.991	0.227	0.106	0.000679	0.0123	0.983	1.67e-08	0.000659	0.991	0.00016	0.000204	0.994	1	0.944	0.283	0.998	0.0149	0.0711	0.829	0.846	0.885	0.615	0	0	0	1	0	1	0	-4.82	-8.21	CHLORAMBUCIL	THIOGUANINE	BT549	-1.4102291	-1.4247134	-1.4174712
0.863	0.000492	0.153	0.221	0.991	0.495	0.106	0.0916	0.0123	0.00964	1.67e-08	0.131	0.991	0.602	0.000204	1	1	0.0532	0.283	0.936	0.0149	0.00298	0.829	0.859	0.885	0.99	0	0	0	1	0	1	0	5.7	-1.84	CHLORAMBUCIL	34793-34-5	BT549	0.06262995	-0.24918175	-0.0932759
0.863	0.146	0.153	0.911	0.991	0.975	0.106	0.00264	0.0123	0.947	1.67e-08	0.465	0.991	2.16e-05	0.000204	0.895	1	0.999	0.283	1	0.0149	1	0.829	0.849	0.885	0.617	0	0	0	1	0	1	0	-0.88	-10.64	CHLORAMBUCIL	HYDROXYUREA	BT549	-1.0106987	-1.2362508	-1.1234747
0.863	0.98	0.153	0.964	0.991	0.999	0.106	0.889	0.0123	0.598	1.67e-08	0.909	0.991	0.996	0.000204	1	1	0.000169	0.283	1	0.0149	0.993	0.829	0.859	0.885	0.804	0	0	0	1	0	1	0	2.29	-0.44	CHLORAMBUCIL	VINCRISTINE SULFATE	BT549	-0.91986346	-0.9270946	-0.923479
0.863	0.972	0.153	0.424	0.991	1	0.106	0.87	0.0123	0.482	1.67e-08	0.369	0.991	0.998	0.000204	1	1	0.000952	0.283	0.975	0.0149	0.035	0.829	0.964	0.885	0.998	0	0	0	1	0	1	0	-1.62	-0.96	CHLORAMBUCIL	BLEOMYCIN	BT549	-0.63962984	-0.79822487	-0.7189274
0.863	0.913	0.153	0.51	0.991	0.996	0.106	0.343	0.0123	0.301	1.67e-08	0.997	0.991	1	0.000204	0.982	1	0.00102	0.283	1	0.0149	1	0.829	0.61	0.885	0.997	0	0	0	1	0	1	0	7.86	-1.99	CHLORAMBUCIL	DASATINIB	BT549	-0.69224215	-0.80138797	-0.7468151
0.863	4.27e-05	0.153	0.0427	0.991	0.0231	0.106	0.0677	0.0123	0.000869	1.67e-08	0.123	0.991	0.868	0.000204	1	1	0.76	0.283	0.591	0.0149	0.00677	0.829	0.773	0.885	0.991	0	0	0	1	0	1	0	-5.65	-9.69	CHLORAMBUCIL	BORTEZOMIB	BT549	-1.2905359	-1.008069	-1.1493025
0.863	0.00201	0.153	0.00252	0.991	0.983	0.106	0.994	0.0123	0.768	1.67e-08	0.302	0.991	0.373	0.000204	0.997	1	1	0.283	0.00491	0.0149	0.749	0.829	0.899	0.885	0.513	0	0	0	1	0	1	0	-3.5	-8.5	CHLORAMBUCIL	CISPLATINO	BT549	-0.9620496	-0.9858271	-0.97393835
0.863	0.817	0.153	0.499	0.991	1	0.106	0.999	0.0123	0.0496	1.67e-08	0.301	0.991	1	0.000204	0.999	1	0.000498	0.283	1	0.0149	0.971	0.829	0.851	0.885	1	0	0	0	1	0	1	0	-10.5	-10.54	CHLORAMBUCIL	ANTIBIOTIC AY 22989	BT549	-1.3475863	-1.4024769	-1.3750316
0.863	0.0715	0.153	0.105	0.991	0.7	0.106	0.649	0.0123	0.705	1.67e-08	0.036	0.991	0.815	0.000204	0.729	1	0.0591	0.283	0.98	0.0149	0.999	0.829	0.955	0.885	1	0	0	0	1	0	1	0	-2.69	-8.81	CHLORAMBUCIL	CELECOXIB	BT549	-0.88515836	-0.7432909	-0.8142246
0.863	0.95	0.153	0.0683	0.991	1	0.106	0.194	0.0123	0.0147	1.67e-08	0.288	0.991	0.996	0.000204	1	1	0.443	0.283	0.993	0.0149	0.791	0.829	0.929	0.885	0.998	0	0	0	1	0	1	0	-4.67	-8.17	CHLORAMBUCIL	CYTARABINE HYDROCHLORIDE	BT549	-1.0838077	-1.1076353	-1.0957215
0.863	0.888	0.153	0.0929	0.991	0.37	0.106	0.46	0.0123	0.0545	1.67e-08	0.0116	0.991	0.967	0.000204	0.576	1	0.944	0.283	1	0.0149	0.815	0.829	0.311	0.885	0.999	0	0	0	1	0	1	0	-1.08	-10.49	CHLORAMBUCIL	SN-38	BT549	-1.3304394	-1.3358371	-1.3331382
0.863	0.325	0.153	0.026	0.991	0.368	0.106	0.944	0.0123	0.194	1.67e-08	0.859	0.991	0.988	0.000204	1	1	0.000154	0.283	0.606	0.0149	0.997	0.829	0.903	0.885	0.965	0	0	0	1	0	1	0	7.99	7.49	CHLORAMBUCIL	ROMIDEPSIN	BT549	0.15051061	0.261762	0.2061363
0.863	0.722	0.153	0.0651	0.991	1	0.106	0.759	0.0123	0.595	1.67e-08	0.399	0.991	0.342	0.000204	0.602	1	1	0.283	1	0.0149	0.222	0.829	0.735	0.885	0.388	0	0	0	1	0	1	0	-14.34	-9.96	CHLORAMBUCIL	AMINOLEVULINIC ACID HYDROCHLORIDE	BT549	-0.95419633	-1.088185	-1.0211906
0.863	0.00327	0.153	0.0399	0.991	1	0.106	0.0647	0.0123	0.358	1.67e-08	0.161	0.991	0.0186	0.000204	0.962	1	4.82e-07	0.283	0.0715	0.0149	1	0.829	0.983	0.885	1	0	0	0	1	0	1	0	-4.13	-8.2	CHLORAMBUCIL	LAPATINIB	BT549	-0.8320011	-0.86936456	-0.85068285
0.863	0.646	0.153	0.69	0.991	0.999	0.106	0.61	0.0123	0.841	1.67e-08	0.0202	0.991	0.999	0.000204	0.983	1	0.000373	0.283	0.98	0.0149	0.0655	0.829	0.713	0.885	0.997	0	0	0	1	0	1	0	-8.36	-9.27	CHLORAMBUCIL	ANTIBIOTIC AD 32	BT549	-1.1475158	-1.1406479	-1.1440818
0.863	1	0.153	0.211	0.991	1	0.106	0.964	0.0123	0.117	1.67e-08	0.861	0.991	0.999	0.000204	0.679	1	0.986	0.283	1	0.0149	0.999	0.829	0.439	0.885	0.999	0	0	0	1	0	1	0	-1.85	-12.88	CHLORAMBUCIL	TOPOTECAN HYDROCHLORIDE	BT549	-1.3731363	-1.4669465	-1.4200413
0.863	0.312	0.153	0.991	0.991	0.0655	0.106	0.0158	0.0123	0.851	1.67e-08	0.12	0.991	0.00137	0.000204	0.933	1	0.866	0.283	0.995	0.0149	0.0899	0.829	0.611	0.885	0.899	0	0	0	1	0	1	0	-24.48	-14.44	CHLORAMBUCIL	MERCAPTOPURINE	BT549	-1.9330454	-1.9415379	-1.9372916
0.863	0.000314	0.153	0.204	0.991	0.586	0.106	0.964	0.0123	1	1.67e-08	0.00234	0.991	0.818	0.000204	1	1	0.000311	0.283	0.0708	0.0149	0.541	0.829	0.997	0.885	0.644	0	0	0	1	0	1	0	-5.33	-7.41	CHLORAMBUCIL	CRIZOTINIB	BT549	-0.855009	-0.34445155	-0.59973025
0.863	0.989	0.153	0.444	0.991	0.245	0.106	1	0.0123	0.997	1.67e-08	1	0.991	0.993	0.000204	0.314	1	0.0105	0.283	1	0.0149	1	0.829	0.969	0.885	0.993	0	0	0	1	0	1	0	-2.28	-10.28	CHLORAMBUCIL	SORAFENIB	BT549	-1.4945811	-1.1823233	-1.3384522
0.863	0.997	0.153	0.968	0.991	0.985	0.106	0.127	0.0123	0.00493	1.67e-08	0.112	0.991	0.993	0.000204	0.789	1	0.000105	0.283	1	0.0149	0.994	0.829	0.806	0.885	1	0	0	0	1	0	1	0	0.64	-7.1	CHLORAMBUCIL	IMATINIB	BT549	-0.802869	-0.6897543	-0.74631166
0.863	0.0263	0.153	0.822	0.991	0.62	0.106	0.999	0.0123	0.261	1.67e-08	0.0101	0.991	0.84	0.000204	0.972	1	0.165	0.283	1	0.0149	0.542	0.829	0.853	0.885	0.988	0	0	0	1	0	1	0	-3.36	-6.47	CHLORAMBUCIL	QUINACRINE HYDROCHLORIDE	BT549	-1.0444667	-1.108319	-1.0763929
0.863	9.99e-05	0.153	0.211	0.991	0.115	0.106	0.00482	0.0123	0.000763	1.67e-08	0.00803	0.991	0.272	0.000204	0.994	1	0.104	0.283	0.159	0.0149	0.269	0.829	0.891	0.885	0.997	0	0	0	1	0	1	0	-7.55	-10.04	CHLORAMBUCIL	FLUDARABINE BASE	BT549	-1.4653561	-1.3039987	-1.3846774
0.863	0.0123	0.153	0.868	0.991	0.99	0.106	0.996	0.0123	0.0234	1.67e-08	9.42e-05	0.991	1	0.000204	0.994	1	0.0372	0.283	0.999	0.0149	0.906	0.829	0.943	0.885	0.554	0	0	0	1	0	1	0	-5.26	-7.94	CHLORAMBUCIL	DOCETAXEL	BT549	-1.1256241	-1.2383296	-1.1819768
0.863	0.442	0.153	0.0196	0.991	0.0115	0.106	0.256	0.0123	0.0732	1.67e-08	0.014	0.991	0.824	0.000204	0.859	1	0.0191	0.283	1	0.0149	0.752	0.829	0.267	0.885	0.998	0	0	0	1	0	1	0	-7.02	-3.4	CHLORAMBUCIL	METHOXSALEN	BT549	-0.6884779	-0.71390146	-0.70118964
0.863	0.432	0.153	0.853	0.991	0.287	0.106	1	0.0123	0.988	1.67e-08	0.159	0.991	0.989	0.000204	0.995	1	0.00296	0.283	1	0.0149	1	0.829	0.994	0.885	0.997	0	0	0	1	0	1	0	-2.72	-7.21	CHLORAMBUCIL	SUNITINIB	BT549	-1.2810524	-0.93759274	-1.1093225
0.863	0.00347	0.153	0.656	0.991	0.994	0.106	0.935	0.0123	0.708	1.67e-08	0.0129	0.991	0.978	0.000204	0.122	1	0.0194	0.283	1	0.0149	0.515	0.829	0.453	0.885	0.999	0	0	0	1	0	1	0	-3.45	-8.77	CHLORAMBUCIL	TAMOXIFEN CITRATE	BT549	-1.04493	-1.0492697	-1.0470998
0.863	0.00795	0.153	0.438	0.991	1	0.106	0.0334	0.0123	0.113	1.67e-08	0.00445	0.991	0.997	0.000204	0.0294	1	1	0.283	0.999	0.0149	0.894	0.829	0.521	0.885	1	0	0	0	1	0	1	0	-3.38	-8.41	CHLORAMBUCIL	IFOSFAMIDE	BT549	-0.9347954	-0.8339173	-0.8843564
0.863	0.000797	0.153	0.883	0.991	0.0918	0.106	0.000213	0.0123	0.00174	1.67e-08	0.533	0.991	0.00668	0.000204	0.999	1	1	0.283	0.895	0.0149	0.465	0.829	0.695	0.885	0.979	0	0	0	1	0	1	0	2.19	-6.23	CHLORAMBUCIL	NSC-127716	BT549	-1.1382031	-1.3054749	-1.221839
0.863	0.0178	0.153	0.327	0.991	0.0532	0.106	0.994	0.0123	0.144	1.67e-08	0.611	0.991	0.99	0.000204	0.996	1	0.677	0.283	0.856	0.0149	0.253	0.829	0.744	0.885	0.999	0	0	0	1	0	1	0	12.3	4.06	CHLORAMBUCIL	ACTINOMYCIN D	BT549	-0.7212596	-0.40931687	-0.56528825
0.863	0.00319	0.153	0.442	0.991	1	0.106	0.0241	0.0123	0.282	1.67e-08	0.00253	0.991	0.998	0.000204	0.0303	1	1	0.283	0.998	0.0149	0.855	0.829	0.531	0.885	1	0	0	0	1	0	1	0	-2.81	-8.73	CHLORAMBUCIL	CYCLOPHOSPHAMIDE	BT549	-0.89637315	-0.8117413	-0.8540572
0.863	0.00057	0.153	0.496	0.991	0.0182	0.106	0.27	0.0123	0.00218	1.67e-08	0.999	0.991	0.999	0.000204	0.973	1	0.00011	0.283	0.914	0.0149	0.151	0.829	0.51	0.885	0.91	0	0	0	1	0	1	0	-1.62	-7.17	CHLORAMBUCIL	TRETINOIN	BT549	-0.84985906	-0.6746401	-0.7622496
0.863	0.00148	0.153	0.104	0.991	0.925	0.106	0.9	0.0123	0.742	1.67e-08	1.9e-05	0.991	0.301	0.000204	0.00871	1	0.903	0.283	0.000172	0.0149	0.338	0.829	0.987	0.885	0.988	0	0	0	1	0	1	0	-0.55	-8.83	CHLORAMBUCIL	MITOTANE	BT549	-0.49384248	-0.7574687	-0.6256556
0.863	0.000316	0.153	0.373	0.991	0.994	0.106	0.0367	0.0123	0.00831	1.67e-08	0.00311	0.991	0.178	0.000204	0.74	1	0.00156	0.283	0.992	0.0149	0.767	0.829	0.0867	0.885	0.987	0	0	0	1	0	1	0	-3.7	-10.7	CHLORAMBUCIL	CARBOPLATIN	BT549	-1.1838808	-1.3777038	-1.2807922
0.863	0.108	0.153	0.913	0.991	0.305	0.106	0.708	0.0123	0.0219	1.67e-08	0.794	0.991	0.00556	0.000204	0.104	1	0.656	0.283	0.0237	0.0149	0.386	0.829	0.743	0.885	0.989	0	0	0	1	0	1	0	1.49	-7.16	CHLORAMBUCIL	IMIQUIMOD	BT549	-0.9294511	-0.87311697	-0.90128404
0.863	0.805	0.153	0.902	0.991	1	0.106	1	0.0123	0.975	1.67e-08	0.000441	0.991	0.997	0.000204	0.462	1	0.00967	0.283	0.988	0.0149	0.99	0.829	0.746	0.885	1	0	0	0	1	0	1	0	23.09	27.56	CHLORAMBUCIL	PLICAMYCIN	BT549	1.3020926	1.1079409	1.2050167
0.863	0.619	0.153	0.89	0.991	0.969	0.106	0.0539	0.0123	0.334	1.67e-08	3.96e-05	0.991	1	0.000204	0.078	1	1.05e-06	0.283	0.955	0.0149	0.392	0.829	0.824	0.885	0.988	0	0	0	1	0	1	0	-3.2	-5.26	CHLORAMBUCIL	FULVESTRANT	BT549	-0.96215546	-0.80503684	-0.8835962
0.863	0.000243	0.153	0.21	0.991	0.0181	0.106	0.996	0.0123	0.26	1.67e-08	0.748	0.991	1	0.000204	0.999	1	5.95e-05	0.283	1	0.0149	0.068	0.829	0.97	0.885	1	0	0	0	1	0	1	0	-6.49	-7.98	CHLORAMBUCIL	VEMURAFENIB	BT549	-0.6601826	-0.49942583	-0.5798042
0.863	0.0231	0.153	0.0957	0.991	0.996	0.106	0.0245	0.0123	0.018	1.67e-08	4.64e-05	0.991	0.0022	0.000204	0.136	1	1	0.283	0.00127	0.0149	0.0849	0.829	0.723	0.885	0.586	0	0	0	1	0	1	0	2.96	-8.52	CHLORAMBUCIL	CARMUSTINE	BT549	-1.0624355	-1.0215346	-1.041985
0.863	0.000578	0.153	0.333	0.991	0.164	0.106	0.00476	0.0123	0.00741	1.67e-08	0.000129	0.991	0.373	0.000204	0.99	1	0.239	0.283	0.41	0.0149	0.102	0.829	0.952	0.885	0.997	0	0	0	1	0	1	0	-8.27	-9.75	CHLORAMBUCIL	CHEMBL277800	BT549	-1.5029415	-1.4302176	-1.4665796
0.863	0.985	0.153	0.914	0.991	0.0424	0.106	0.165	0.0123	0.158	1.67e-08	0.0305	0.991	0.822	0.000204	0.794	1	0.00236	0.283	0.331	0.0149	0.749	0.829	0.838	0.885	0.938	0	0	0	1	0	1	0	-6.67	-9.09	CHLORAMBUCIL	PRALATREXATE	BT549	-1.5579524	-1.3209593	-1.4394559
0.863	0.026	0.153	0.655	0.991	0.165	0.106	0.219	0.0123	0.00723	1.67e-08	0.000387	0.991	0.176	0.000204	0.993	1	0.888	0.283	0.598	0.0149	0.19	0.829	0.697	0.885	0.992	0	0	0	1	0	1	0	-5.91	-6.56	CHLORAMBUCIL	THALIDOMIDE	BT549	-0.95460045	-1.115855	-1.0352278
0.863	0.000517	0.153	0.103	0.991	0.971	0.106	0.162	0.0123	0.912	1.67e-08	0.159	0.991	0.696	0.000204	0.997	1	0.1	0.283	0.989	0.0149	0.0506	0.829	0.929	0.885	0.952	0	0	0	1	0	1	0	0.15	-8.16	CHLORAMBUCIL	1-(5-DEOXYPENTOFURANOSYL)-5-FLUORO-4-{[(PENTYLOXY)CARBONYL]AMINO}PYRIMIDIN-2(1H)-ONE	BT549	-0.7324655	-0.64189833	-0.68718195
0.863	1	0.153	0.733	0.991	0.84	0.106	0.817	0.0123	0.342	1.67e-08	0.998	0.991	0.999	0.000204	0.621	1	0.00103	0.283	1	0.0149	0.998	0.829	0.987	0.885	0.982	0	0	0	1	0	1	0	-3.89	-6.64	CHLORAMBUCIL	NILOTINIB	BT549	-0.99474144	-0.8652334	-0.92998743
0.863	1	0.153	0.126	0.991	0.999	0.106	1	0.0123	0.961	1.67e-08	0.883	0.991	1	0.000204	1	1	0.011	0.283	0.998	0.0149	1	0.829	0.598	0.885	0.437	0	0	0	1	0	1	0	3.37	-8.21	CHLORAMBUCIL	ERLOTINIB HYDROCHLORIDE	BT549	-0.43337315	-0.38689598	-0.41013455
0.863	5.36e-05	0.153	0.0734	0.991	0.719	0.106	2.36e-05	0.0123	0.00217	1.67e-08	0.0707	0.991	2.18e-06	0.000204	1.43e-06	1	1	0.283	0.614	0.0149	6.42e-05	0.829	0.776	0.885	1	0	0	0	1	0	1	0	-7.47	-10.21	CHLORAMBUCIL	BUSULFAN	BT549	-1.1208836	-0.9551861	-1.0380349
0.863	0.000399	0.153	0.486	0.991	0.467	0.106	0.000584	0.0123	0.000413	1.67e-08	0.56	0.991	0.309	0.000204	0.999	1	0.996	0.283	0.962	0.0149	0.123	0.829	0.866	0.885	0.981	0	0	0	1	0	1	0	-0.91	-9.44	CHLORAMBUCIL	AZACYTIDINE	BT549	-1.1839293	-1.1277001	-1.1558146
0.863	0.00712	0.153	0.577	0.991	0.998	0.106	0.964	0.0123	0.993	1.67e-08	0.182	0.991	0.999	0.000204	0.521	1	1	0.283	1	0.0149	0.969	0.829	0.183	0.885	1	0	0	0	1	0	1	0	-12.16	-10.6	CHLORAMBUCIL	THIOTEPA	BT549	-1.5014485	-1.6272306	-1.5643396
0.863	0.136	0.153	0.939	0.991	0.0154	0.106	0.00336	0.0123	0.0864	1.67e-08	0.000864	0.991	3.08e-05	0.000204	0.888	1	0.533	0.283	0.888	0.0149	0.984	0.829	0.956	0.885	0.961	0	0	0	1	0	1	0	-6.57	-7.79	CHLORAMBUCIL	ALLOPURINOL	BT549	-1.2140096	-1.334523	-1.2742662
0.863	4.62e-05	0.153	0.212	0.991	0.984	0.106	0.448	0.0123	0.000373	1.67e-08	0.496	0.991	0.0277	0.000204	0.997	1	0.804	0.283	0.812	0.0149	0.279	0.829	0.771	0.885	0.982	0	0	0	1	0	1	0	-2.54	-8.82	CHLORAMBUCIL	NSC 85998	BT549	-0.9622605	-0.9501474	-0.95620394
0.863	0.994	0.153	0.976	0.991	0.999	0.106	0.827	0.0123	0.744	1.67e-08	0.921	0.991	0.998	0.000204	1	1	0.000267	0.283	1	0.0149	0.99	0.829	0.89	0.885	0.997	0	0	0	1	0	1	0	-8.24	-9.91	CHLORAMBUCIL	VINBLASTINE SULFATE	BT549	-0.88476986	-0.9096885	-0.8972292
0.863	0.165	0.153	0.795	0.991	0.799	0.106	0.000405	0.0123	0.477	1.67e-08	0.348	0.991	1	0.000204	0.931	1	0.998	0.283	1	0.0149	0.988	0.829	0.453	0.885	1	0	0	0	1	0	1	0	-9.6	-8.59	CHLORAMBUCIL	ZOLEDRONIC ACID	BT549	-1.474006	-1.2713114	-1.3726587
0.863	0.138	0.153	0.906	0.991	0.657	0.106	0.98	0.0123	0.00126	1.67e-08	0.000175	0.991	0.905	0.000204	0.0755	1	0.995	0.283	0.483	0.0149	0.427	0.829	0.815	0.885	0.945	0	0	0	1	0	1	0	-2.41	-8.25	CHLORAMBUCIL	LETROZOLE	BT549	-0.8747866	-0.9565954	-0.915691
0.863	0.74	0.153	0.739	0.991	0.988	0.106	0.353	0.0123	0.937	1.67e-08	0.18	0.991	0.000204	0.000204	0.0234	1	0.997	0.283	0.977	0.0149	0.992	0.829	0.348	0.885	0.981	0	0	0	1	0	1	0	-2.5	-9.13	CHLORAMBUCIL	ZOLINZA	BT549	-0.45918834	-0.5222626	-0.49072546
0.863	0.00242	0.153	0.109	0.991	0.000238	0.106	0.0051	0.0123	0.0797	1.67e-08	0.00954	0.991	0.00472	0.000204	0.0371	1	1	0.283	0.0194	0.0149	0.00202	0.829	0.00597	0.885	0.979	0	0	0	1	0	1	0	-3.66	-8.29	CHLORAMBUCIL	ARSENIC TRIOXIDE	BT549	-1.3258826	-1.13515	-1.2305162
0.863	0.872	0.153	0.0903	0.991	1	0.106	0.999	0.0123	0.0803	1.67e-08	0.969	0.991	1	0.000204	1	1	0.73	0.283	0.999	0.0149	1	0.829	0.966	0.885	0.728	0	0	0	1	0	1	0	2.4	-3.23	CHLORAMBUCIL	PROCARBAZINE HYDROCHLORIDE	BT549	-0.69296175	-0.89807945	-0.7955206
0.863	0.00186	0.153	0.813	0.991	0.0752	0.106	0.00316	0.0123	0.00798	1.67e-08	0.000406	0.991	0.0034	0.000204	0.961	1	0.728	0.283	0.14	0.0149	0.523	0.829	0.714	0.885	0.995	0	0	0	1	0	1	0	-3.77	-10.95	CHLORAMBUCIL	CHEMBL17639	BT549	-1.2319181	-1.321837	-1.2768775
0.863	0.000332	0.153	0.819	0.991	0.995	0.106	0.998	0.0123	0.0101	1.67e-08	9.6e-05	0.991	0.944	0.000204	0.641	1	0.983	0.283	1	0.0149	0.994	0.829	0.666	0.885	0.999	0	0	0	1	0	1	0	1.62	0.2	CHLORAMBUCIL	MITOMYCINE	BT549	-0.7118656	-0.7984524	-0.755159
0.863	0.933	0.153	0.751	0.991	1	0.106	0.999	0.0123	0.103	1.67e-08	0.499	0.991	1	0.000204	0.998	1	0.00065	0.283	1	0.0149	0.948	0.829	0.825	0.885	1	0	0	0	1	0	1	0	-2.56	-6.69	CHLORAMBUCIL	NSC733504	BT549	-1.0285144	-1.0571866	-1.0428505
0.863	0.00814	0.153	0.995	0.991	0.0413	0.106	0.0806	0.0123	0.0787	1.67e-08	0.000362	0.991	0.000133	0.000204	0.104	1	0.886	0.283	0.0127	0.0149	0.253	0.829	0.969	0.885	0.928	0	0	0	1	0	1	0	5.18	-3.17	CHLORAMBUCIL	TEMOZOLOMIDE	BT549	-0.6195158	-0.68193036	-0.6507231
0.863	0.0452	0.153	0.894	0.991	0.991	0.106	0.832	0.0123	0.6	1.67e-08	0.878	0.991	1	0.000204	1	1	0.00038	0.283	1	0.0149	0.285	0.829	0.941	0.885	0.972	0	0	0	1	0	1	0	-5.57	-9.39	CHLORAMBUCIL	IXABEPILONE	BT549	-0.9215764	-0.9730104	-0.9472934
0.863	0.963	0.153	0.0897	0.991	1	0.106	0.999	0.0123	0.937	1.67e-08	0.000168	0.991	0.999	0.000204	0.796	1	0.805	0.283	0.995	0.0149	0.459	0.829	0.643	0.885	0.99	0	0	0	1	0	1	0	-0.96	-7.18	CHLORAMBUCIL	BENDAMUSTINE HYDROCHLORIDE	BT549	-1.0892247	-1.1190563	-1.1041405
0.863	0.0445	0.153	0.0131	0.991	0.946	0.106	0.273	0.0123	0.0296	1.67e-08	0.0584	0.991	0.0648	0.000204	0.144	1	1	0.283	0.998	0.0149	0.142	0.829	0.482	0.885	0.968	0	0	0	1	0	1	0	-5	-8.64	CHLORAMBUCIL	ANASTROZOLE	BT549	-1.0811024	-0.87777305	-0.9794377
0.863	3.91e-05	0.153	0.789	0.991	0.122	0.106	0.174	0.0123	0.000767	1.67e-08	0.766	0.991	0.034	0.000204	1	1	0.991	0.283	0.0139	0.0149	0.0299	0.829	0.835	0.885	0.995	0	0	0	1	0	1	0	-5.64	-9.61	CHLORAMBUCIL	CO-V	BT549	-1.0110532	-0.9118693	-0.96146125
0.863	0.944	0.153	0.0695	0.991	1	0.106	1	0.0123	0.952	1.67e-08	0.706	0.991	1	0.000204	0.267	1	1	0.283	0.42	0.0149	1	0.829	0.285	0.885	0.984	0	0	0	1	0	1	0	-8.52	-8.79	CHLORAMBUCIL	MECHLORETHAMINE HYDROCHLORIDE	BT549	-1.2342436	-1.225247	-1.2297454
0.863	1	0.153	0.897	0.991	0.999	0.106	0.000125	0.0123	0.00595	1.67e-08	2.07e-05	0.991	1	0.000204	0.999	1	0.000111	0.283	0.998	0.0149	1	0.829	0.612	0.885	1	0	0	0	1	0	1	0	-10.47	-9.46	CHLORAMBUCIL	EMCYT (PHARMACIA)	BT549	-1.230885	-1.2340243	-1.2324547
0.863	0.174	0.153	0.759	0.991	0.991	0.106	0.998	0.0123	0.00886	1.67e-08	0.0115	0.991	1	0.000204	0.997	1	0.0827	0.283	1	0.0149	0.974	0.829	0.946	0.885	0.999	0	0	0	1	0	1	0	-9.09	-11.11	CHLORAMBUCIL	PACLITAXEL	BT549	-1.3585486	-1.1728147	-1.2656817
0.863	0.192	0.153	0.889	0.991	0.999	0.106	0.963	0.0123	0.958	1.67e-08	0.0869	0.991	0.772	0.000204	0.64	1	0.0209	0.283	0.909	0.0149	0.825	0.829	0.824	0.885	1	0	0	0	1	0	1	0	1.92	-2.36	CHLORAMBUCIL	NSC256439	BT549	-0.4561419	-0.48051447	-0.46832818
0.863	0.998	0.153	0.206	0.991	1	0.106	0.999	0.0123	0.94	1.67e-08	0.968	0.991	0.994	0.000204	0.285	1	0.000336	0.283	0.991	0.0149	0.961	0.829	0.927	0.885	0.999	0	0	0	1	0	1	0	-2.25	-3.44	CHLORAMBUCIL	ADM HYDROCHLORIDE	BT549	-0.6876973	-0.7012012	-0.69444925
0.00201	0.00242	0.00252	0.109	0.983	0.000238	0.994	0.0051	0.768	0.0797	0.302	0.00954	0.373	0.00472	0.997	0.0371	1	1	0.00491	0.0194	0.749	0.00202	0.899	0.00597	0.513	0.979	0	0	0	1	0	1	0	5.08	8.08	CISPLATINO	ARSENIC TRIOXIDE	BT549	0.43573678	0.5284464	0.48209158
0.00201	0.192	0.00252	0.889	0.983	0.999	0.994	0.963	0.768	0.958	0.302	0.0869	0.373	0.772	0.997	0.64	1	0.0209	0.00491	0.909	0.749	0.825	0.899	0.824	0.513	1	0	0	0	1	0	1	0	2.28	2.85	CISPLATINO	NSC256439	BT549	-0.07138664	-0.43310577	-0.2522462
0.00201	0.998	0.00252	0.206	0.983	1	0.994	0.999	0.768	0.94	0.302	0.968	0.373	0.994	0.997	0.285	1	0.000336	0.00491	0.991	0.749	0.961	0.899	0.927	0.513	0.999	0	0	0	1	0	1	0	-1.36	-1.43	CISPLATINO	ADM HYDROCHLORIDE	BT549	-0.55467314	-0.606987	-0.5808301
3.91e-05	1	0.789	0.126	0.122	0.999	0.174	1	0.000767	0.961	0.766	0.883	0.034	1	1	1	0.991	0.011	0.0139	0.998	0.0299	1	0.835	0.598	0.995	0.437	0	0	0	1	0	1	0	2.24	-0.42	CO-V	ERLOTINIB HYDROCHLORIDE	BT549	0.49910617	0.7730023	0.6360543
3.91e-05	0.000797	0.789	0.883	0.122	0.0918	0.174	0.000213	0.000767	0.00174	0.766	0.533	0.034	0.00668	1	0.999	0.991	1	0.0139	0.895	0.0299	0.465	0.835	0.695	0.995	0.979	0	0	0	1	0	1	0	-3.29	-5.86	CO-V	NSC-127716	BT549	-0.3511283	-0.3165071	-0.33381772
3.91e-05	4.27e-05	0.789	0.0427	0.122	0.0231	0.174	0.0677	0.000767	0.000869	0.766	0.123	0.034	0.868	1	1	0.991	0.76	0.0139	0.591	0.0299	0.00677	0.835	0.773	0.995	0.991	0	0	0	1	0	1	0	-1.66	-3.45	CO-V	BORTEZOMIB	BT549	-0.20218968	-0.10706843	-0.15462905
3.91e-05	0.0452	0.789	0.894	0.122	0.991	0.174	0.832	0.000767	0.6	0.766	0.878	0.034	1	1	1	0.991	0.00038	0.0139	1	0.0299	0.285	0.835	0.941	0.995	0.972	0	0	0	1	0	1	0	-2.49	0.06	CO-V	IXABEPILONE	BT549	0.25026965	0.2936831	0.27197638
3.91e-05	1	0.789	0.897	0.122	0.999	0.174	0.000125	0.000767	0.00595	0.766	2.07e-05	0.034	1	1	0.999	0.991	0.000111	0.0139	0.998	0.0299	1	0.835	0.612	0.995	1	0	0	0	1	0	1	0	2.29	-2.2	CO-V	EMCYT (PHARMACIA)	BT549	-0.04993745	0.19144946	0.070756
3.91e-05	0.0231	0.789	0.0957	0.122	0.996	0.174	0.0245	0.000767	0.018	0.766	4.64e-05	0.034	0.0022	1	0.136	0.991	1	0.0139	0.00127	0.0299	0.0849	0.835	0.723	0.995	0.586	0	0	0	1	0	1	0	-0.74	-2.73	CO-V	CARMUSTINE	BT549	0.116899654	0.14728358	0.13209161
3.91e-05	0.00242	0.789	0.109	0.122	0.000238	0.174	0.0051	0.000767	0.0797	0.766	0.00954	0.034	0.00472	1	0.0371	0.991	1	0.0139	0.0194	0.0299	0.00202	0.835	0.00597	0.995	0.979	0	0	0	1	0	1	0	2.53	0.71	CO-V	ARSENIC TRIOXIDE	BT549	0.024384644	0.026964061	0.025674352
3.91e-05	1	0.789	0.211	0.122	1	0.174	0.964	0.000767	0.117	0.766	0.861	0.034	0.999	1	0.679	0.991	0.986	0.0139	1	0.0299	0.999	0.835	0.439	0.995	0.999	0	0	0	1	0	1	0	0.78	-7.79	CO-V	TOPOTECAN HYDROCHLORIDE	BT549	-0.6061396	-0.6633644	-0.63475204
3.91e-05	0.00201	0.789	0.00252	0.122	0.983	0.174	0.994	0.000767	0.768	0.766	0.302	0.034	0.373	1	0.997	0.991	1	0.0139	0.00491	0.0299	0.749	0.835	0.899	0.995	0.513	0	0	0	1	0	1	0	-1.61	-8.08	CO-V	CISPLATINO	BT549	-0.32996675	-0.32009932	-0.32503304
3.91e-05	0.192	0.789	0.889	0.122	0.999	0.174	0.963	0.000767	0.958	0.766	0.0869	0.034	0.772	1	0.64	0.991	0.0209	0.0139	0.909	0.0299	0.825	0.835	0.824	0.995	1	0	0	0	1	0	1	0	0.71	1.49	CO-V	NSC256439	BT549	0.11628457	0.15278018	0.13453238
3.91e-05	0.998	0.789	0.206	0.122	1	0.174	0.999	0.000767	0.94	0.766	0.968	0.034	0.994	1	0.285	0.991	0.000336	0.0139	0.991	0.0299	0.961	0.835	0.927	0.995	0.999	0	0	0	1	0	1	0	-0.79	-1.2	CO-V	ADM HYDROCHLORIDE	BT549	0.0033196956	-0.069490455	-0.03308538
0.000314	0.935	0.204	0.193	0.586	1	0.964	1	1	0.999	0.00234	1	0.818	1	1	0.99	0.000311	5.45e-05	0.0708	1	0.541	1	0.997	0.957	0.644	1	0	0	0	1	0	1	0	0.92	3.81	CRIZOTINIB	VANDETANIB	BT549	0.7803205	0.7814537	0.7808871
0.000314	0.98	0.204	0.964	0.586	0.999	0.964	0.889	1	0.598	0.00234	0.909	0.818	0.996	1	1	0.000311	0.000169	0.0708	1	0.541	0.993	0.997	0.859	0.644	0.804	0	0	0	1	0	1	0	5.22	3.86	CRIZOTINIB	VINCRISTINE SULFATE	BT549	0.40385073	0.56785595	0.48585334
0.000314	0.00814	0.204	0.995	0.586	0.0413	0.964	0.0806	1	0.0787	0.00234	0.000362	0.818	0.000133	1	0.104	0.000311	0.886	0.0708	0.0127	0.541	0.253	0.997	0.969	0.644	0.928	0	0	0	1	0	1	0	-2.08	4.07	CRIZOTINIB	TEMOZOLOMIDE	BT549	0.7235689	0.40336165	0.5634653
0.000314	0.0452	0.204	0.894	0.586	0.991	0.964	0.832	1	0.6	0.00234	0.878	0.818	1	1	1	0.000311	0.00038	0.0708	1	0.541	0.285	0.997	0.941	0.644	0.972	0	0	0	1	0	1	0	3.78	1.35	CRIZOTINIB	IXABEPILONE	BT549	0.89449984	0.79461175	0.8445558
0.000314	0.944	0.204	0.0695	0.586	1	0.964	1	1	0.952	0.00234	0.706	0.818	1	1	0.267	0.000311	1	0.0708	0.42	0.541	1	0.997	0.285	0.644	0.984	0	0	0	1	0	1	0	3.98	-1.24	CRIZOTINIB	MECHLORETHAMINE HYDROCHLORIDE	BT549	-0.22752032	-0.21549982	-0.22151007
0.000314	0.0715	0.204	0.105	0.586	0.7	0.964	0.649	1	0.705	0.00234	0.036	0.818	0.815	1	0.729	0.000311	0.0591	0.0708	0.98	0.541	0.999	0.997	0.955	0.644	1	0	0	0	1	0	1	0	6.89	2.34	CRIZOTINIB	CELECOXIB	BT549	0.65862703	0.56529343	0.61196023
0.000314	0.174	0.204	0.759	0.586	0.991	0.964	0.998	1	0.00886	0.00234	0.0115	0.818	1	1	0.997	0.000311	0.0827	0.0708	1	0.541	0.974	0.997	0.946	0.644	0.999	0	0	0	1	0	1	0	5.47	6.71	CRIZOTINIB	PACLITAXEL	BT549	1.3998098	1.5218905	1.4608502
0.000314	0.325	0.204	0.026	0.586	0.368	0.964	0.944	1	0.194	0.00234	0.859	0.818	0.988	1	1	0.000311	0.000154	0.0708	0.606	0.541	0.997	0.997	0.903	0.644	0.965	0	0	0	1	0	1	0	4.65	3.89	CRIZOTINIB	ROMIDEPSIN	BT549	0.7396702	0.728031	0.7338506
0.000314	0.0231	0.204	0.0957	0.586	0.996	0.964	0.0245	1	0.018	0.00234	4.64e-05	0.818	0.0022	1	0.136	0.000311	1	0.0708	0.00127	0.541	0.0849	0.997	0.723	0.644	0.586	0	0	0	1	0	1	0	-0.6	1.83	CRIZOTINIB	CARMUSTINE	BT549	0.4487946	0.61689377	0.5328442
0.000314	0.722	0.204	0.0651	0.586	1	0.964	0.759	1	0.595	0.00234	0.399	0.818	0.342	1	0.602	0.000311	1	0.0708	1	0.541	0.222	0.997	0.735	0.644	0.388	0	0	0	1	0	1	0	-5.07	-0.03	CRIZOTINIB	AMINOLEVULINIC ACID HYDROCHLORIDE	BT549	-0.024440981	0.021554925	-0.0014430285
0.000314	0.989	0.204	0.444	0.586	0.245	0.964	1	1	0.997	0.00234	1	0.818	0.993	1	0.314	0.000311	0.0105	0.0708	1	0.541	1	0.997	0.969	0.644	0.993	0	0	0	1	0	1	0	-2.97	-1.88	CRIZOTINIB	SORAFENIB	BT549	0.3643658	0.06499309	0.21467943
0.000314	0.0231	0.204	0.0204	0.586	0.863	0.964	0.878	1	0.26	0.00234	4.48e-05	0.818	0.104	1	0.992	0.000311	0.813	0.0708	0.0548	0.541	0.83	0.997	0.995	0.644	1	0	0	0	1	0	1	0	15.85	14	CRIZOTINIB	MITOXANTRONE	BT549	1.7098142	1.7697403	1.7397773
0.000314	0.00201	0.204	0.00252	0.586	0.983	0.964	0.994	1	0.768	0.00234	0.302	0.818	0.373	1	0.997	0.000311	1	0.0708	0.00491	0.541	0.749	0.997	0.899	0.644	0.513	0	0	0	1	0	1	0	-0.33	2.41	CRIZOTINIB	CISPLATINO	BT549	0.21657404	0.47755265	0.34706336
0.000314	0.817	0.204	0.499	0.586	1	0.964	0.999	1	0.0496	0.00234	0.301	0.818	1	1	0.999	0.000311	0.000498	0.0708	1	0.541	0.971	0.997	0.851	0.644	1	0	0	0	1	0	1	0	6.88	5.98	CRIZOTINIB	ANTIBIOTIC AY 22989	BT549	1.3627381	1.3868065	1.3747723
0.000314	0.00221	0.204	0.975	0.586	0.857	0.964	0.995	1	0.103	0.00234	0.0049	0.818	0.999	1	1	0.000311	0.931	0.0708	1	0.541	0.657	0.997	0.973	0.644	0.986	0	0	0	1	0	1	0	2.68	3.62	CRIZOTINIB	MEGESTROL ACETATE	BT549	0.8532975	1.0192646	0.936281
0.000314	4.27e-05	0.204	0.0427	0.586	0.0231	0.964	0.0677	1	0.000869	0.00234	0.123	0.818	0.868	1	1	0.000311	0.76	0.0708	0.591	0.541	0.00677	0.997	0.773	0.644	0.991	0	0	0	1	0	1	0	5.1	2.06	CRIZOTINIB	BORTEZOMIB	BT549	1.1416712	1.0898348	1.1157529
0.000314	0.972	0.204	0.424	0.586	1	0.964	0.87	1	0.482	0.00234	0.369	0.818	0.998	1	1	0.000311	0.000952	0.0708	0.975	0.541	0.035	0.997	0.964	0.644	0.998	0	0	0	1	0	1	0	-1.58	-1.38	CRIZOTINIB	BLEOMYCIN	BT549	0.10654043	-0.1941447	-0.043802135
0.000314	0.888	0.204	0.0929	0.586	0.37	0.964	0.46	1	0.0545	0.00234	0.0116	0.818	0.967	1	0.576	0.000311	0.944	0.0708	1	0.541	0.815	0.997	0.311	0.644	0.999	0	0	0	1	0	1	0	3.79	2.03	CRIZOTINIB	SN-38	BT549	0.38230342	0.13382427	0.25806385
0.000314	0.00327	0.204	0.0399	0.586	1	0.964	0.0647	1	0.358	0.00234	0.161	0.818	0.0186	1	0.962	0.000311	4.82e-07	0.0708	0.0715	0.541	1	0.997	0.983	0.644	1	0	0	0	1	0	1	0	0.07	3.52	CRIZOTINIB	LAPATINIB	BT549	0.48368752	0.7078396	0.59576356
0.000314	0.000492	0.204	0.221	0.586	0.495	0.964	0.0916	1	0.00964	0.00234	0.131	0.818	0.602	1	1	0.000311	0.0532	0.0708	0.936	0.541	0.00298	0.997	0.859	0.644	0.99	0	0	0	1	0	1	0	5.78	3.89	CRIZOTINIB	34793-34-5	BT549	0.6746591	0.6479333	0.6612962
0.000314	9.99e-05	0.204	0.211	0.586	0.115	0.964	0.00482	1	0.000763	0.00234	0.00803	0.818	0.272	1	0.994	0.000311	0.104	0.0708	0.159	0.541	0.269	0.997	0.891	0.644	0.997	0	0	0	1	0	1	0	-2.99	-0.15	CRIZOTINIB	FLUDARABINE BASE	BT549	0.37503022	0.2592099	0.31712008
0.000314	0.0123	0.204	0.868	0.586	0.99	0.964	0.996	1	0.0234	0.00234	9.42e-05	0.818	1	1	0.994	0.000311	0.0372	0.0708	0.999	0.541	0.906	0.997	0.943	0.644	0.554	0	0	0	1	0	1	0	4.74	3.59	CRIZOTINIB	DOCETAXEL	BT549	1.0836582	1.096944	1.090301
0.000314	0.283	0.204	0.952	0.586	0.941	0.964	1	1	0.998	0.00234	0.979	0.818	1	1	0.952	0.000311	0.000406	0.0708	1	0.541	1	0.997	0.974	0.644	0.991	0	0	0	1	0	1	0	6	3.12	CRIZOTINIB	AXITINIB	BT549	0.7651749	0.83138806	0.7982815
0.000314	0.00347	0.204	0.656	0.586	0.994	0.964	0.935	1	0.708	0.00234	0.0129	0.818	0.978	1	0.122	0.000311	0.0194	0.0708	1	0.541	0.515	0.997	0.453	0.644	0.999	0	0	0	1	0	1	0	4.64	1.95	CRIZOTINIB	TAMOXIFEN CITRATE	BT549	0.5385601	0.6590477	0.5988039
0.000314	0.646	0.204	0.69	0.586	0.999	0.964	0.61	1	0.841	0.00234	0.0202	0.818	0.999	1	0.983	0.000311	0.000373	0.0708	0.98	0.541	0.0655	0.997	0.713	0.644	0.997	0	0	0	1	0	1	0	4.3	1.13	CRIZOTINIB	ANTIBIOTIC AD 32	BT549	0.63063526	0.5289924	0.57981384
0.000314	0.0263	0.204	0.822	0.586	0.62	0.964	0.999	1	0.261	0.00234	0.0101	0.818	0.84	1	0.972	0.000311	0.165	0.0708	1	0.541	0.542	0.997	0.853	0.644	0.988	0	0	0	1	0	1	0	7.94	2.27	CRIZOTINIB	QUINACRINE HYDROCHLORIDE	BT549	0.23949698	0.32629636	0.28289667
0.000314	1	0.204	0.211	0.586	1	0.964	0.964	1	0.117	0.00234	0.861	0.818	0.999	1	0.679	0.000311	0.986	0.0708	1	0.541	0.999	0.997	0.439	0.644	0.999	0	0	0	1	0	1	0	-1.98	-6.18	CRIZOTINIB	TOPOTECAN HYDROCHLORIDE	BT549	-0.043832935	-0.17114776	-0.107490346
0.000314	0.000797	0.204	0.883	0.586	0.0918	0.964	0.000213	1	0.00174	0.00234	0.533	0.818	0.00668	1	0.999	0.000311	1	0.0708	0.895	0.541	0.465	0.997	0.695	0.644	0.979	0	0	0	1	0	1	0	5.61	-1.83	CRIZOTINIB	NSC-127716	BT549	0.19560148	0.0262178	0.11090964
0.000314	0.312	0.204	0.991	0.586	0.0655	0.964	0.0158	1	0.851	0.00234	0.12	0.818	0.00137	1	0.933	0.000311	0.866	0.0708	0.995	0.541	0.0899	0.997	0.611	0.644	0.899	0	0	0	1	0	1	0	-21.87	-7.47	CRIZOTINIB	MERCAPTOPURINE	BT549	-0.95961106	-1.2614586	-1.1105349
0.000314	0.0378	0.204	0.261	0.586	1	0.964	1	1	0.0791	0.00234	0.0507	0.818	0.974	1	0.91	0.000311	0.0102	0.0708	1	0.541	0.781	0.997	0.968	0.644	0.997	0	0	0	1	0	1	0	6.76	6.48	CRIZOTINIB	NSC141540	BT549	0.8542811	0.79901034	0.82664573
0.000314	0.858	0.204	0.186	0.586	0.944	0.964	0.0607	1	0.0203	0.00234	0.0015	0.818	0.995	1	0.628	0.000311	0.00772	0.0708	0.429	0.541	0.996	0.997	0.92	0.644	0.986	0	0	0	1	0	1	0	4.32	4.63	CRIZOTINIB	RUXOLITINIB	BT549	1.0310602	1.0426513	1.0368557
0.000314	0.0425	0.204	0.943	0.586	0.967	0.964	0.621	1	0.0996	0.00234	0.193	0.818	0.47	1	0.417	0.000311	0.000546	0.0708	0.0874	0.541	0.816	0.997	0.931	0.644	0.997	0	0	0	1	0	1	0	4.88	0.7	CRIZOTINIB	GEFITINIB	BT549	0.3934244	0.36120656	0.37731546
0.000314	0.997	0.204	0.968	0.586	0.985	0.964	0.127	1	0.00493	0.00234	0.112	0.818	0.993	1	0.789	0.000311	0.000105	0.0708	1	0.541	0.994	0.997	0.806	0.644	1	0	0	0	1	0	1	0	1.65	4.49	CRIZOTINIB	IMATINIB	BT549	0.9769219	0.97796905	0.9774455
0.000314	0.00148	0.204	0.104	0.586	0.925	0.964	0.9	1	0.742	0.00234	1.9e-05	0.818	0.301	1	0.00871	0.000311	0.903	0.0708	0.000172	0.541	0.338	0.997	0.987	0.644	0.988	0	0	0	1	0	1	0	9.21	4.18	CRIZOTINIB	MITOTANE	BT549	0.66721123	0.56884557	0.6180284
0.000314	0.442	0.204	0.0196	0.586	0.0115	0.964	0.256	1	0.0732	0.00234	0.014	0.818	0.824	1	0.859	0.000311	0.0191	0.0708	1	0.541	0.752	0.997	0.267	0.644	0.998	0	0	0	1	0	1	0	5.9	2.7	CRIZOTINIB	METHOXSALEN	BT549	0.7400618	0.70545304	0.72275746
0.000314	0.411	0.204	0.995	0.586	0.736	0.964	0.0183	1	0.677	0.00234	0.173	0.818	0.197	1	0.927	0.000311	0.0584	0.0708	0.84	0.541	0.478	0.997	0.926	0.644	0.991	0	0	0	1	0	1	0	0.97	1.2	CRIZOTINIB	METHOTREXATE	BT549	0.16778308	0.19722855	0.18250582
0.000314	0.979	0.204	0.289	0.586	1	0.964	0.546	1	0.152	0.00234	0.818	0.818	0.724	1	0.0809	0.000311	4.9e-05	0.0708	0.976	0.541	0.962	0.997	0.976	0.644	1	0	0	0	1	0	1	0	2.85	1.55	CRIZOTINIB	VISMODEGIB	BT549	0.71317184	0.6217372	0.6674545
0.000314	0.026	0.204	0.655	0.586	0.165	0.964	0.219	1	0.00723	0.00234	0.000387	0.818	0.176	1	0.993	0.000311	0.888	0.0708	0.598	0.541	0.19	0.997	0.697	0.644	0.992	0	0	0	1	0	1	0	5.67	2.32	CRIZOTINIB	THALIDOMIDE	BT549	0.5426909	0.70157933	0.6221351
0.000314	0.805	0.204	0.902	0.586	1	0.964	1	1	0.975	0.00234	0.000441	0.818	0.997	1	0.462	0.000311	0.00967	0.0708	0.988	0.541	0.99	0.997	0.746	0.644	1	0	0	0	1	0	1	0	26.98	29.28	CRIZOTINIB	PLICAMYCIN	BT549	1.9906392	3.078717	2.534678
0.000314	0.00795	0.204	0.438	0.586	1	0.964	0.0334	1	0.113	0.00234	0.00445	0.818	0.997	1	0.0294	0.000311	1	0.0708	0.999	0.541	0.894	0.997	0.521	0.644	1	0	0	0	1	0	1	0	11.12	6.88	CRIZOTINIB	IFOSFAMIDE	BT549	0.82958007	0.6918925	0.7607363
0.000314	0.00057	0.204	0.496	0.586	0.0182	0.964	0.27	1	0.00218	0.00234	0.999	0.818	0.999	1	0.973	0.000311	0.00011	0.0708	0.914	0.541	0.151	0.997	0.51	0.644	0.91	0	0	0	1	0	1	0	-4.9	4.6	CRIZOTINIB	TRETINOIN	BT549	1.1168984	1.1058555	1.111377
0.000314	0.00319	0.204	0.442	0.586	1	0.964	0.0241	1	0.282	0.00234	0.00253	0.818	0.998	1	0.0303	0.000311	1	0.0708	0.998	0.541	0.855	0.997	0.531	0.644	1	0	0	0	1	0	1	0	-0.49	3.12	CRIZOTINIB	CYCLOPHOSPHAMIDE	BT549	0.820189	0.66980815	0.7449986
0.000314	0.0178	0.204	0.327	0.586	0.0532	0.964	0.994	1	0.144	0.00234	0.611	0.818	0.99	1	0.996	0.000311	0.677	0.0708	0.856	0.541	0.253	0.997	0.744	0.644	0.999	0	0	0	1	0	1	0	21	7.52	CRIZOTINIB	ACTINOMYCIN D	BT549	2.3830698	2.7447286	2.563899
0.000314	0.913	0.204	0.51	0.586	0.996	0.964	0.343	1	0.301	0.00234	0.997	0.818	1	1	0.982	0.000311	0.00102	0.0708	1	0.541	1	0.997	0.61	0.644	0.997	0	0	0	1	0	1	0	10.26	9.73	CRIZOTINIB	DASATINIB	BT549	1.0201378	1.7306081	1.3753729
0.000314	0.000316	0.204	0.373	0.586	0.994	0.964	0.0367	1	0.00831	0.00234	0.00311	0.818	0.178	1	0.74	0.000311	0.00156	0.0708	0.992	0.541	0.767	0.997	0.0867	0.644	0.987	0	0	0	1	0	1	0	7.56	-3.13	CRIZOTINIB	CARBOPLATIN	BT549	-0.00968761	0.5770267	0.28366956
0.000314	0.000517	0.204	0.103	0.586	0.971	0.964	0.162	1	0.912	0.00234	0.159	0.818	0.696	1	0.997	0.000311	0.1	0.0708	0.989	0.541	0.0506	0.997	0.929	0.644	0.952	0	0	0	1	0	1	0	5.53	2.96	CRIZOTINIB	1-(5-DEOXYPENTOFURANOSYL)-5-FLUORO-4-{[(PENTYLOXY)CARBONYL]AMINO}PYRIMIDIN-2(1H)-ONE	BT549	0.63672185	0.6738123	0.6552671
0.000314	0.863	0.204	0.153	0.586	0.991	0.964	0.106	1	0.0123	0.00234	1.67e-08	0.818	0.991	1	0.000204	0.000311	1	0.0708	0.283	0.541	0.0149	0.997	0.829	0.644	0.885	0	0	0	1	0	1	0	-0.47	-3.86	CRIZOTINIB	CHLORAMBUCIL	BT549	-0.34445155	-0.855009	-0.59973025
0.000314	1	0.204	0.126	0.586	0.999	0.964	1	1	0.961	0.00234	0.883	0.818	1	1	1	0.000311	0.011	0.0708	0.998	0.541	1	0.997	0.598	0.644	0.437	0	0	0	1	0	1	0	5.03	2.45	CRIZOTINIB	ERLOTINIB HYDROCHLORIDE	BT549	0.586107	0.67933434	0.6327207
0.000314	0.0451	0.204	0.931	0.586	0.981	0.964	0.0161	1	0.163	0.00234	2.24e-07	0.818	0.601	1	0.057	0.000311	0.996	0.0708	0.503	0.541	0.994	0.997	0.33	0.644	0.993	0	0	0	1	0	1	0	4.4	5.83	CRIZOTINIB	URACIL MUSTARD	BT549	-0.44629067	-0.38333312	-0.4148119
0.000314	0.0723	0.204	0.16	0.586	1	0.964	1	1	0.0244	0.00234	0.0159	0.818	0.992	1	0.89	0.000311	0.0192	0.0708	1	0.541	0.181	0.997	0.898	0.644	0.999	0	0	0	1	0	1	0	-1.64	0.93	CRIZOTINIB	TENIPOSIDE	BT549	-0.042181544	0.07142931	0.014623884
0.000314	0.432	0.204	0.853	0.586	0.287	0.964	1	1	0.988	0.00234	0.159	0.818	0.989	1	0.995	0.000311	0.00296	0.0708	1	0.541	1	0.997	0.994	0.644	0.997	0	0	0	1	0	1	0	0.19	4.14	CRIZOTINIB	SUNITINIB	BT549	0.6366736	0.63462085	0.63564724
0.000314	5.36e-05	0.204	0.0734	0.586	0.719	0.964	2.36e-05	1	0.00217	0.00234	0.0707	0.818	2.18e-06	1	1.43e-06	0.000311	1	0.0708	0.614	0.541	6.42e-05	0.997	0.776	0.644	1	0	0	0	1	0	1	0	-0.94	1.45	CRIZOTINIB	BUSULFAN	BT549	0.20962527	0.13157593	0.1706006
0.000314	0.619	0.204	0.89	0.586	0.969	0.964	0.0539	1	0.334	0.00234	3.96e-05	0.818	1	1	0.078	0.000311	1.05e-06	0.0708	0.955	0.541	0.392	0.997	0.824	0.644	0.988	0	0	0	1	0	1	0	8.12	7.14	CRIZOTINIB	FULVESTRANT	BT549	0.7607372	0.5902985	0.6755178
0.000314	0.0108	0.204	0.0325	0.586	0.967	0.964	0.0686	1	0.000699	0.00234	0.000292	0.818	0.0151	1	0.0367	0.000311	1	0.0708	0.153	0.541	0.0904	0.997	0.793	0.644	0.782	0	0	0	1	0	1	0	5.84	4.29	CRIZOTINIB	LOMUSTINE	BT549	0.29746303	0.4046655	0.35106426
0.000314	0.95	0.204	0.0683	0.586	1	0.964	0.194	1	0.0147	0.00234	0.288	0.818	0.996	1	1	0.000311	0.443	0.0708	0.993	0.541	0.791	0.997	0.929	0.644	0.998	0	0	0	1	0	1	0	3.48	-3.84	CRIZOTINIB	CYTARABINE HYDROCHLORIDE	BT549	-0.22363442	-0.2572494	-0.2404419
0.000314	0.985	0.204	0.914	0.586	0.0424	0.964	0.165	1	0.158	0.00234	0.0305	0.818	0.822	1	0.794	0.000311	0.00236	0.0708	0.331	0.541	0.749	0.997	0.838	0.644	0.938	0	0	0	1	0	1	0	-2.93	0.94	CRIZOTINIB	PRALATREXATE	BT549	0.41692358	-0.21767762	0.09962298
0.000314	0.000578	0.204	0.333	0.586	0.164	0.964	0.00476	1	0.00741	0.00234	0.000129	0.818	0.373	1	0.99	0.000311	0.239	0.0708	0.41	0.541	0.102	0.997	0.952	0.644	0.997	0	0	0	1	0	1	0	-3.75	1.71	CRIZOTINIB	CHEMBL277800	BT549	0.30768052	0.2727434	0.29021198
0.000314	0.136	0.204	0.939	0.586	0.0154	0.964	0.00336	1	0.0864	0.00234	0.000864	0.818	3.08e-05	1	0.888	0.000311	0.533	0.0708	0.888	0.541	0.984	0.997	0.956	0.644	0.961	0	0	0	1	0	1	0	2.39	3.58	CRIZOTINIB	ALLOPURINOL	BT549	0.4834367	0.30431256	0.39387465
0.000314	0.994	0.204	0.976	0.586	0.999	0.964	0.827	1	0.744	0.00234	0.921	0.818	0.998	1	1	0.000311	0.000267	0.0708	1	0.541	0.99	0.997	0.89	0.644	0.997	0	0	0	1	0	1	0	9.72	6.98	CRIZOTINIB	VINBLASTINE SULFATE	BT549	0.83591586	0.72581875	0.78086734
0.000314	4.62e-05	0.204	0.212	0.586	0.984	0.964	0.448	1	0.000373	0.00234	0.496	0.818	0.0277	1	0.997	0.000311	0.804	0.0708	0.812	0.541	0.279	0.997	0.771	0.644	0.982	0	0	0	1	0	1	0	-5.21	1.3	CRIZOTINIB	NSC 85998	BT549	0.5629201	0.7003151	0.6316176
0.000314	0.000243	0.204	0.21	0.586	0.0181	0.964	0.996	1	0.26	0.00234	0.748	0.818	1	1	0.999	0.000311	5.95e-05	0.0708	1	0.541	0.068	0.997	0.97	0.644	1	0	0	0	1	0	1	0	4.19	3.02	CRIZOTINIB	VEMURAFENIB	BT549	1.0060658	0.9182003	0.96213305
0.000314	0.138	0.204	0.906	0.586	0.657	0.964	0.98	1	0.00126	0.00234	0.000175	0.818	0.905	1	0.0755	0.000311	0.995	0.0708	0.483	0.541	0.427	0.997	0.815	0.644	0.945	0	0	0	1	0	1	0	8.76	3.34	CRIZOTINIB	LETROZOLE	BT549	0.79532504	0.672263	0.73379403
0.000314	0.103	0.204	0.908	0.586	0.994	0.964	1	1	0.0271	0.00234	0.000265	0.818	1	1	0.999	0.000311	0.0249	0.0708	1	0.541	0.942	0.997	0.971	0.644	0.8	0	0	0	1	0	1	0	-2.07	2.29	CRIZOTINIB	CABAZITAXEL	BT549	1.1980246	1.1887895	1.193407
0.000314	8.29e-06	0.204	0.928	0.586	0.371	0.964	0.00233	1	0.00428	0.00234	0.0127	0.818	0.00654	1	0.566	0.000311	0.322	0.0708	0.917	0.541	0.37	0.997	0.971	0.644	0.999	0	0	0	1	0	1	0	-0.67	5.08	CRIZOTINIB	ALTRETAMINE	BT549	0.85780627	0.7631158	0.81046104
0.000314	1	0.204	0.733	0.586	0.84	0.964	0.817	1	0.342	0.00234	0.998	0.818	0.999	1	0.621	0.000311	0.00103	0.0708	1	0.541	0.998	0.997	0.987	0.644	0.982	0	0	0	1	0	1	0	1.19	5.5	CRIZOTINIB	NILOTINIB	BT549	0.86352694	0.796184	0.82985544
0.000314	0.00242	0.204	0.109	0.586	0.000238	0.964	0.0051	1	0.0797	0.00234	0.00954	0.818	0.00472	1	0.0371	0.000311	1	0.0708	0.0194	0.541	0.00202	0.997	0.00597	0.644	0.979	0	0	0	1	0	1	0	-3.89	2.75	CRIZOTINIB	ARSENIC TRIOXIDE	BT549	0.56280756	0.7341629	0.64848524
0.000314	0.00894	0.204	0.974	0.586	0.978	0.964	0.978	1	0.00121	0.00234	2.52e-05	0.818	0.999	1	0.999	0.000311	0.0202	0.0708	1	0.541	0.997	0.997	0.833	0.644	0.933	0	0	0	1	0	1	0	2	0.77	CRIZOTINIB	EXEMESTANE	BT549	0.53936183	0.744545	0.6419534
0.000314	0.000399	0.204	0.486	0.586	0.467	0.964	0.000584	1	0.000413	0.00234	0.56	0.818	0.309	1	0.999	0.000311	0.996	0.0708	0.962	0.541	0.123	0.997	0.866	0.644	0.981	0	0	0	1	0	1	0	2.69	-0.92	CRIZOTINIB	AZACYTIDINE	BT549	0.18461701	0.3705423	0.27757967
0.000314	0.146	0.204	0.911	0.586	0.975	0.964	0.00264	1	0.947	0.00234	0.465	0.818	2.16e-05	1	0.895	0.000311	0.999	0.0708	1	0.541	1	0.997	0.849	0.644	0.617	0	0	0	1	0	1	0	0.3	-3.09	CRIZOTINIB	HYDROXYUREA	BT549	0.69111526	0.2849685	0.48804188
0.000314	0.00712	0.204	0.577	0.586	0.998	0.964	0.964	1	0.993	0.00234	0.182	0.818	0.999	1	0.521	0.000311	1	0.0708	1	0.541	0.969	0.997	0.183	0.644	1	0	0	0	1	0	1	0	-1.47	-1.6	CRIZOTINIB	THIOTEPA	BT549	-0.12191477	-0.04769244	-0.0848036
0.000314	0.00492	0.204	0.897	0.586	0.917	0.964	0.106	1	0.00247	0.00234	1.18e-06	0.818	0.471	1	1	0.000311	0.991	0.0708	0.998	0.541	0.541	0.997	0.98	0.644	0.94	0	0	0	1	0	1	0	2.96	-1.61	CRIZOTINIB	DEXRAZOXANE	BT549	0.070182934	0.059466857	0.064824894
0.000314	0.492	0.204	0.828	0.586	0.0442	0.964	0.322	1	0.706	0.00234	0.00958	0.818	0.208	1	0.989	0.000311	0.0542	0.0708	0.993	0.541	0.161	0.997	0.96	0.644	0.986	0	0	0	1	0	1	0	14.93	14.82	CRIZOTINIB	PEMETREXED	BT549	-0.27944347	-0.28845167	-0.2839476
0.000314	0.714	0.204	0.998	0.586	0.227	0.964	0.000679	1	0.983	0.00234	0.000659	0.818	0.00016	1	0.994	0.000311	0.944	0.0708	0.998	0.541	0.0711	0.997	0.846	0.644	0.615	0	0	0	1	0	1	0	1.29	-5.34	CRIZOTINIB	THIOGUANINE	BT549	-0.69551355	-0.75860935	-0.72706145
0.000314	0.0445	0.204	0.0131	0.586	0.946	0.964	0.273	1	0.0296	0.00234	0.0584	0.818	0.0648	1	0.144	0.000311	1	0.0708	0.998	0.541	0.142	0.997	0.482	0.644	0.968	0	0	0	1	0	1	0	2.58	2.4	CRIZOTINIB	ANASTROZOLE	BT549	0.45741192	0.457093	0.45725244
0.000314	0.997	0.204	0.578	0.586	1	0.964	0.999	1	0.968	0.00234	0.97	0.818	0.986	1	0.388	0.000311	0.000143	0.0708	0.994	0.541	0.991	0.997	0.857	0.644	0.999	0	0	0	1	0	1	0	12.76	8.38	CRIZOTINIB	DAUNORUBICIN HYDROCHLORIDE	BT549	0.4994142	0.50278056	0.5010974
0.000314	0.0491	0.204	0.258	0.586	0.936	0.964	0.938	1	0.108	0.00234	0.353	0.818	0.907	1	0.953	0.000311	5.15e-05	0.0708	0.999	0.541	0.958	0.997	0.843	0.644	1	0	0	0	1	0	1	0	12.47	5.67	CRIZOTINIB	RALOXIFENE	BT549	0.7435903	0.7518848	0.7477375
0.000314	0.165	0.204	0.795	0.586	0.799	0.964	0.000405	1	0.477	0.00234	0.348	0.818	1	1	0.931	0.000311	0.998	0.0708	1	0.541	0.988	0.997	0.453	0.644	1	0	0	0	1	0	1	0	9.7	2.25	CRIZOTINIB	ZOLEDRONIC ACID	BT549	0.78103954	0.70281947	0.74192953
0.000314	1	0.204	0.943	0.586	0.999	0.964	1	1	0.998	0.00234	0.999	0.818	1	1	0.997	0.000311	8.59e-08	0.0708	1	0.541	1	0.997	0.989	0.644	1	0	0	0	1	0	1	0	5.97	3.83	CRIZOTINIB	PAZOPANIB HYDROCHLORIDE	BT549	1.0007446	1.0209693	1.0108569
0.000314	0.963	0.204	0.0897	0.586	1	0.964	0.999	1	0.937	0.00234	0.000168	0.818	0.999	1	0.796	0.000311	0.805	0.0708	0.995	0.541	0.459	0.997	0.643	0.644	0.99	0	0	0	1	0	1	0	3.24	-0.05	CRIZOTINIB	BENDAMUSTINE HYDROCHLORIDE	BT549	0.599832	0.2058793	0.40285563
0.000314	0.74	0.204	0.739	0.586	0.988	0.964	0.353	1	0.937	0.00234	0.18	0.818	0.000204	1	0.0234	0.000311	0.997	0.0708	0.977	0.541	0.992	0.997	0.348	0.644	0.981	0	0	0	1	0	1	0	3.44	1.36	CRIZOTINIB	ZOLINZA	BT549	0.6802641	0.17191845	0.42609128
0.000314	1	0.204	0.897	0.586	0.999	0.964	0.000125	1	0.00595	0.00234	2.07e-05	0.818	1	1	0.999	0.000311	0.000111	0.0708	0.998	0.541	1	0.997	0.612	0.644	1	0	0	0	1	0	1	0	-4.99	-1.4	CRIZOTINIB	EMCYT (PHARMACIA)	BT549	0.41983947	0.30288976	0.3613646
0.000314	0.00186	0.204	0.813	0.586	0.0752	0.964	0.00316	1	0.00798	0.00234	0.000406	0.818	0.0034	1	0.961	0.000311	0.728	0.0708	0.14	0.541	0.523	0.997	0.714	0.644	0.995	0	0	0	1	0	1	0	1.42	-2.37	CRIZOTINIB	CHEMBL17639	BT549	0.2941641	-0.2561522	0.01900594
0.000314	3.91e-05	0.204	0.789	0.586	0.122	0.964	0.174	1	0.000767	0.00234	0.766	0.818	0.034	1	1	0.000311	0.991	0.0708	0.0139	0.541	0.0299	0.997	0.835	0.644	0.995	0	0	0	1	0	1	0	8.22	0.55	CRIZOTINIB	CO-V	BT549	0.62351114	0.74381673	0.68366396
0.000314	0.0059	0.204	0.0827	0.586	0.943	0.964	0.0395	1	0.00307	0.00234	5.79e-09	0.818	0.00204	1	0.000332	0.000311	1	0.0708	0.901	0.541	0.41	0.997	0.357	0.644	0.977	0	0	0	1	0	1	0	-0.14	-2.26	CRIZOTINIB	PIPOBROMAN	BT549	-0.08994215	-0.27797472	-0.18395844
0.000314	0.872	0.204	0.0903	0.586	1	0.964	0.999	1	0.0803	0.00234	0.969	0.818	1	1	1	0.000311	0.73	0.0708	0.999	0.541	1	0.997	0.966	0.644	0.728	0	0	0	1	0	1	0	0.34	2.02	CRIZOTINIB	PROCARBAZINE HYDROCHLORIDE	BT549	0.6367408	0.61094636	0.62384355
0.000314	0.933	0.204	0.751	0.586	1	0.964	0.999	1	0.103	0.00234	0.499	0.818	1	1	0.998	0.000311	0.00065	0.0708	1	0.541	0.948	0.997	0.825	0.644	1	0	0	0	1	0	1	0	-0.67	1.36	CRIZOTINIB	NSC733504	BT549	0.42589435	0.3890332	0.4074638
0.000314	0.784	0.204	0.0429	0.586	1	0.964	0.99	1	0.444	0.00234	4.34e-06	0.818	0.991	1	0.838	0.000311	0.804	0.0708	0.642	0.541	0.993	0.997	0.719	0.644	0.907	0	0	0	1	0	1	0	1.89	-1.67	CRIZOTINIB	MELPHALAN HYDROCHLORIDE	BT549	-0.11582699	-0.10623603	-0.11103151
0.000314	0.244	0.204	0.679	0.586	0.515	0.964	0.0628	1	0.000118	0.00234	6.1e-06	0.818	0.52	1	0.994	0.000311	0.0881	0.0708	0.94	0.541	0.889	0.997	0.688	0.644	0.992	0	0	0	1	0	1	0	5.31	0.96	CRIZOTINIB	LENALIDOMIDE	BT549	0.27593797	0.31819597	0.297067
0.000314	0.000332	0.204	0.819	0.586	0.995	0.964	0.998	1	0.0101	0.00234	9.6e-05	0.818	0.944	1	0.641	0.000311	0.983	0.0708	1	0.541	0.994	0.997	0.666	0.644	0.999	0	0	0	1	0	1	0	8.52	2.65	CRIZOTINIB	MITOMYCINE	BT549	-0.10069581	-0.06700266	-0.08384924
0.000314	0.0144	0.204	0.993	0.586	0.964	0.964	0.0626	1	0.0299	0.00234	0.00543	0.818	0.0045	1	1	0.000311	0.0365	0.0708	0.22	0.541	0.59	0.997	0.99	0.644	0.973	0	0	0	1	0	1	0	-3.73	2.67	CRIZOTINIB	DACARBAZINE	BT549	0.5892309	0.57420254	0.5817167
0.000314	0.108	0.204	0.913	0.586	0.305	0.964	0.708	1	0.0219	0.00234	0.794	0.818	0.00556	1	0.104	0.000311	0.656	0.0708	0.0237	0.541	0.386	0.997	0.743	0.644	0.989	0	0	0	1	0	1	0	-0.18	3.52	CRIZOTINIB	IMIQUIMOD	BT549	0.5610547	0.7255236	0.64328915
0.000314	0.000227	0.204	0.426	0.586	0.162	0.964	3.42e-06	1	0.162	0.00234	0.00447	0.818	0.0177	1	0.128	0.000311	0.99	0.0708	1	0.541	0.992	0.997	0.697	0.644	0.996	0	0	0	1	0	1	0	-1.6	2.17	CRIZOTINIB	AMIFOSTINE	BT549	0.62367016	0.4988788	0.56127447
0.000314	0.742	0.204	0.608	0.586	0.00144	0.964	0.0359	1	0.296	0.00234	0.000908	0.818	0.00273	1	0.796	0.000311	0.229	0.0708	0.995	0.541	0.989	0.997	0.824	0.644	0.972	0	0	0	1	0	1	0	0.43	1.92	CRIZOTINIB	5-FU	BT549	-0.63683224	-0.6813753	-0.65910375
0.000314	0.0276	0.204	0.989	0.586	0.262	0.964	0.789	1	0.000536	0.00234	0.00129	0.818	0.911	1	0.489	0.000311	0.0409	0.0708	1	0.541	0.865	0.997	0.368	0.644	0.985	0	0	0	1	0	1	0	7.48	4.42	CRIZOTINIB	ABIRATERONE	BT549	0.9053938	0.7685709	0.83698237
0.000314	0.192	0.204	0.889	0.586	0.999	0.964	0.963	1	0.958	0.00234	0.0869	0.818	0.772	1	0.64	0.000311	0.0209	0.0708	0.909	0.541	0.825	0.997	0.824	0.644	1	0	0	0	1	0	1	0	0.1	-1.93	CRIZOTINIB	NSC256439	BT549	0.5563728	0.5076101	0.5319915
0.000314	0.998	0.204	0.206	0.586	1	0.964	0.999	1	0.94	0.00234	0.968	0.818	0.994	1	0.285	0.000311	0.000336	0.0708	0.991	0.541	0.961	0.997	0.927	0.644	0.999	0	0	0	1	0	1	0	-3.81	-1.99	CRIZOTINIB	ADM HYDROCHLORIDE	BT549	0.3812592	0.28099042	0.3311248
0.00319	0.0452	0.442	0.894	1	0.991	0.0241	0.832	0.282	0.6	0.00253	0.878	0.998	1	0.0303	1	1	0.00038	0.998	1	0.855	0.285	0.531	0.941	1	0.972	0	0	0	1	0	1	0	3.41	3.96	CYCLOPHOSPHAMIDE	IXABEPILONE	BT549	0.6764156	0.6467405	0.66157806
0.00319	0.00795	0.442	0.438	1	1	0.0241	0.0334	0.282	0.113	0.00253	0.00445	0.998	0.997	0.0303	0.0294	1	1	0.998	0.999	0.855	0.894	0.531	0.521	1	1	0	0	0	1	0	1	0	4.37	1.35	CYCLOPHOSPHAMIDE	IFOSFAMIDE	BT549	0.62421936	0.5897405	0.60697997
0.00319	0.0231	0.442	0.0957	1	0.996	0.0241	0.0245	0.282	0.018	0.00253	4.64e-05	0.998	0.0022	0.0303	0.136	1	1	0.998	0.00127	0.855	0.0849	0.531	0.723	1	0.586	0	0	0	1	0	1	0	-3.06	-0.89	CYCLOPHOSPHAMIDE	CARMUSTINE	BT549	0.21837106	0.1853121	0.2018416
0.00319	0.00242	0.442	0.109	1	0.000238	0.0241	0.0051	0.282	0.0797	0.00253	0.00954	0.998	0.00472	0.0303	0.0371	1	1	0.998	0.0194	0.855	0.00202	0.531	0.00597	1	0.979	0	0	0	1	0	1	0	0.47	1.16	CYCLOPHOSPHAMIDE	ARSENIC TRIOXIDE	BT549	0.23597008	0.34481612	0.2903931
0.00319	1	0.442	0.126	1	0.999	0.0241	1	0.282	0.961	0.00253	0.883	0.998	1	0.0303	1	1	0.011	0.998	0.998	0.855	1	0.531	0.598	1	0.437	0	0	0	1	0	1	0	6.21	2.51	CYCLOPHOSPHAMIDE	ERLOTINIB HYDROCHLORIDE	BT549	0.60258913	0.6502474	0.62641823
0.00319	0.000797	0.442	0.883	1	0.0918	0.0241	0.000213	0.282	0.00174	0.00253	0.533	0.998	0.00668	0.0303	0.999	1	1	0.998	0.895	0.855	0.465	0.531	0.695	1	0.979	0	0	0	1	0	1	0	-1.09	-3.33	CYCLOPHOSPHAMIDE	NSC-127716	BT549	-0.22364232	-0.20502406	-0.21433319
0.00319	3.91e-05	0.442	0.789	1	0.122	0.0241	0.174	0.282	0.000767	0.00253	0.766	0.998	0.034	0.0303	1	1	0.991	0.998	0.0139	0.855	0.0299	0.531	0.835	1	0.995	0	0	0	1	0	1	0	11.81	13.25	CYCLOPHOSPHAMIDE	CO-V	BT549	0.6477406	0.6783049	0.66302276
0.00319	1	0.442	0.897	1	0.999	0.0241	0.000125	0.282	0.00595	0.00253	2.07e-05	0.998	1	0.0303	0.999	1	0.000111	0.998	0.998	0.855	1	0.531	0.612	1	1	0	0	0	1	0	1	0	2.38	0.14	CYCLOPHOSPHAMIDE	EMCYT (PHARMACIA)	BT549	0.17917672	0.59141004	0.38529336
0.00319	1	0.442	0.211	1	1	0.0241	0.964	0.282	0.117	0.00253	0.861	0.998	0.999	0.0303	0.679	1	0.986	0.998	1	0.855	0.999	0.531	0.439	1	0.999	0	0	0	1	0	1	0	-21.05	-9.94	CYCLOPHOSPHAMIDE	TOPOTECAN HYDROCHLORIDE	BT549	-0.93358064	-0.9366894	-0.935135
0.00319	4.27e-05	0.442	0.0427	1	0.0231	0.0241	0.0677	0.282	0.000869	0.00253	0.123	0.998	0.868	0.0303	1	1	0.76	0.998	0.591	0.855	0.00677	0.531	0.773	1	0.991	0	0	0	1	0	1	0	-4.75	-2.29	CYCLOPHOSPHAMIDE	BORTEZOMIB	BT549	0.603836	0.565772	0.584804
0.00319	0.000227	0.442	0.426	1	0.162	0.0241	3.42e-06	0.282	0.162	0.00253	0.00447	0.998	0.0177	0.0303	0.128	1	0.99	0.998	1	0.855	0.992	0.531	0.697	1	0.996	0	0	0	1	0	1	0	-3.7	-2.99	CYCLOPHOSPHAMIDE	AMIFOSTINE	BT549	0.34334135	0.31600454	0.32967293
0.00319	0.108	0.442	0.913	1	0.305	0.0241	0.708	0.282	0.0219	0.00253	0.794	0.998	0.00556	0.0303	0.104	1	0.656	0.998	0.0237	0.855	0.386	0.531	0.743	1	0.989	0	0	0	1	0	1	0	-5.94	-4.67	CYCLOPHOSPHAMIDE	IMIQUIMOD	BT549	0.2558983	0.35594058	0.30591944
0.00319	0.192	0.442	0.889	1	0.999	0.0241	0.963	0.282	0.958	0.00253	0.0869	0.998	0.772	0.0303	0.64	1	0.0209	0.998	0.909	0.855	0.825	0.531	0.824	1	1	0	0	0	1	0	1	0	2.89	1.68	CYCLOPHOSPHAMIDE	NSC256439	BT549	0.26436794	0.23129165	0.2478298
0.00319	0.998	0.442	0.206	1	1	0.0241	0.999	0.282	0.94	0.00253	0.968	0.998	0.994	0.0303	0.285	1	0.000336	0.998	0.991	0.855	0.961	0.531	0.927	1	0.999	0	0	0	1	0	1	0	1.5	0.03	CYCLOPHOSPHAMIDE	ADM HYDROCHLORIDE	BT549	0.22798887	0.34115532	0.2845721
0.95	0.00201	0.0683	0.00252	1	0.983	0.194	0.994	0.0147	0.768	0.288	0.302	0.996	0.373	1	0.997	0.443	1	0.993	0.00491	0.791	0.749	0.929	0.899	0.998	0.513	0	0	0	1	0	1	0	0.98	-2.2	CYTARABINE HYDROCHLORIDE	CISPLATINO	BT549	-0.7405156	-0.8274458	-0.7839807
0.95	0.000578	0.0683	0.333	1	0.164	0.194	0.00476	0.0147	0.00741	0.288	0.000129	0.996	0.373	1	0.99	0.443	0.239	0.993	0.41	0.791	0.102	0.929	0.952	0.998	0.997	0	0	0	1	0	1	0	7.52	-1.59	CYTARABINE HYDROCHLORIDE	CHEMBL277800	BT549	-0.87866855	-0.74466336	-0.81166595
0.95	0.00148	0.0683	0.104	1	0.925	0.194	0.9	0.0147	0.742	0.288	1.9e-05	0.996	0.301	1	0.00871	0.443	0.903	0.993	0.000172	0.791	0.338	0.929	0.987	0.998	0.988	0	0	0	1	0	1	0	2.43	-3.68	CYTARABINE HYDROCHLORIDE	MITOTANE	BT549	-0.12616223	-0.069604434	-0.09788333
0.95	5.36e-05	0.0683	0.0734	1	0.719	0.194	2.36e-05	0.0147	0.00217	0.288	0.0707	0.996	2.18e-06	1	1.43e-06	0.443	1	0.993	0.614	0.791	6.42e-05	0.929	0.776	0.998	1	0	0	0	1	0	1	0	2.57	3.82	CYTARABINE HYDROCHLORIDE	BUSULFAN	BT549	-0.615779	-0.822034	-0.7189065
0.95	0.108	0.0683	0.913	1	0.305	0.194	0.708	0.0147	0.0219	0.288	0.794	0.996	0.00556	1	0.104	0.443	0.656	0.993	0.0237	0.791	0.386	0.929	0.743	0.998	0.989	0	0	0	1	0	1	0	2.47	-1.11	CYTARABINE HYDROCHLORIDE	IMIQUIMOD	BT549	-0.35854205	-0.25088584	-0.30471396
0.95	0.0123	0.0683	0.868	1	0.99	0.194	0.996	0.0147	0.0234	0.288	9.42e-05	0.996	1	1	0.994	0.443	0.0372	0.993	0.999	0.791	0.906	0.929	0.943	0.998	0.554	0	0	0	1	0	1	0	-0.24	-8.56	CYTARABINE HYDROCHLORIDE	DOCETAXEL	BT549	-0.6828436	-0.9746578	-0.8287507
0.95	0.944	0.0683	0.0695	1	1	0.194	1	0.0147	0.952	0.288	0.706	0.996	1	1	0.267	0.443	1	0.993	0.42	0.791	1	0.929	0.285	0.998	0.984	0	0	0	1	0	1	0	-7.21	-8.78	CYTARABINE HYDROCHLORIDE	MECHLORETHAMINE HYDROCHLORIDE	BT549	-1.1213834	-1.1317683	-1.126576
0.95	0.026	0.0683	0.655	1	0.165	0.194	0.219	0.0147	0.00723	0.288	0.000387	0.996	0.176	1	0.993	0.443	0.888	0.993	0.598	0.791	0.19	0.929	0.697	0.998	0.992	0	0	0	1	0	1	0	1.88	-5.25	CYTARABINE HYDROCHLORIDE	THALIDOMIDE	BT549	-0.48350102	-0.296014	-0.3897575
0.95	0.0452	0.0683	0.894	1	0.991	0.194	0.832	0.0147	0.6	0.288	0.878	0.996	1	1	1	0.443	0.00038	0.993	1	0.791	0.285	0.929	0.941	0.998	0.972	0	0	0	1	0	1	0	-11.23	-6.77	CYTARABINE HYDROCHLORIDE	IXABEPILONE	BT549	-0.8236507	-0.5207246	-0.6721877
0.95	0.98	0.0683	0.964	1	0.999	0.194	0.889	0.0147	0.598	0.288	0.909	0.996	0.996	1	1	0.443	0.000169	0.993	1	0.791	0.993	0.929	0.859	0.998	0.804	0	0	0	1	0	1	0	-7.59	-6.3	CYTARABINE HYDROCHLORIDE	VINCRISTINE SULFATE	BT549	-0.87684625	-0.80799204	-0.84241915
0.95	0.805	0.0683	0.902	1	1	0.194	1	0.0147	0.975	0.288	0.000441	0.996	0.997	1	0.462	0.443	0.00967	0.993	0.988	0.791	0.99	0.929	0.746	0.998	1	0	0	0	1	0	1	0	0.49	-5.8	CYTARABINE HYDROCHLORIDE	PLICAMYCIN	BT549	0.21975553	0.16702132	0.19338843
0.95	0.00795	0.0683	0.438	1	1	0.194	0.0334	0.0147	0.113	0.288	0.00445	0.996	0.997	1	0.0294	0.443	1	0.993	0.999	0.791	0.894	0.929	0.521	0.998	1	0	0	0	1	0	1	0	-0.99	-3.58	CYTARABINE HYDROCHLORIDE	IFOSFAMIDE	BT549	-0.23212239	-0.40540966	-0.31876603
0.95	0.325	0.0683	0.026	1	0.368	0.194	0.944	0.0147	0.194	0.288	0.859	0.996	0.988	1	1	0.443	0.000154	0.993	0.606	0.791	0.997	0.929	0.903	0.998	0.965	0	0	0	1	0	1	0	0.12	-5.45	CYTARABINE HYDROCHLORIDE	ROMIDEPSIN	BT549	-0.31438726	-0.26869914	-0.2915432
0.95	1.28e-05	0.0683	0.97	1	0.0722	0.194	0.0558	0.0147	0.219	0.288	0.189	0.996	0.374	1	0.0394	0.443	0.584	0.993	0.998	0.791	0.907	0.929	0.471	0.998	1	0	0	0	1	0	1	0	-3.97	-7.35	CYTARABINE HYDROCHLORIDE	TRIETHYLENEMELAMINE	BT549	-1.1569787	-1.0589808	-1.1079798
0.95	1	0.0683	0.897	1	0.999	0.194	0.000125	0.0147	0.00595	0.288	2.07e-05	0.996	1	1	0.999	0.443	0.000111	0.993	0.998	0.791	1	0.929	0.612	0.998	1	0	0	0	1	0	1	0	-3.85	-7.58	CYTARABINE HYDROCHLORIDE	EMCYT (PHARMACIA)	BT549	-0.75467885	-0.75255924	-0.7536191
0.95	0.000492	0.0683	0.221	1	0.495	0.194	0.0916	0.0147	0.00964	0.288	0.131	0.996	0.602	1	1	0.443	0.0532	0.993	0.936	0.791	0.00298	0.929	0.859	0.998	0.99	0	0	0	1	0	1	0	1.28	-5.06	CYTARABINE HYDROCHLORIDE	34793-34-5	BT549	-0.35333505	-0.48044103	-0.41688806
0.95	0.963	0.0683	0.0897	1	1	0.194	0.999	0.0147	0.937	0.288	0.000168	0.996	0.999	1	0.796	0.443	0.805	0.993	0.995	0.791	0.459	0.929	0.643	0.998	0.99	0	0	0	1	0	1	0	0.79	-7.85	CYTARABINE HYDROCHLORIDE	BENDAMUSTINE HYDROCHLORIDE	BT549	-0.6826054	-0.5480972	-0.6153513
0.95	0.442	0.0683	0.0196	1	0.0115	0.194	0.256	0.0147	0.0732	0.288	0.014	0.996	0.824	1	0.859	0.443	0.0191	0.993	1	0.791	0.752	0.929	0.267	0.998	0.998	0	0	0	1	0	1	0	-0.43	-0.34	CYTARABINE HYDROCHLORIDE	METHOXSALEN	BT549	-0.74716896	-0.55937463	-0.6532718
0.95	0.00186	0.0683	0.813	1	0.0752	0.194	0.00316	0.0147	0.00798	0.288	0.000406	0.996	0.0034	1	0.961	0.443	0.728	0.993	0.14	0.791	0.523	0.929	0.714	0.998	0.995	0	0	0	1	0	1	0	-10.99	-11.43	CYTARABINE HYDROCHLORIDE	CHEMBL17639	BT549	-0.62636	-0.6802549	-0.65330744
0.95	0.00327	0.0683	0.0399	1	1	0.194	0.0647	0.0147	0.358	0.288	0.161	0.996	0.0186	1	0.962	0.443	4.82e-07	0.993	0.0715	0.791	1	0.929	0.983	0.998	1	0	0	0	1	0	1	0	-1.29	-6.78	CYTARABINE HYDROCHLORIDE	LAPATINIB	BT549	-0.69463515	-0.57419455	-0.63441485
0.95	1	0.0683	0.733	1	0.84	0.194	0.817	0.0147	0.342	0.288	0.998	0.996	0.999	1	0.621	0.443	0.00103	0.993	1	0.791	0.998	0.929	0.987	0.998	0.982	0	0	0	1	0	1	0	0.45	-4.1	CYTARABINE HYDROCHLORIDE	NILOTINIB	BT549	-0.6308528	-0.64037216	-0.6356125
0.95	0.972	0.0683	0.424	1	1	0.194	0.87	0.0147	0.482	0.288	0.369	0.996	0.998	1	1	0.443	0.000952	0.993	0.975	0.791	0.035	0.929	0.964	0.998	0.998	0	0	0	1	0	1	0	-2.89	-8.19	CYTARABINE HYDROCHLORIDE	BLEOMYCIN	BT549	-0.9648974	-0.904392	-0.9346447
0.95	0.0263	0.0683	0.822	1	0.62	0.194	0.999	0.0147	0.261	0.288	0.0101	0.996	0.84	1	0.972	0.443	0.165	0.993	1	0.791	0.542	0.929	0.853	0.998	0.988	0	0	0	1	0	1	0	1.17	0.27	CYTARABINE HYDROCHLORIDE	QUINACRINE HYDROCHLORIDE	BT549	-0.70370096	-0.6050328	-0.65436685
0.95	0.174	0.0683	0.759	1	0.991	0.194	0.998	0.0147	0.00886	0.288	0.0115	0.996	1	1	0.997	0.443	0.0827	0.993	1	0.791	0.974	0.929	0.946	0.998	0.999	0	0	0	1	0	1	0	-2.75	-9.41	CYTARABINE HYDROCHLORIDE	PACLITAXEL	BT549	-0.65634555	-0.7596731	-0.70800936
0.95	4.27e-05	0.0683	0.0427	1	0.0231	0.194	0.0677	0.0147	0.000869	0.288	0.123	0.996	0.868	1	1	0.443	0.76	0.993	0.591	0.791	0.00677	0.929	0.773	0.998	0.991	0	0	0	1	0	1	0	-1.62	-3.78	CYTARABINE HYDROCHLORIDE	BORTEZOMIB	BT549	-0.71019405	-0.263346	-0.48677003
0.95	0.989	0.0683	0.444	1	0.245	0.194	1	0.0147	0.997	0.288	1	0.996	0.993	1	0.314	0.443	0.0105	0.993	1	0.791	1	0.929	0.969	0.998	0.993	0	0	0	1	0	1	0	-1.98	-10.44	CYTARABINE HYDROCHLORIDE	SORAFENIB	BT549	-0.9044375	-0.7150764	-0.80975693
0.95	0.619	0.0683	0.89	1	0.969	0.194	0.0539	0.0147	0.334	0.288	3.96e-05	0.996	1	1	0.078	0.443	1.05e-06	0.993	0.955	0.791	0.392	0.929	0.824	0.998	0.988	0	0	0	1	0	1	0	-4.76	-4.23	CYTARABINE HYDROCHLORIDE	FULVESTRANT	BT549	-0.74144536	-0.26207364	-0.5017595
0.95	0.888	0.0683	0.0929	1	0.37	0.194	0.46	0.0147	0.0545	0.288	0.0116	0.996	0.967	1	0.576	0.443	0.944	0.993	1	0.791	0.815	0.929	0.311	0.998	0.999	0	0	0	1	0	1	0	-2.13	-9.39	CYTARABINE HYDROCHLORIDE	SN-38	BT549	-1.057658	-0.99703574	-1.0273468
0.95	0.146	0.0683	0.911	1	0.975	0.194	0.00264	0.0147	0.947	0.288	0.465	0.996	2.16e-05	1	0.895	0.443	0.999	0.993	1	0.791	1	0.929	0.849	0.998	0.617	0	0	0	1	0	1	0	-2.77	-7.15	CYTARABINE HYDROCHLORIDE	HYDROXYUREA	BT549	-0.9646727	-0.81083155	-0.8877521
0.95	0.432	0.0683	0.853	1	0.287	0.194	1	0.0147	0.988	0.288	0.159	0.996	0.989	1	0.995	0.443	0.00296	0.993	1	0.791	1	0.929	0.994	0.998	0.997	0	0	0	1	0	1	0	-1.43	-6.24	CYTARABINE HYDROCHLORIDE	SUNITINIB	BT549	-0.8020269	-0.44226027	-0.6221436
0.95	0.933	0.0683	0.751	1	1	0.194	0.999	0.0147	0.103	0.288	0.499	0.996	1	1	0.998	0.443	0.00065	0.993	1	0.791	0.948	0.929	0.825	0.998	1	0	0	0	1	0	1	0	3.07	-5.17	CYTARABINE HYDROCHLORIDE	NSC733504	BT549	-0.8182552	-0.761901	-0.7900781
0.95	0.000332	0.0683	0.819	1	0.995	0.194	0.998	0.0147	0.0101	0.288	9.6e-05	0.996	0.944	1	0.641	0.443	0.983	0.993	1	0.791	0.994	0.929	0.666	0.998	0.999	0	0	0	1	0	1	0	-2.94	-3.1	CYTARABINE HYDROCHLORIDE	MITOMYCINE	BT549	-0.55865324	-0.6316374	-0.59514534
0.95	0.913	0.0683	0.51	1	0.996	0.194	0.343	0.0147	0.301	0.288	0.997	0.996	1	1	0.982	0.443	0.00102	0.993	1	0.791	1	0.929	0.61	0.998	0.997	0	0	0	1	0	1	0	4.75	-3.83	CYTARABINE HYDROCHLORIDE	DASATINIB	BT549	-0.49977976	-0.4675629	-0.48367134
0.95	0.165	0.0683	0.795	1	0.799	0.194	0.000405	0.0147	0.477	0.288	0.348	0.996	1	1	0.931	0.443	0.998	0.993	1	0.791	0.988	0.929	0.453	0.998	1	0	0	0	1	0	1	0	-1.31	-6.37	CYTARABINE HYDROCHLORIDE	ZOLEDRONIC ACID	BT549	-0.4839869	-0.4619621	-0.4729745
0.95	0.000399	0.0683	0.486	1	0.467	0.194	0.000584	0.0147	0.000413	0.288	0.56	0.996	0.309	1	0.999	0.443	0.996	0.993	0.962	0.791	0.123	0.929	0.866	0.998	0.981	0	0	0	1	0	1	0	-3.33	-12.77	CYTARABINE HYDROCHLORIDE	AZACYTIDINE	BT549	-1.1317137	-1.0428567	-1.0872853
0.95	1	0.0683	0.126	1	0.999	0.194	1	0.0147	0.961	0.288	0.883	0.996	1	1	1	0.443	0.011	0.993	0.998	0.791	1	0.929	0.598	0.998	0.437	0	0	0	1	0	1	0	0.7	-2.52	CYTARABINE HYDROCHLORIDE	ERLOTINIB HYDROCHLORIDE	BT549	-0.6580597	-0.5869841	-0.6225219
0.95	0.0059	0.0683	0.0827	1	0.943	0.194	0.0395	0.0147	0.00307	0.288	5.79e-09	0.996	0.00204	1	0.000332	0.443	1	0.993	0.901	0.791	0.41	0.929	0.357	0.998	0.977	0	0	0	1	0	1	0	-0.3	-2.04	CYTARABINE HYDROCHLORIDE	PIPOBROMAN	BT549	-0.74724716	-0.89627343	-0.8217603
0.95	9.99e-05	0.0683	0.211	1	0.115	0.194	0.00482	0.0147	0.000763	0.288	0.00803	0.996	0.272	1	0.994	0.443	0.104	0.993	0.159	0.791	0.269	0.929	0.891	0.998	0.997	0	0	0	1	0	1	0	-2.46	-8.77	CYTARABINE HYDROCHLORIDE	FLUDARABINE BASE	BT549	-0.81260616	-0.70814663	-0.7603764
0.95	3.91e-05	0.0683	0.789	1	0.122	0.194	0.174	0.0147	0.000767	0.288	0.766	0.996	0.034	1	1	0.443	0.991	0.993	0.0139	0.791	0.0299	0.929	0.835	0.998	0.995	0	0	0	1	0	1	0	9.78	6.65	CYTARABINE HYDROCHLORIDE	CO-V	BT549	-0.15383434	0.0010724589	-0.07638094
0.95	0.722	0.0683	0.0651	1	1	0.194	0.759	0.0147	0.595	0.288	0.399	0.996	0.342	1	0.602	0.443	1	0.993	1	0.791	0.222	0.929	0.735	0.998	0.388	0	0	0	1	0	1	0	1.18	0.43	CYTARABINE HYDROCHLORIDE	AMINOLEVULINIC ACID HYDROCHLORIDE	BT549	-0.80982035	-0.84773344	-0.8287769
0.95	1	0.0683	0.211	1	1	0.194	0.964	0.0147	0.117	0.288	0.861	0.996	0.999	1	0.679	0.443	0.986	0.993	1	0.791	0.999	0.929	0.439	0.998	0.999	0	0	0	1	0	1	0	-8.34	-10.59	CYTARABINE HYDROCHLORIDE	TOPOTECAN HYDROCHLORIDE	BT549	-1.1358641	-1.1748173	-1.1553407
0.95	0.00347	0.0683	0.656	1	0.994	0.194	0.935	0.0147	0.708	0.288	0.0129	0.996	0.978	1	0.122	0.443	0.0194	0.993	1	0.791	0.515	0.929	0.453	0.998	0.999	0	0	0	1	0	1	0	-4.36	-2.1	CYTARABINE HYDROCHLORIDE	TAMOXIFEN CITRATE	BT549	-0.6172761	-0.60129815	-0.60928714
0.95	0.000797	0.0683	0.883	1	0.0918	0.194	0.000213	0.0147	0.00174	0.288	0.533	0.996	0.00668	1	0.999	0.443	1	0.993	0.895	0.791	0.465	0.929	0.695	0.998	0.979	0	0	0	1	0	1	0	2.74	-5.25	CYTARABINE HYDROCHLORIDE	NSC-127716	BT549	-1.0447118	-1.0420426	-1.0433772
0.95	0.997	0.0683	0.968	1	0.985	0.194	0.127	0.0147	0.00493	0.288	0.112	0.996	0.993	1	0.789	0.443	0.000105	0.993	1	0.791	0.994	0.929	0.806	0.998	1	0	0	0	1	0	1	0	-1.84	-0.93	CYTARABINE HYDROCHLORIDE	IMATINIB	BT549	-0.4851451	-0.35908175	-0.42211342
0.95	0.872	0.0683	0.0903	1	1	0.194	0.999	0.0147	0.0803	0.288	0.969	0.996	1	1	1	0.443	0.73	0.993	0.999	0.791	1	0.929	0.966	0.998	0.728	0	0	0	1	0	1	0	-1.01	-6.01	CYTARABINE HYDROCHLORIDE	PROCARBAZINE HYDROCHLORIDE	BT549	-0.7296512	-0.73965836	-0.7346548
0.95	0.646	0.0683	0.69	1	0.999	0.194	0.61	0.0147	0.841	0.288	0.0202	0.996	0.999	1	0.983	0.443	0.000373	0.993	0.98	0.791	0.0655	0.929	0.713	0.998	0.997	0	0	0	1	0	1	0	-0.88	-3.27	CYTARABINE HYDROCHLORIDE	ANTIBIOTIC AD 32	BT549	-0.55646807	-0.31047797	-0.43347302
0.95	0.994	0.0683	0.976	1	0.999	0.194	0.827	0.0147	0.744	0.288	0.921	0.996	0.998	1	1	0.443	0.000267	0.993	1	0.791	0.99	0.929	0.89	0.998	0.997	0	0	0	1	0	1	0	-2.09	-7.26	CYTARABINE HYDROCHLORIDE	VINBLASTINE SULFATE	BT549	-0.7635855	-0.70911837	-0.73635197
0.95	0.74	0.0683	0.739	1	0.988	0.194	0.353	0.0147	0.937	0.288	0.18	0.996	0.000204	1	0.0234	0.443	0.997	0.993	0.977	0.791	0.992	0.929	0.348	0.998	0.981	0	0	0	1	0	1	0	-5.54	-9.17	CYTARABINE HYDROCHLORIDE	ZOLINZA	BT549	-0.9012654	-0.8975745	-0.8994199
0.95	0.985	0.0683	0.914	1	0.0424	0.194	0.165	0.0147	0.158	0.288	0.0305	0.996	0.822	1	0.794	0.443	0.00236	0.993	0.331	0.791	0.749	0.929	0.838	0.998	0.938	0	0	0	1	0	1	0	-12.39	-10.81	CYTARABINE HYDROCHLORIDE	PRALATREXATE	BT549	-1.0377507	-0.8645331	-0.95114195
0.95	0.00319	0.0683	0.442	1	1	0.194	0.0241	0.0147	0.282	0.288	0.00253	0.996	0.998	1	0.0303	0.443	1	0.993	0.998	0.791	0.855	0.929	0.531	0.998	1	0	0	0	1	0	1	0	3.14	2.73	CYTARABINE HYDROCHLORIDE	CYCLOPHOSPHAMIDE	BT549	-0.19411835	-0.32738176	-0.26075006
0.95	0.000227	0.0683	0.426	1	0.162	0.194	3.42e-06	0.0147	0.162	0.288	0.00447	0.996	0.0177	1	0.128	0.443	0.99	0.993	1	0.791	0.992	0.929	0.697	0.998	0.996	0	0	0	1	0	1	0	2.3	0.3	CYTARABINE HYDROCHLORIDE	AMIFOSTINE	BT549	-0.6033116	-0.4232638	-0.51328766
0.95	0.817	0.0683	0.499	1	1	0.194	0.999	0.0147	0.0496	0.288	0.301	0.996	1	1	0.999	0.443	0.000498	0.993	1	0.791	0.971	0.929	0.851	0.998	1	0	0	0	1	0	1	0	-1.21	-6.54	CYTARABINE HYDROCHLORIDE	ANTIBIOTIC AY 22989	BT549	-0.7016659	-0.68446755	-0.6930667
0.95	0.998	0.0683	0.206	1	1	0.194	0.999	0.0147	0.94	0.288	0.968	0.996	0.994	1	0.285	0.443	0.000336	0.993	0.991	0.791	0.961	0.929	0.927	0.998	0.999	0	0	0	1	0	1	0	-2.76	-9.57	CYTARABINE HYDROCHLORIDE	ADM HYDROCHLORIDE	BT549	-0.7969085	-0.65105784	-0.72398317
0.95	0.000517	0.0683	0.103	1	0.971	0.194	0.162	0.0147	0.912	0.288	0.159	0.996	0.696	1	0.997	0.443	0.1	0.993	0.989	0.791	0.0506	0.929	0.929	0.998	0.952	0	0	0	1	0	1	0	-3.66	-8.7	CYTARABINE HYDROCHLORIDE	1-(5-DEOXYPENTOFURANOSYL)-5-FLUORO-4-{[(PENTYLOXY)CARBONYL]AMINO}PYRIMIDIN-2(1H)-ONE	BT549	-0.54636115	-0.4203614	-0.48336127
0.95	0.0445	0.0683	0.0131	1	0.946	0.194	0.273	0.0147	0.0296	0.288	0.0584	0.996	0.0648	1	0.144	0.443	1	0.993	0.998	0.791	0.142	0.929	0.482	0.998	0.968	0	0	0	1	0	1	0	2.31	-7	CYTARABINE HYDROCHLORIDE	ANASTROZOLE	BT549	-0.55345786	-0.6188563	-0.5861571
0.95	0.312	0.0683	0.991	1	0.0655	0.194	0.0158	0.0147	0.851	0.288	0.12	0.996	0.00137	1	0.933	0.443	0.866	0.993	0.995	0.791	0.0899	0.929	0.611	0.998	0.899	0	0	0	1	0	1	0	-5.94	-6.51	CYTARABINE HYDROCHLORIDE	MERCAPTOPURINE	BT549	-1.40057	-1.4923346	-1.4464524
0.95	0.0231	0.0683	0.0957	1	0.996	0.194	0.0245	0.0147	0.018	0.288	4.64e-05	0.996	0.0022	1	0.136	0.443	1	0.993	0.00127	0.791	0.0849	0.929	0.723	0.998	0.586	0	0	0	1	0	1	0	-0.96	-1.4	CYTARABINE HYDROCHLORIDE	CARMUSTINE	BT549	-0.6677407	-0.6011008	-0.63442075
0.95	0.000316	0.0683	0.373	1	0.994	0.194	0.0367	0.0147	0.00831	0.288	0.00311	0.996	0.178	1	0.74	0.443	0.00156	0.993	0.992	0.791	0.767	0.929	0.0867	0.998	0.987	0	0	0	1	0	1	0	-2.1	-2.61	CYTARABINE HYDROCHLORIDE	CARBOPLATIN	BT549	-0.66904664	-0.7034344	-0.68624055
0.95	4.62e-05	0.0683	0.212	1	0.984	0.194	0.448	0.0147	0.000373	0.288	0.496	0.996	0.0277	1	0.997	0.443	0.804	0.993	0.812	0.791	0.279	0.929	0.771	0.998	0.982	0	0	0	1	0	1	0	0.29	0.76	CYTARABINE HYDROCHLORIDE	NSC 85998	BT549	-0.2447555	-0.32583457	-0.28529504
0.95	0.136	0.0683	0.939	1	0.0154	0.194	0.00336	0.0147	0.0864	0.288	0.000864	0.996	3.08e-05	1	0.888	0.443	0.533	0.993	0.888	0.791	0.984	0.929	0.956	0.998	0.961	0	0	0	1	0	1	0	-1.06	0.04	CYTARABINE HYDROCHLORIDE	ALLOPURINOL	BT549	-0.9465065	-0.86880565	-0.9076561
0.95	0.00814	0.0683	0.995	1	0.0413	0.194	0.0806	0.0147	0.0787	0.288	0.000362	0.996	0.000133	1	0.104	0.443	0.886	0.993	0.0127	0.791	0.253	0.929	0.969	0.998	0.928	0	0	0	1	0	1	0	2.35	2.1	CYTARABINE HYDROCHLORIDE	TEMOZOLOMIDE	BT549	-0.4878118	-0.14866525	-0.31823853
0.95	0.00057	0.0683	0.496	1	0.0182	0.194	0.27	0.0147	0.00218	0.288	0.999	0.996	0.999	1	0.973	0.443	0.00011	0.993	0.914	0.791	0.151	0.929	0.51	0.998	0.91	0	0	0	1	0	1	0	1.53	2.56	CYTARABINE HYDROCHLORIDE	TRETINOIN	BT549	-0.17245728	0.004096411	-0.08418043
0.95	0.00242	0.0683	0.109	1	0.000238	0.194	0.0051	0.0147	0.0797	0.288	0.00954	0.996	0.00472	1	0.0371	0.443	1	0.993	0.0194	0.791	0.00202	0.929	0.00597	0.998	0.979	0	0	0	1	0	1	0	-4.02	-4.45	CYTARABINE HYDROCHLORIDE	ARSENIC TRIOXIDE	BT549	-0.37843594	-0.22008383	-0.2992599
0.95	0.192	0.0683	0.889	1	0.999	0.194	0.963	0.0147	0.958	0.288	0.0869	0.996	0.772	1	0.64	0.443	0.0209	0.993	0.909	0.791	0.825	0.929	0.824	0.998	1	0	0	0	1	0	1	0	-14.15	-8.62	CYTARABINE HYDROCHLORIDE	NSC256439	BT549	-0.22833428	-0.34010342	-0.28421885
0.0144	0.913	0.993	0.51	0.964	0.996	0.0626	0.343	0.0299	0.301	0.00543	0.997	0.0045	1	1	0.982	0.0365	0.00102	0.22	1	0.59	1	0.99	0.61	0.973	0.997	0	0	0	1	0	1	0	3.21	-3.87	DACARBAZINE	DASATINIB	BT549	0.09021771	0.26289764	0.17655768
0.0144	0.146	0.993	0.911	0.964	0.975	0.0626	0.00264	0.0299	0.947	0.00543	0.465	0.0045	2.16e-05	1	0.895	0.0365	0.999	0.22	1	0.59	1	0.99	0.849	0.973	0.617	0	0	0	1	0	1	0	-4.06	-3.73	DACARBAZINE	HYDROXYUREA	BT549	0.2951611	0.2220299	0.2585955
0.0144	0.411	0.993	0.995	0.964	0.736	0.0626	0.0183	0.0299	0.677	0.00543	0.173	0.0045	0.197	1	0.927	0.0365	0.0584	0.22	0.84	0.59	0.478	0.99	0.926	0.973	0.991	0	0	0	1	0	1	0	4.96	1.62	DACARBAZINE	METHOTREXATE	BT549	0.3092632	0.21027353	0.25976837
0.0144	0.0059	0.993	0.0827	0.964	0.943	0.0626	0.0395	0.0299	0.00307	0.00543	5.79e-09	0.0045	0.00204	1	0.000332	0.0365	1	0.22	0.901	0.59	0.41	0.99	0.357	0.973	0.977	0	0	0	1	0	1	0	-4.41	-3.73	DACARBAZINE	PIPOBROMAN	BT549	-0.3666275	-0.41899878	-0.39281315
0.0144	0.972	0.993	0.424	0.964	1	0.0626	0.87	0.0299	0.482	0.00543	0.369	0.0045	0.998	1	1	0.0365	0.000952	0.22	0.975	0.59	0.035	0.99	0.964	0.973	0.998	0	0	0	1	0	1	0	-0.12	0.16	DACARBAZINE	BLEOMYCIN	BT549	-0.23275384	-0.3115684	-0.27216113
0.0144	0.000227	0.993	0.426	0.964	0.162	0.0626	3.42e-06	0.0299	0.162	0.00543	0.00447	0.0045	0.0177	1	0.128	0.0365	0.99	0.22	1	0.59	0.992	0.99	0.697	0.973	0.996	0	0	0	1	0	1	0	12.58	8.14	DACARBAZINE	AMIFOSTINE	BT549	0.89114815	0.8836453	0.8873967
0.0144	0.98	0.993	0.964	0.964	0.999	0.0626	0.889	0.0299	0.598	0.00543	0.909	0.0045	0.996	1	1	0.0365	0.000169	0.22	1	0.59	0.993	0.99	0.859	0.973	0.804	0	0	0	1	0	1	0	-1.89	-0.39	DACARBAZINE	VINCRISTINE SULFATE	BT549	0.16589254	0.011736549	0.08881454
0.0144	0.714	0.993	0.998	0.964	0.227	0.0626	0.000679	0.0299	0.983	0.00543	0.000659	0.0045	0.00016	1	0.994	0.0365	0.944	0.22	0.998	0.59	0.0711	0.99	0.846	0.973	0.615	0	0	0	1	0	1	0	2.97	-6.34	DACARBAZINE	THIOGUANINE	BT549	-0.9013366	-0.8082846	-0.8548106
0.0144	0.000492	0.993	0.221	0.964	0.495	0.0626	0.0916	0.0299	0.00964	0.00543	0.131	0.0045	0.602	1	1	0.0365	0.0532	0.22	0.936	0.59	0.00298	0.99	0.859	0.973	0.99	0	0	0	1	0	1	0	-0.19	2.39	DACARBAZINE	34793-34-5	BT549	0.8817811	0.5311956	0.7064884
0.0144	4.27e-05	0.993	0.0427	0.964	0.0231	0.0626	0.0677	0.0299	0.000869	0.00543	0.123	0.0045	0.868	1	1	0.0365	0.76	0.22	0.591	0.59	0.00677	0.99	0.773	0.973	0.991	0	0	0	1	0	1	0	-5.83	-0.91	DACARBAZINE	BORTEZOMIB	BT549	0.06886103	0.20696318	0.13791211
0.0144	0.00201	0.993	0.00252	0.964	0.983	0.0626	0.994	0.0299	0.768	0.00543	0.302	0.0045	0.373	1	0.997	0.0365	1	0.22	0.00491	0.59	0.749	0.99	0.899	0.973	0.513	0	0	0	1	0	1	0	3.03	0.96	DACARBAZINE	CISPLATINO	BT549	-0.078267045	0.08274813	0.0022405423
0.0144	0.817	0.993	0.499	0.964	1	0.0626	0.999	0.0299	0.0496	0.00543	0.301	0.0045	1	1	0.999	0.0365	0.000498	0.22	1	0.59	0.971	0.99	0.851	0.973	1	0	0	0	1	0	1	0	-11.97	-4.98	DACARBAZINE	ANTIBIOTIC AY 22989	BT549	-0.6795953	-0.94588053	-0.81273794
0.0144	0.888	0.993	0.0929	0.964	0.37	0.0626	0.46	0.0299	0.0545	0.00543	0.0116	0.0045	0.967	1	0.576	0.0365	0.944	0.22	1	0.59	0.815	0.99	0.311	0.973	0.999	0	0	0	1	0	1	0	1.32	0.59	DACARBAZINE	SN-38	BT549	-0.3201298	-0.23426798	-0.2771989
0.0144	0.0715	0.993	0.105	0.964	0.7	0.0626	0.649	0.0299	0.705	0.00543	0.036	0.0045	0.815	1	0.729	0.0365	0.0591	0.22	0.98	0.59	0.999	0.99	0.955	0.973	1	0	0	0	1	0	1	0	0.24	0.6	DACARBAZINE	CELECOXIB	BT549	0.5175642	0.32060713	0.41908565
0.0144	0.95	0.993	0.0683	0.964	1	0.0626	0.194	0.0299	0.0147	0.00543	0.288	0.0045	0.996	1	1	0.0365	0.443	0.22	0.993	0.59	0.791	0.99	0.929	0.973	0.998	0	0	0	1	0	1	0	-1.44	-8.33	DACARBAZINE	CYTARABINE HYDROCHLORIDE	BT549	-0.52452594	-0.7924453	-0.65848565
0.0144	0.325	0.993	0.026	0.964	0.368	0.0626	0.944	0.0299	0.194	0.00543	0.859	0.0045	0.988	1	1	0.0365	0.000154	0.22	0.606	0.59	0.997	0.99	0.903	0.973	0.965	0	0	0	1	0	1	0	13.41	13.16	DACARBAZINE	ROMIDEPSIN	BT549	1.3792924	1.2230126	1.3011525
0.0144	0.722	0.993	0.0651	0.964	1	0.0626	0.759	0.0299	0.595	0.00543	0.399	0.0045	0.342	1	0.602	0.0365	1	0.22	1	0.59	0.222	0.99	0.735	0.973	0.388	0	0	0	1	0	1	0	1.29	-0.82	DACARBAZINE	AMINOLEVULINIC ACID HYDROCHLORIDE	BT549	-0.11162924	-0.17308855	-0.1423589
0.0144	0.00327	0.993	0.0399	0.964	1	0.0626	0.0647	0.0299	0.358	0.00543	0.161	0.0045	0.0186	1	0.962	0.0365	4.82e-07	0.22	0.0715	0.59	1	0.99	0.983	0.973	1	0	0	0	1	0	1	0	-0.76	1.52	DACARBAZINE	LAPATINIB	BT549	0.35844046	0.4382353	0.3983379
0.0144	1	0.993	0.211	0.964	1	0.0626	0.964	0.0299	0.117	0.00543	0.861	0.0045	0.999	1	0.679	0.0365	0.986	0.22	1	0.59	0.999	0.99	0.439	0.973	0.999	0	0	0	1	0	1	0	-3.41	-7.17	DACARBAZINE	TOPOTECAN HYDROCHLORIDE	BT549	-0.84786874	-0.76444227	-0.8061555
0.0144	0.646	0.993	0.69	0.964	0.999	0.0626	0.61	0.0299	0.841	0.00543	0.0202	0.0045	0.999	1	0.983	0.0365	0.000373	0.22	0.98	0.59	0.0655	0.99	0.713	0.973	0.997	0	0	0	1	0	1	0	-8.7	-0.06	DACARBAZINE	ANTIBIOTIC AD 32	BT549	0.3200595	0.16857262	0.24431607
0.0144	0.312	0.993	0.991	0.964	0.0655	0.0626	0.0158	0.0299	0.851	0.00543	0.12	0.0045	0.00137	1	0.933	0.0365	0.866	0.22	0.995	0.59	0.0899	0.99	0.611	0.973	0.899	0	0	0	1	0	1	0	-24.41	-8.4	DACARBAZINE	MERCAPTOPURINE	BT549	-1.6005858	-1.5631416	-1.5818636
0.0144	0.000314	0.993	0.204	0.964	0.586	0.0626	0.964	0.0299	1	0.00543	0.00234	0.0045	0.818	1	1	0.0365	0.000311	0.22	0.0708	0.59	0.541	0.99	0.997	0.973	0.644	0	0	0	1	0	1	0	4.14	2.67	DACARBAZINE	CRIZOTINIB	BT549	0.57420254	0.5892309	0.5817167
0.0144	0.989	0.993	0.444	0.964	0.245	0.0626	1	0.0299	0.997	0.00543	1	0.0045	0.993	1	0.314	0.0365	0.0105	0.22	1	0.59	1	0.99	0.969	0.973	0.993	0	0	0	1	0	1	0	3.66	-1.85	DACARBAZINE	SORAFENIB	BT549	0.35296503	0.36011723	0.35654113
0.0144	0.432	0.993	0.853	0.964	0.287	0.0626	1	0.0299	0.988	0.00543	0.159	0.0045	0.989	1	0.995	0.0365	0.00296	0.22	1	0.59	1	0.99	0.994	0.973	0.997	0	0	0	1	0	1	0	1.26	2.6	DACARBAZINE	SUNITINIB	BT549	0.59555787	0.6414003	0.6184791
0.0144	0.997	0.993	0.968	0.964	0.985	0.0626	0.127	0.0299	0.00493	0.00543	0.112	0.0045	0.993	1	0.789	0.0365	0.000105	0.22	1	0.59	0.994	0.99	0.806	0.973	1	0	0	0	1	0	1	0	2	2.93	DACARBAZINE	IMATINIB	BT549	0.81372625	0.59727514	0.7055007
0.0144	9.99e-05	0.993	0.211	0.964	0.115	0.0626	0.00482	0.0299	0.000763	0.00543	0.00803	0.0045	0.272	1	0.994	0.0365	0.104	0.22	0.159	0.59	0.269	0.99	0.891	0.973	0.997	0	0	0	1	0	1	0	-2.77	4.16	DACARBAZINE	FLUDARABINE BASE	BT549	0.12708695	-0.025981992	0.05055248
0.0144	0.0263	0.993	0.822	0.964	0.62	0.0626	0.999	0.0299	0.261	0.00543	0.0101	0.0045	0.84	1	0.972	0.0365	0.165	0.22	1	0.59	0.542	0.99	0.853	0.973	0.988	0	0	0	1	0	1	0	5.83	1.15	DACARBAZINE	QUINACRINE HYDROCHLORIDE	BT549	-0.39033544	-0.26976287	-0.33004916
0.0144	0.0123	0.993	0.868	0.964	0.99	0.0626	0.996	0.0299	0.0234	0.00543	9.42e-05	0.0045	1	1	0.994	0.0365	0.0372	0.22	0.999	0.59	0.906	0.99	0.943	0.973	0.554	0	0	0	1	0	1	0	-4.75	-2.05	DACARBAZINE	DOCETAXEL	BT549	0.10114845	-0.20053282	-0.049692187
0.0144	0.00347	0.993	0.656	0.964	0.994	0.0626	0.935	0.0299	0.708	0.00543	0.0129	0.0045	0.978	1	0.122	0.0365	0.0194	0.22	1	0.59	0.515	0.99	0.453	0.973	0.999	0	0	0	1	0	1	0	-2.22	0.52	DACARBAZINE	TAMOXIFEN CITRATE	BT549	0.24387449	0.1337353	0.1888049
0.0144	0.442	0.993	0.0196	0.964	0.0115	0.0626	0.256	0.0299	0.0732	0.00543	0.014	0.0045	0.824	1	0.859	0.0365	0.0191	0.22	1	0.59	0.752	0.99	0.267	0.973	0.998	0	0	0	1	0	1	0	-2.36	1.24	DACARBAZINE	METHOXSALEN	BT549	0.51288486	0.4018929	0.45738888
0.0144	0.00795	0.993	0.438	0.964	1	0.0626	0.0334	0.0299	0.113	0.00543	0.00445	0.0045	0.997	1	0.0294	0.0365	1	0.22	0.999	0.59	0.894	0.99	0.521	0.973	1	0	0	0	1	0	1	0	-0.39	0.99	DACARBAZINE	IFOSFAMIDE	BT549	0.48772025	0.27075493	0.3792376
0.0144	0.000797	0.993	0.883	0.964	0.0918	0.0626	0.000213	0.0299	0.00174	0.00543	0.533	0.0045	0.00668	1	0.999	0.0365	1	0.22	0.895	0.59	0.465	0.99	0.695	0.973	0.979	0	0	0	1	0	1	0	0.93	-4.46	DACARBAZINE	NSC-127716	BT549	-0.29214627	-0.15702	-0.22458313
0.0144	0.0178	0.993	0.327	0.964	0.0532	0.0626	0.994	0.0299	0.144	0.00543	0.611	0.0045	0.99	1	0.996	0.0365	0.677	0.22	0.856	0.59	0.253	0.99	0.744	0.973	0.999	0	0	0	1	0	1	0	11.57	7.39	DACARBAZINE	ACTINOMYCIN D	BT549	1.2683413	1.5928644	1.4306028
0.0144	0.00319	0.993	0.442	0.964	1	0.0626	0.0241	0.0299	0.282	0.00543	0.00253	0.0045	0.998	1	0.0303	0.0365	1	0.22	0.998	0.59	0.855	0.99	0.531	0.973	1	0	0	0	1	0	1	0	-5.01	0.6	DACARBAZINE	CYCLOPHOSPHAMIDE	BT549	0.5338872	0.23492065	0.38440394
0.0144	0.00148	0.993	0.104	0.964	0.925	0.0626	0.9	0.0299	0.742	0.00543	1.9e-05	0.0045	0.301	1	0.00871	0.0365	0.903	0.22	0.000172	0.59	0.338	0.99	0.987	0.973	0.988	0	0	0	1	0	1	0	-0.17	0.44	DACARBAZINE	MITOTANE	BT549	0.37710437	0.6224243	0.49976432
0.0144	0.00057	0.993	0.496	0.964	0.0182	0.0626	0.27	0.0299	0.00218	0.00543	0.999	0.0045	0.999	1	0.973	0.0365	0.00011	0.22	0.914	0.59	0.151	0.99	0.51	0.973	0.91	0	0	0	1	0	1	0	3.06	3.74	DACARBAZINE	TRETINOIN	BT549	0.611123	0.6471329	0.629128
0.0144	0.000316	0.993	0.373	0.964	0.994	0.0626	0.0367	0.0299	0.00831	0.00543	0.00311	0.0045	0.178	1	0.74	0.0365	0.00156	0.22	0.992	0.59	0.767	0.99	0.0867	0.973	0.987	0	0	0	1	0	1	0	-5.38	-5.47	DACARBAZINE	CARBOPLATIN	BT549	-0.21269482	-0.23107031	-0.22188257
0.0144	0.108	0.993	0.913	0.964	0.305	0.0626	0.708	0.0299	0.0219	0.00543	0.794	0.0045	0.00556	1	0.104	0.0365	0.656	0.22	0.0237	0.59	0.386	0.99	0.743	0.973	0.989	0	0	0	1	0	1	0	0.32	1.79	DACARBAZINE	IMIQUIMOD	BT549	0.19810529	0.42252702	0.31031615
0.0144	0.805	0.993	0.902	0.964	1	0.0626	1	0.0299	0.975	0.00543	0.000441	0.0045	0.997	1	0.462	0.0365	0.00967	0.22	0.988	0.59	0.99	0.99	0.746	0.973	1	0	0	0	1	0	1	0	4.34	1.22	DACARBAZINE	PLICAMYCIN	BT549	0.8138781	0.86614305	0.8400106
0.0144	0.000243	0.993	0.21	0.964	0.0181	0.0626	0.996	0.0299	0.26	0.00543	0.748	0.0045	1	1	0.999	0.0365	5.95e-05	0.22	1	0.59	0.068	0.99	0.97	0.973	1	0	0	0	1	0	1	0	6.54	3.35	DACARBAZINE	VEMURAFENIB	BT549	0.8702859	0.7989935	0.8346397
0.0144	0.619	0.993	0.89	0.964	0.969	0.0626	0.0539	0.0299	0.334	0.00543	3.96e-05	0.0045	1	1	0.078	0.0365	1.05e-06	0.22	0.955	0.59	0.392	0.99	0.824	0.973	0.988	0	0	0	1	0	1	0	-3.05	0.99	DACARBAZINE	FULVESTRANT	BT549	0.51973194	0.61860335	0.5691676
0.0144	0.0231	0.993	0.0957	0.964	0.996	0.0626	0.0245	0.0299	0.018	0.00543	4.64e-05	0.0045	0.0022	1	0.136	0.0365	1	0.22	0.00127	0.59	0.0849	0.99	0.723	0.973	0.586	0	0	0	1	0	1	0	1.6	1.02	DACARBAZINE	CARMUSTINE	BT549	0.24485448	0.47573346	0.36029398
0.0144	0.000578	0.993	0.333	0.964	0.164	0.0626	0.00476	0.0299	0.00741	0.00543	0.000129	0.0045	0.373	1	0.99	0.0365	0.239	0.22	0.41	0.59	0.102	0.99	0.952	0.973	0.997	0	0	0	1	0	1	0	-6	-2.37	DACARBAZINE	CHEMBL277800	BT549	-0.054959677	-0.011541337	-0.033250507
0.0144	0.985	0.993	0.914	0.964	0.0424	0.0626	0.165	0.0299	0.158	0.00543	0.0305	0.0045	0.822	1	0.794	0.0365	0.00236	0.22	0.331	0.59	0.749	0.99	0.838	0.973	0.938	0	0	0	1	0	1	0	-0.96	-0.25	DACARBAZINE	PRALATREXATE	BT549	0.0495632	-0.25913295	-0.104784876
0.0144	0.026	0.993	0.655	0.964	0.165	0.0626	0.219	0.0299	0.00723	0.00543	0.000387	0.0045	0.176	1	0.993	0.0365	0.888	0.22	0.598	0.59	0.19	0.99	0.697	0.973	0.992	0	0	0	1	0	1	0	-0.08	0.33	DACARBAZINE	THALIDOMIDE	BT549	0.6235769	0.4813205	0.5524487
0.0144	0.0451	0.993	0.931	0.964	0.981	0.0626	0.0161	0.0299	0.163	0.00543	2.24e-07	0.0045	0.601	1	0.057	0.0365	0.996	0.22	0.503	0.59	0.994	0.99	0.33	0.973	0.993	0	0	0	1	0	1	0	-0.72	-9.68	DACARBAZINE	URACIL MUSTARD	BT549	-0.8644954	-0.85914165	-0.86181855
0.0144	0.000517	0.993	0.103	0.964	0.971	0.0626	0.162	0.0299	0.912	0.00543	0.159	0.0045	0.696	1	0.997	0.0365	0.1	0.22	0.989	0.59	0.0506	0.99	0.929	0.973	0.952	0	0	0	1	0	1	0	1.7	2.28	DACARBAZINE	1-(5-DEOXYPENTOFURANOSYL)-5-FLUORO-4-{[(PENTYLOXY)CARBONYL]AMINO}PYRIMIDIN-2(1H)-ONE	BT549	0.47044364	0.45990688	0.46517527
0.0144	1	0.993	0.733	0.964	0.84	0.0626	0.817	0.0299	0.342	0.00543	0.998	0.0045	0.999	1	0.621	0.0365	0.00103	0.22	1	0.59	0.998	0.99	0.987	0.973	0.982	0	0	0	1	0	1	0	1.56	3.89	DACARBAZINE	NILOTINIB	BT549	0.57083654	0.38597578	0.47840616
0.0144	1	0.993	0.126	0.964	0.999	0.0626	1	0.0299	0.961	0.00543	0.883	0.0045	1	1	1	0.0365	0.011	0.22	0.998	0.59	1	0.99	0.598	0.973	0.437	0	0	0	1	0	1	0	1.79	1	DACARBAZINE	ERLOTINIB HYDROCHLORIDE	BT549	0.2058421	0.42092815	0.31338513
0.0144	5.36e-05	0.993	0.0734	0.964	0.719	0.0626	2.36e-05	0.0299	0.00217	0.00543	0.0707	0.0045	2.18e-06	1	1.43e-06	0.0365	1	0.22	0.614	0.59	6.42e-05	0.99	0.776	0.973	1	0	0	0	1	0	1	0	-2.06	-1.73	DACARBAZINE	BUSULFAN	BT549	-0.012360372	0.22302574	0.10533269
0.0144	0.000399	0.993	0.486	0.964	0.467	0.0626	0.000584	0.0299	0.000413	0.00543	0.56	0.0045	0.309	1	0.999	0.0365	0.996	0.22	0.962	0.59	0.123	0.99	0.866	0.973	0.981	0	0	0	1	0	1	0	1.45	-2.32	DACARBAZINE	AZACYTIDINE	BT549	-0.30099756	0.041062906	-0.12996733
0.0144	0.863	0.993	0.153	0.964	0.991	0.0626	0.106	0.0299	0.0123	0.00543	1.67e-08	0.0045	0.991	1	0.000204	0.0365	1	0.22	0.283	0.59	0.0149	0.99	0.829	0.973	0.885	0	0	0	1	0	1	0	1.53	-8.34	DACARBAZINE	CHLORAMBUCIL	BT549	-0.7821863	-0.6841906	-0.73318845
0.0144	0.00712	0.993	0.577	0.964	0.998	0.0626	0.964	0.0299	0.993	0.00543	0.182	0.0045	0.999	1	0.521	0.0365	1	0.22	1	0.59	0.969	0.99	0.183	0.973	1	0	0	0	1	0	1	0	-2.75	-1.42	DACARBAZINE	THIOTEPA	BT549	-0.40878558	-0.46620136	-0.43749347
0.0144	0.136	0.993	0.939	0.964	0.0154	0.0626	0.00336	0.0299	0.0864	0.00543	0.000864	0.0045	3.08e-05	1	0.888	0.0365	0.533	0.22	0.888	0.59	0.984	0.99	0.956	0.973	0.961	0	0	0	1	0	1	0	0.45	2.44	DACARBAZINE	ALLOPURINOL	BT549	0.5778509	0.7122267	0.6450388
0.0144	4.62e-05	0.993	0.212	0.964	0.984	0.0626	0.448	0.0299	0.000373	0.00543	0.496	0.0045	0.0277	1	0.997	0.0365	0.804	0.22	0.812	0.59	0.279	0.99	0.771	0.973	0.982	0	0	0	1	0	1	0	-2.32	-0.09	DACARBAZINE	NSC 85998	BT549	0.39285243	0.17522997	0.2840412
0.0144	0.994	0.993	0.976	0.964	0.999	0.0626	0.827	0.0299	0.744	0.00543	0.921	0.0045	0.998	1	1	0.0365	0.000267	0.22	1	0.59	0.99	0.99	0.89	0.973	0.997	0	0	0	1	0	1	0	-5.79	-1.04	DACARBAZINE	VINBLASTINE SULFATE	BT549	0.14947829	0.18776244	0.16862036
0.0144	0.165	0.993	0.795	0.964	0.799	0.0626	0.000405	0.0299	0.477	0.00543	0.348	0.0045	1	1	0.931	0.0365	0.998	0.22	1	0.59	0.988	0.99	0.453	0.973	1	0	0	0	1	0	1	0	1.6	3.15	DACARBAZINE	ZOLEDRONIC ACID	BT549	0.30543095	0.21460086	0.2600159
0.0144	8.29e-06	0.993	0.928	0.964	0.371	0.0626	0.00233	0.0299	0.00428	0.00543	0.0127	0.0045	0.00654	1	0.566	0.0365	0.322	0.22	0.917	0.59	0.37	0.99	0.971	0.973	0.999	0	0	0	1	0	1	0	5.45	4.72	DACARBAZINE	ALTRETAMINE	BT549	0.9898603	0.8994639	0.9446621
0.0144	0.138	0.993	0.906	0.964	0.657	0.0626	0.98	0.0299	0.00126	0.00543	0.000175	0.0045	0.905	1	0.0755	0.0365	0.995	0.22	0.483	0.59	0.427	0.99	0.815	0.973	0.945	0	0	0	1	0	1	0	-0.86	1.16	DACARBAZINE	LETROZOLE	BT549	0.8245611	0.9348388	0.87969995
0.0144	0.784	0.993	0.0429	0.964	1	0.0626	0.99	0.0299	0.444	0.00543	4.34e-06	0.0045	0.991	1	0.838	0.0365	0.804	0.22	0.642	0.59	0.993	0.99	0.719	0.973	0.907	0	0	0	1	0	1	0	9.59	-0.48	DACARBAZINE	MELPHALAN HYDROCHLORIDE	BT549	-0.032160588	-0.20487595	-0.11851826
0.0144	0.74	0.993	0.739	0.964	0.988	0.0626	0.353	0.0299	0.937	0.00543	0.18	0.0045	0.000204	1	0.0234	0.0365	0.997	0.22	0.977	0.59	0.992	0.99	0.348	0.973	0.981	0	0	0	1	0	1	0	4.92	1.94	DACARBAZINE	ZOLINZA	BT549	0.4980046	0.49205562	0.4950301
0.0144	0.00242	0.993	0.109	0.964	0.000238	0.0626	0.0051	0.0299	0.0797	0.00543	0.00954	0.0045	0.00472	1	0.0371	0.0365	1	0.22	0.0194	0.59	0.00202	0.99	0.00597	0.973	0.979	0	0	0	1	0	1	0	1.61	1.51	DACARBAZINE	ARSENIC TRIOXIDE	BT549	0.06905785	0.36225614	0.215657
0.0144	0.872	0.993	0.0903	0.964	1	0.0626	0.999	0.0299	0.0803	0.00543	0.969	0.0045	1	1	1	0.0365	0.73	0.22	0.999	0.59	1	0.99	0.966	0.973	0.728	0	0	0	1	0	1	0	8.09	4.36	DACARBAZINE	PROCARBAZINE HYDROCHLORIDE	BT549	0.64042723	0.6814397	0.6609335
0.0144	0.00186	0.993	0.813	0.964	0.0752	0.0626	0.00316	0.0299	0.00798	0.00543	0.000406	0.0045	0.0034	1	0.961	0.0365	0.728	0.22	0.14	0.59	0.523	0.99	0.714	0.973	0.995	0	0	0	1	0	1	0	5.74	-0.29	DACARBAZINE	CHEMBL17639	BT549	-0.20433134	-0.31791434	-0.26112282
0.0144	0.000332	0.993	0.819	0.964	0.995	0.0626	0.998	0.0299	0.0101	0.00543	9.6e-05	0.0045	0.944	1	0.641	0.0365	0.983	0.22	1	0.59	0.994	0.99	0.666	0.973	0.999	0	0	0	1	0	1	0	7.91	3.36	DACARBAZINE	MITOMYCINE	BT549	0.21913096	0.4035948	0.31136286
0.0144	0.933	0.993	0.751	0.964	1	0.0626	0.999	0.0299	0.103	0.00543	0.499	0.0045	1	1	0.998	0.0365	0.00065	0.22	1	0.59	0.948	0.99	0.825	0.973	1	0	0	0	1	0	1	0	-1.04	0.29	DACARBAZINE	NSC733504	BT549	-0.025012702	-0.29139677	-0.15820473
0.0144	0.742	0.993	0.608	0.964	0.00144	0.0626	0.0359	0.0299	0.296	0.00543	0.000908	0.0045	0.00273	1	0.796	0.0365	0.229	0.22	0.995	0.59	0.989	0.99	0.824	0.973	0.972	0	0	0	1	0	1	0	-4.55	-4.97	DACARBAZINE	5-FU	BT549	-0.4198537	-0.3011918	-0.36052275
0.0144	0.00814	0.993	0.995	0.964	0.0413	0.0626	0.0806	0.0299	0.0787	0.00543	0.000362	0.0045	0.000133	1	0.104	0.0365	0.886	0.22	0.0127	0.59	0.253	0.99	0.969	0.973	0.928	0	0	0	1	0	1	0	3	2.73	DACARBAZINE	TEMOZOLOMIDE	BT549	0.682768	0.8423212	0.76254463
0.0144	0.0452	0.993	0.894	0.964	0.991	0.0626	0.832	0.0299	0.6	0.00543	0.878	0.0045	1	1	1	0.0365	0.00038	0.22	1	0.59	0.285	0.99	0.941	0.973	0.972	0	0	0	1	0	1	0	3.07	-0.44	DACARBAZINE	IXABEPILONE	BT549	0.26530316	0.0596345	0.16246884
0.0144	0.963	0.993	0.0897	0.964	1	0.0626	0.999	0.0299	0.937	0.00543	0.000168	0.0045	0.999	1	0.796	0.0365	0.805	0.22	0.995	0.59	0.459	0.99	0.643	0.973	0.99	0	0	0	1	0	1	0	1.41	-1.05	DACARBAZINE	BENDAMUSTINE HYDROCHLORIDE	BT549	0.21169081	0.07685567	0.14427324
0.0144	0.0445	0.993	0.0131	0.964	0.946	0.0626	0.273	0.0299	0.0296	0.00543	0.0584	0.0045	0.0648	1	0.144	0.0365	1	0.22	0.998	0.59	0.142	0.99	0.482	0.973	0.968	0	0	0	1	0	1	0	-2.99	-0.27	DACARBAZINE	ANASTROZOLE	BT549	0.16358504	0.22088447	0.19223475
0.0144	3.91e-05	0.993	0.789	0.964	0.122	0.0626	0.174	0.0299	0.000767	0.00543	0.766	0.0045	0.034	1	1	0.0365	0.991	0.22	0.0139	0.59	0.0299	0.99	0.835	0.973	0.995	0	0	0	1	0	1	0	-5.69	-0.8	DACARBAZINE	CO-V	BT549	0.16367456	0.30888683	0.2362807
0.0144	0.944	0.993	0.0695	0.964	1	0.0626	1	0.0299	0.952	0.00543	0.706	0.0045	1	1	0.267	0.0365	1	0.22	0.42	0.59	1	0.99	0.285	0.973	0.984	0	0	0	1	0	1	0	-9.48	-2.5	DACARBAZINE	MECHLORETHAMINE HYDROCHLORIDE	BT549	-0.6945546	-0.7639641	-0.7292594
0.0144	0.174	0.993	0.759	0.964	0.991	0.0626	0.998	0.0299	0.00886	0.00543	0.0115	0.0045	1	1	0.997	0.0365	0.0827	0.22	1	0.59	0.974	0.99	0.946	0.973	0.999	0	0	0	1	0	1	0	-11.97	-5.08	DACARBAZINE	PACLITAXEL	BT549	-0.11838151	-0.15167427	-0.13502789
0.0144	1	0.993	0.897	0.964	0.999	0.0626	0.000125	0.0299	0.00595	0.00543	2.07e-05	0.0045	1	1	0.999	0.0365	0.000111	0.22	0.998	0.59	1	0.99	0.612	0.973	1	0	0	0	1	0	1	0	-10.07	-2.04	DACARBAZINE	EMCYT (PHARMACIA)	BT549	-0.069545336	-0.3529051	-0.21122521
0.0144	0.192	0.993	0.889	0.964	0.999	0.0626	0.963	0.0299	0.958	0.00543	0.0869	0.0045	0.772	1	0.64	0.0365	0.0209	0.22	0.909	0.59	0.825	0.99	0.824	0.973	1	0	0	0	1	0	1	0	-4.57	-8.1	DACARBAZINE	NSC256439	BT549	-0.26665565	-0.51076645	-0.38871104
0.0144	0.998	0.993	0.206	0.964	1	0.0626	0.999	0.0299	0.94	0.00543	0.968	0.0045	0.994	1	0.285	0.0365	0.000336	0.22	0.991	0.59	0.961	0.99	0.927	0.973	0.999	0	0	0	1	0	1	0	-4.48	-4.39	DACARBAZINE	ADM HYDROCHLORIDE	BT549	-0.5526695	-0.4566694	-0.5046694
0.913	1	0.51	0.126	0.996	0.999	0.343	1	0.301	0.961	0.997	0.883	1	1	0.982	1	0.00102	0.011	1	0.998	1	1	0.61	0.598	0.997	0.437	0	0	0	1	0	1	0	2.25	-0.16	DASATINIB	ERLOTINIB HYDROCHLORIDE	BT549	0.4661589	0.9462916	0.7062253
0.913	1.28e-05	0.51	0.97	0.996	0.0722	0.343	0.0558	0.301	0.219	0.997	0.189	1	0.374	0.982	0.0394	0.00102	0.584	1	0.998	1	0.907	0.61	0.471	0.997	1	0	0	0	1	0	1	0	0.27	-5.8	DASATINIB	TRIETHYLENEMELAMINE	BT549	-0.3792024	-0.4159981	-0.39760023
0.913	1	0.51	0.211	0.996	1	0.343	0.964	0.301	0.117	0.997	0.861	1	0.999	0.982	0.679	0.00102	0.986	1	1	1	0.999	0.61	0.439	0.997	0.999	0	0	0	1	0	1	0	0.18	-3.9	DASATINIB	TOPOTECAN HYDROCHLORIDE	BT549	-0.648919	-0.7531564	-0.7010377
0.913	4.27e-05	0.51	0.0427	0.996	0.0231	0.343	0.0677	0.301	0.000869	0.997	0.123	1	0.868	0.982	1	0.00102	0.76	1	0.591	1	0.00677	0.61	0.773	0.997	0.991	0	0	0	1	0	1	0	3.51	3.84	DASATINIB	BORTEZOMIB	BT549	0.09995155	0.39794555	0.24894854
0.913	0.136	0.51	0.939	0.996	0.0154	0.343	0.00336	0.301	0.0864	0.997	0.000864	1	3.08e-05	0.982	0.888	0.00102	0.533	1	0.888	1	0.984	0.61	0.956	0.997	0.961	0	0	0	1	0	1	0	-0.96	-0.89	DASATINIB	ALLOPURINOL	BT549	-0.21664923	-0.24268004	-0.22966464
0.913	0.646	0.51	0.69	0.996	0.999	0.343	0.61	0.301	0.841	0.997	0.0202	1	0.999	0.982	0.983	0.00102	0.000373	1	0.98	1	0.0655	0.61	0.713	0.997	0.997	0	0	0	1	0	1	0	1.11	2.3	DASATINIB	ANTIBIOTIC AD 32	BT549	0.515985	0.6793393	0.59766215
0.913	0.994	0.51	0.976	0.996	0.999	0.343	0.827	0.301	0.744	0.997	0.921	1	0.998	0.982	1	0.00102	0.000267	1	1	1	0.99	0.61	0.89	0.997	0.997	0	0	0	1	0	1	0	-0.11	1.85	DASATINIB	VINBLASTINE SULFATE	BT549	0.3147501	0.45806068	0.3864054
0.913	0.00327	0.51	0.0399	0.996	1	0.343	0.0647	0.301	0.358	0.997	0.161	1	0.0186	0.982	0.962	0.00102	4.82e-07	1	0.0715	1	1	0.61	0.983	0.997	1	0	0	0	1	0	1	0	1	-0.18	DASATINIB	LAPATINIB	BT549	0.11780301	0.06996548	0.093884245
0.913	0.165	0.51	0.795	0.996	0.799	0.343	0.000405	0.301	0.477	0.997	0.348	1	1	0.982	0.931	0.00102	0.998	1	1	1	0.988	0.61	0.453	0.997	1	0	0	0	1	0	1	0	0.31	-2.06	DASATINIB	ZOLEDRONIC ACID	BT549	0.12303523	0.16661169	0.14482346
0.913	0.989	0.51	0.444	0.996	0.245	0.343	1	0.301	0.997	0.997	1	1	0.993	0.982	0.314	0.00102	0.0105	1	1	1	1	0.61	0.969	0.997	0.993	0	0	0	1	0	1	0	4.23	-1.71	DASATINIB	SORAFENIB	BT549	0.37402666	0.4624236	0.4182251
0.913	0.972	0.51	0.424	0.996	1	0.343	0.87	0.301	0.482	0.997	0.369	1	0.998	0.982	1	0.00102	0.000952	1	0.975	1	0.035	0.61	0.964	0.997	0.998	0	0	0	1	0	1	0	4.16	-4.81	DASATINIB	BLEOMYCIN	BT549	-0.41819966	-0.6123164	-0.5152581
0.913	0.432	0.51	0.853	0.996	0.287	0.343	1	0.301	0.988	0.997	0.159	1	0.989	0.982	0.995	0.00102	0.00296	1	1	1	1	0.61	0.994	0.997	0.997	0	0	0	1	0	1	0	-1.01	0.7	DASATINIB	SUNITINIB	BT549	0.36650947	0.68517476	0.52584213
0.913	0.998	0.51	0.206	0.996	1	0.343	0.999	0.301	0.94	0.997	0.968	1	0.994	0.982	0.285	0.00102	0.000336	1	0.991	1	0.961	0.61	0.927	0.997	0.999	0	0	0	1	0	1	0	4.39	-3.21	DASATINIB	ADM HYDROCHLORIDE	BT549	-0.1824911	-0.21576473	-0.19912791
0.913	0.00242	0.51	0.109	0.996	0.000238	0.343	0.0051	0.301	0.0797	0.997	0.00954	1	0.00472	0.982	0.0371	0.00102	1	1	0.0194	1	0.00202	0.61	0.00597	0.997	0.979	0	0	0	1	0	1	0	-2.33	-0.5	DASATINIB	ARSENIC TRIOXIDE	BT549	0.105744615	0.07426289	0.09000375
0.913	0.872	0.51	0.0903	0.996	1	0.343	0.999	0.301	0.0803	0.997	0.969	1	1	0.982	1	0.00102	0.73	1	0.999	1	1	0.61	0.966	0.997	0.728	0	0	0	1	0	1	0	-10.31	-6.97	DASATINIB	PROCARBAZINE HYDROCHLORIDE	BT549	-0.2054984	-0.30176288	-0.25363064
0.913	0.411	0.51	0.995	0.996	0.736	0.343	0.0183	0.301	0.677	0.997	0.173	1	0.197	0.982	0.927	0.00102	0.0584	1	0.84	1	0.478	0.61	0.926	0.997	0.991	0	0	0	1	0	1	0	1.24	-5.78	DASATINIB	METHOTREXATE	BT549	-0.3747365	-0.35138056	-0.3630585
0.913	0.000797	0.51	0.883	0.996	0.0918	0.343	0.000213	0.301	0.00174	0.997	0.533	1	0.00668	0.982	0.999	0.00102	1	1	0.895	1	0.465	0.61	0.695	0.997	0.979	0	0	0	1	0	1	0	-2.42	-6.6	DASATINIB	NSC-127716	BT549	-0.4605338	-0.49828082	-0.4794073
0.913	0.000227	0.51	0.426	0.996	0.162	0.343	3.42e-06	0.301	0.162	0.997	0.00447	1	0.0177	0.982	0.128	0.00102	0.99	1	1	1	0.992	0.61	0.697	0.997	0.996	0	0	0	1	0	1	0	1.31	0.08	DASATINIB	AMIFOSTINE	BT549	0.073553726	-0.08365605	-0.005051162
0.913	0.026	0.51	0.655	0.996	0.165	0.343	0.219	0.301	0.00723	0.997	0.000387	1	0.176	0.982	0.993	0.00102	0.888	1	0.598	1	0.19	0.61	0.697	0.997	0.992	0	0	0	1	0	1	0	-2.2	-3.62	DASATINIB	THALIDOMIDE	BT549	-0.0757071	-0.21872419	-0.14721565
0.913	0.0059	0.51	0.0827	0.996	0.943	0.343	0.0395	0.301	0.00307	0.997	5.79e-09	1	0.00204	0.982	0.000332	0.00102	1	1	0.901	1	0.41	0.61	0.357	0.997	0.977	0	0	0	1	0	1	0	-4.75	-6.19	DASATINIB	PIPOBROMAN	BT549	-0.39707312	-0.47068727	-0.4338802
0.913	0.146	0.51	0.911	0.996	0.975	0.343	0.00264	0.301	0.947	0.997	0.465	1	2.16e-05	0.982	0.895	0.00102	0.999	1	1	1	1	0.61	0.849	0.997	0.617	0	0	0	1	0	1	0	0.21	-2.01	DASATINIB	HYDROXYUREA	BT549	-0.16200012	0.12962137	-0.016189374
0.913	1	0.51	0.897	0.996	0.999	0.343	0.000125	0.301	0.00595	0.997	2.07e-05	1	1	0.982	0.999	0.00102	0.000111	1	0.998	1	1	0.61	0.612	0.997	1	0	0	0	1	0	1	0	2.21	-0.29	DASATINIB	EMCYT (PHARMACIA)	BT549	-0.15352345	-0.10457762	-0.12905054
0.913	0.00319	0.51	0.442	0.996	1	0.343	0.0241	0.301	0.282	0.997	0.00253	1	0.998	0.982	0.0303	0.00102	1	1	0.998	1	0.855	0.61	0.531	0.997	1	0	0	0	1	0	1	0	3.34	2.78	DASATINIB	CYCLOPHOSPHAMIDE	BT549	0.5645017	0.36498046	0.46474108
0.913	0.985	0.51	0.914	0.996	0.0424	0.343	0.165	0.301	0.158	0.997	0.0305	1	0.822	0.982	0.794	0.00102	0.00236	1	0.331	1	0.749	0.61	0.838	0.997	0.938	0	0	0	1	0	1	0	8.65	0.26	DASATINIB	PRALATREXATE	BT549	0.09290259	0.3368997	0.21490115
0.913	0.619	0.51	0.89	0.996	0.969	0.343	0.0539	0.301	0.334	0.997	3.96e-05	1	1	0.982	0.078	0.00102	1.05e-06	1	0.955	1	0.392	0.61	0.824	0.997	0.988	0	0	0	1	0	1	0	3.83	2.68	DASATINIB	FULVESTRANT	BT549	0.74683213	0.7203815	0.7336068
0.913	0.0231	0.51	0.0957	0.996	0.996	0.343	0.0245	0.301	0.018	0.997	4.64e-05	1	0.0022	0.982	0.136	0.00102	1	1	0.00127	1	0.0849	0.61	0.723	0.997	0.586	0	0	0	1	0	1	0	2.64	-0.99	DASATINIB	CARMUSTINE	BT549	-0.1574822	-0.3613226	-0.2594024
0.913	0.0445	0.51	0.0131	0.996	0.946	0.343	0.273	0.301	0.0296	0.997	0.0584	1	0.0648	0.982	0.144	0.00102	1	1	0.998	1	0.142	0.61	0.482	0.997	0.968	0	0	0	1	0	1	0	-3.42	-0.61	DASATINIB	ANASTROZOLE	BT549	0.070106424	-0.15269363	-0.041293602
0.913	0.805	0.51	0.902	0.996	1	0.343	1	0.301	0.975	0.997	0.000441	1	0.997	0.982	0.462	0.00102	0.00967	1	0.988	1	0.99	0.61	0.746	0.997	1	0	0	0	1	0	1	0	3.4	-0.22	DASATINIB	PLICAMYCIN	BT549	0.4857576	0.46715823	0.4764579
0.913	0.933	0.51	0.751	0.996	1	0.343	0.999	0.301	0.103	0.997	0.499	1	1	0.982	0.998	0.00102	0.00065	1	1	1	0.948	0.61	0.825	0.997	1	0	0	0	1	0	1	0	0.47	0.13	DASATINIB	NSC733504	BT549	0.12078309	0.18618593	0.15348451
0.913	0.108	0.51	0.913	0.996	0.305	0.343	0.708	0.301	0.0219	0.997	0.794	1	0.00556	0.982	0.104	0.00102	0.656	1	0.0237	1	0.386	0.61	0.743	0.997	0.989	0	0	0	1	0	1	0	-3.71	0.54	DASATINIB	IMIQUIMOD	BT549	0.34572285	0.24586242	0.29579264
0.913	0.0263	0.51	0.822	0.996	0.62	0.343	0.999	0.301	0.261	0.997	0.0101	1	0.84	0.982	0.972	0.00102	0.165	1	1	1	0.542	0.61	0.853	0.997	0.988	0	0	0	1	0	1	0	0.83	-3.23	DASATINIB	QUINACRINE HYDROCHLORIDE	BT549	0.2474272	0.44915962	0.34829342
0.913	0.722	0.51	0.0651	0.996	1	0.343	0.759	0.301	0.595	0.997	0.399	1	0.342	0.982	0.602	0.00102	1	1	1	1	0.222	0.61	0.735	0.997	0.388	0	0	0	1	0	1	0	3.42	0.98	DASATINIB	AMINOLEVULINIC ACID HYDROCHLORIDE	BT549	-0.5339229	-0.4251817	-0.4795523
0.913	5.36e-05	0.51	0.0734	0.996	0.719	0.343	2.36e-05	0.301	0.00217	0.997	0.0707	1	2.18e-06	0.982	1.43e-06	0.00102	1	1	0.614	1	6.42e-05	0.61	0.776	0.997	1	0	0	0	1	0	1	0	2.67	-1.54	DASATINIB	BUSULFAN	BT549	-0.23367482	-0.20371959	-0.2186972
0.913	0.00201	0.51	0.00252	0.996	0.983	0.343	0.994	0.301	0.768	0.997	0.302	1	0.373	0.982	0.997	0.00102	1	1	0.00491	1	0.749	0.61	0.899	0.997	0.513	0	0	0	1	0	1	0	-1.2	-5.65	DASATINIB	CISPLATINO	BT549	-0.5967657	-0.8275422	-0.7121539
0.913	0.0452	0.51	0.894	0.996	0.991	0.343	0.832	0.301	0.6	0.997	0.878	1	1	0.982	1	0.00102	0.00038	1	1	1	0.285	0.61	0.941	0.997	0.972	0	0	0	1	0	1	0	-0.4	1.47	DASATINIB	IXABEPILONE	BT549	0.62891275	0.49167266	0.5602927
0.913	0.963	0.51	0.0897	0.996	1	0.343	0.999	0.301	0.937	0.997	0.000168	1	0.999	0.982	0.796	0.00102	0.805	1	0.995	1	0.459	0.61	0.643	0.997	0.99	0	0	0	1	0	1	0	2.36	-2.19	DASATINIB	BENDAMUSTINE HYDROCHLORIDE	BT549	0.07655719	0.111767285	0.09416224
0.913	0.944	0.51	0.0695	0.996	1	0.343	1	0.301	0.952	0.997	0.706	1	1	0.982	0.267	0.00102	1	1	0.42	1	1	0.61	0.285	0.997	0.984	0	0	0	1	0	1	0	-3.23	-6.11	DASATINIB	MECHLORETHAMINE HYDROCHLORIDE	BT549	-0.86605424	-0.72844523	-0.79724973
0.913	0.000332	0.51	0.819	0.996	0.995	0.343	0.998	0.301	0.0101	0.997	9.6e-05	1	0.944	0.982	0.641	0.00102	0.983	1	1	1	0.994	0.61	0.666	0.997	0.999	0	0	0	1	0	1	0	-3.73	-2.31	DASATINIB	MITOMYCINE	BT549	-0.26165858	-0.49606788	-0.37886322
0.913	3.91e-05	0.51	0.789	0.996	0.122	0.343	0.174	0.301	0.000767	0.997	0.766	1	0.034	0.982	1	0.00102	0.991	1	0.0139	1	0.0299	0.61	0.835	0.997	0.995	0	0	0	1	0	1	0	-0.9	-0.57	DASATINIB	CO-V	BT549	0.29433322	-0.14129302	0.0765201
0.913	0.00148	0.51	0.104	0.996	0.925	0.343	0.9	0.301	0.742	0.997	1.9e-05	1	0.301	0.982	0.00871	0.00102	0.903	1	0.000172	1	0.338	0.61	0.987	0.997	0.988	0	0	0	1	0	1	0	4.86	3.9	DASATINIB	MITOTANE	BT549	0.414554	0.6885798	0.5515669
0.913	0.442	0.51	0.0196	0.996	0.0115	0.343	0.256	0.301	0.0732	0.997	0.014	1	0.824	0.982	0.859	0.00102	0.0191	1	1	1	0.752	0.61	0.267	0.997	0.998	0	0	0	1	0	1	0	-3.77	-5.5	DASATINIB	METHOXSALEN	BT549	0.0812123	0.083108634	0.082160465
0.913	0.312	0.51	0.991	0.996	0.0655	0.343	0.0158	0.301	0.851	0.997	0.12	1	0.00137	0.982	0.933	0.00102	0.866	1	0.995	1	0.0899	0.61	0.611	0.997	0.899	0	0	0	1	0	1	0	14.47	12.99	DASATINIB	MERCAPTOPURINE	BT549	1.1166135	1.51758	1.3170967
0.913	0.192	0.51	0.889	0.996	0.999	0.343	0.963	0.301	0.958	0.997	0.0869	1	0.772	0.982	0.64	0.00102	0.0209	1	0.909	1	0.825	0.61	0.824	0.997	1	0	0	0	1	0	1	0	6.05	4.42	DASATINIB	NSC256439	BT549	0.519048	0.50331795	0.51118296
0.997	0.913	0.578	0.51	1	0.996	0.999	0.343	0.968	0.301	0.97	0.997	0.986	1	0.388	0.982	0.000143	0.00102	0.994	1	0.991	1	0.857	0.61	0.999	0.997	0	0	0	1	0	1	0	9.68	-3.05	DAUNORUBICIN HYDROCHLORIDE	DASATINIB	BT549	-0.11433115	-0.1399624	-0.12714678
0.997	0.98	0.578	0.964	1	0.999	0.999	0.889	0.968	0.598	0.97	0.909	0.986	0.996	0.388	1	0.000143	0.000169	0.994	1	0.991	0.993	0.857	0.859	0.999	0.804	0	0	0	1	0	1	0	4.08	-3.23	DAUNORUBICIN HYDROCHLORIDE	VINCRISTINE SULFATE	BT549	-0.06218276	-0.27609956	-0.16914116
0.997	0.0059	0.578	0.0827	1	0.943	0.999	0.0395	0.968	0.00307	0.97	5.79e-09	0.986	0.00204	0.388	0.000332	0.000143	1	0.994	0.901	0.991	0.41	0.857	0.357	0.999	0.977	0	0	0	1	0	1	0	7.69	4.16	DAUNORUBICIN HYDROCHLORIDE	PIPOBROMAN	BT549	-0.28575498	-0.33124813	-0.30850154
0.997	0.000227	0.578	0.426	1	0.162	0.999	3.42e-06	0.968	0.162	0.97	0.00447	0.986	0.0177	0.388	0.128	0.000143	0.99	0.994	1	0.991	0.992	0.857	0.697	0.999	0.996	0	0	0	1	0	1	0	6.7	-2.71	DAUNORUBICIN HYDROCHLORIDE	AMIFOSTINE	BT549	0.35391486	0.22077674	0.2873458
0.997	0.972	0.578	0.424	1	1	0.999	0.87	0.968	0.482	0.97	0.369	0.986	0.998	0.388	1	0.000143	0.000952	0.994	0.975	0.991	0.035	0.857	0.964	0.999	0.998	0	0	0	1	0	1	0	3.94	-5.93	DAUNORUBICIN HYDROCHLORIDE	BLEOMYCIN	BT549	-0.85466266	-0.9637481	-0.9092054
0.997	0.146	0.578	0.911	1	0.975	0.999	0.00264	0.968	0.947	0.97	0.465	0.986	2.16e-05	0.388	0.895	0.000143	0.999	0.994	1	0.991	1	0.857	0.849	0.999	0.617	0	0	0	1	0	1	0	0.76	-8.85	DAUNORUBICIN HYDROCHLORIDE	HYDROXYUREA	BT549	-0.2705733	-0.2256872	-0.24813025
[truncated: 22,558 more rows]
