# Supplementary material for: Interpreting drug synergy in breast cancer with deep learning using target-protein inhibition profiles
Source: BioData Min. 2024 Feb 29;17:8. doi: 10.1186/s13040-024-00359-z (PMC10905801; doi:10.1186/s13040-024-00359-z)
Supplement: Supplementary file 3 — Supplementary Material 3. [file 13040_2024_359_MOESM3_ESM.csv]

DRUG	ABL1	CSF1R	EGFR	FLT1	FLT4	KDR	KIT	MCL1	NR1I2	PDGFRB	RET	TOP2A	TUBB1
1-(5-DEOXYPENTOFURANOSYL)-5-FLUORO-4-{[(PENTYLOXY)CARBONYL]AMINO}PYRIMIDIN-2(1H)-ONE	0.223307937383652	0.161983489990234	0.746579945087433	0.0824657380580902	0.789158463478088	0.94428014755249	0.579139828681946	0.299613237380981	0.754780530929565	0.162464067339897	0.874385714530945	0.596401512622833	0.946294367313385
34793-34-5	0.392203807830811	0.0665296763181686	0.670811235904694	0.177651330828667	0.479670315980911	0.902854800224304	0.779841363430023	0.317880541086197	0.614014625549316	0.213559567928314	0.870414793491364	0.686894178390503	0.762520372867584
5-FU	0.326422810554504	0.446766942739487	0.207157969474792	0.197206124663353	0.529344081878662	0.717272996902466	0.822217643260956	0.462879687547684	0.892232656478882	0.480782717466354	0.887097895145416	0.8095343708992	0.603766083717346
ABIRATERONE	0.584197700023651	0.0693638995289803	0.575325906276703	0.340603202581406	0.787871420383453	0.966324627399445	0.655689597129822	0.38776171207428	0.115947909653187	0.362948626279831	0.542904317378998	0.248866304755211	0.978640615940094
ACTINOMYCIN D	0.30182620882988	0.107701689004898	0.76922470331192	0.215595930814743	0.675548255443573	0.946472525596619	0.387600719928741	0.266378909349442	0.714768290519714	0.185474365949631	0.958564817905426	0.348996937274933	0.979799032211304
ADM HYDROCHLORIDE	0.708917498588562	0.221394419670105	0.863006055355072	0.247291058301926	0.752878427505493	0.985616087913513	0.27766415476799	0.247246861457825	0.600828766822815	0.287032186985016	0.643135130405426	0.220305368304253	0.991475343704224
ALLOPURINOL	0.855454325675964	0.330174118280411	0.11290080845356	0.674042105674744	0.190070167183876	0.333023250102997	0.719344735145569	0.295783877372742	0.592040181159973	0.438573807477951	0.780120670795441	0.704157769680023	0.394016176462173
ALTRETAMINE	0.749856114387512	0.482607513666153	0.448352456092834	0.41596731543541	0.522078692913055	0.921350121498108	0.832300543785095	0.289153784513474	0.550145328044891	0.462629675865173	0.915830194950104	0.868115603923798	0.872712731361389
AMIFOSTINE	0.0782663598656654	0.349281400442123	0.569607257843018	0.157746255397797	0.890948414802551	0.886452674865723	0.222574502229691	0.0939770266413689	0.0387097783386707	0.125794097781181	0.516957938671112	0.167522087693214	0.786406636238098
AMINOLEVULINIC ACID HYDROCHLORIDE	0.0827850848436356	0.334440857172012	0.829632818698883	0.525983691215515	0.872349977493286	0.971380531787872	0.676441192626953	0.493585675954819	0.715950906276703	0.522175371646881	0.893739342689514	0.430097609758377	0.900777637958527
ANASTROZOLE	0.605669856071472	0.526535987854004	0.308416873216629	0.533420920372009	0.77241975069046	0.715912163257599	0.863423228263855	0.46615919470787	0.3412064909935	0.619649887084961	0.75391149520874	0.488554418087006	0.919582784175873
ANTIBIOTIC AD 32	0.46175217628479	0.371724218130112	0.833015203475952	0.276796519756317	0.853807389736176	0.955237805843353	0.504848301410675	0.547654628753662	0.539109945297241	0.279009401798248	0.821385681629181	0.358166038990021	0.994842350482941
ANTIBIOTIC AY 22989	0.507651209831238	0.0250811874866486	0.60865992307663	0.104147464036942	0.847928524017334	0.961364805698395	0.350723654031754	0.517386317253113	0.543791353702545	0.065599724650383	0.890434622764587	0.23040896654129	0.995091676712036
ARSENIC TRIOXIDE	0.835694491863251	0.249892607331276	0.611717522144318	0.776929795742035	0.817210674285889	0.666780710220337	0.0956946387887001	0.606051445007324	0.60957533121109	0.493783742189407	0.683911204338074	0.396526157855988	0.260658085346222
AXITINIB	0.561780631542206	0.170046880841255	0.237017437815666	0.525503575801849	0.425307005643845	0.201459661126137	0.293580025434494	0.471425026655197	0.545130372047424	0.601333200931549	0.923392415046692	0.446720689535141	0.697513222694397
AZACYTIDINE	0.148252338171005	0.0316359549760818	0.493943959474564	0.0483309924602509	0.578918397426605	0.928900301456451	0.795058846473694	0.228848770260811	0.706815838813782	0.230168402194977	0.896390736103058	0.632756114006042	0.88968551158905
BENDAMUSTINE HYDROCHLORIDE	0.195245549082756	0.493000656366348	0.855481505393982	0.240506589412689	0.784965991973877	0.994559824466705	0.724081635475159	0.126648083329201	0.498447477817535	0.203989028930664	0.827241837978363	0.18894200026989	0.926994204521179
BLEOMYCIN	0.191248312592506	0.040921725332737	0.774578213691711	0.115532837808132	0.905522584915161	0.974865019321442	0.319304764270782	0.177637651562691	0.732565343379974	0.274684578180313	0.868425369262695	0.566871225833893	0.945558130741119
BORTEZOMIB	0.170615077018738	0.0382926724851131	0.419028639793396	0.243358880281448	0.607356548309326	0.827125728130341	0.226049497723579	0.377172380685806	0.455402493476868	0.542143583297729	0.934898436069489	0.529845237731934	0.878032803535461
BUSULFAN	0.0856710970401764	0.51592892408371	0.368844926357269	0.292543262243271	0.872454285621643	0.841451942920685	0.215098530054092	0.168812125921249	0.153229773044586	0.340593606233597	0.833490431308746	0.0353945754468441	0.747410416603088
CABAZITAXEL	0.150482624769211	0.300179272890091	0.564726769924164	0.115985825657845	0.809356927871704	0.948982417583466	0.689814627170563	0.436064690351486	0.339940845966339	0.253965675830841	0.77768874168396	0.384580373764038	0.973645925521851
CARBOPLATIN	0.184422120451927	0.315623641014099	0.93096137046814	0.178890153765678	0.769505858421326	0.913293778896332	0.507175743579865	0.469943076372147	0.888033509254456	0.407758057117462	0.779275834560394	0.341482609510422	0.953501224517822
CARMUSTINE	0.374860405921936	0.290863692760468	0.53982013463974	0.307697832584381	0.837169289588928	0.94073873758316	0.146446004509926	0.437764257192612	0.326233983039856	0.363172888755798	0.707843363285065	0.436190605163574	0.915962278842926
CELECOXIB	0.553191304206848	0.500551521778107	0.197298854589462	0.459977328777313	0.793496131896973	0.446715801954269	0.467627674341202	0.372406929731369	0.369094669818878	0.609746992588043	0.813909769058228	0.31768199801445	0.91632080078125
CHEMBL17639	0.262169986963272	0.193400204181671	0.390356093645096	0.202545836567879	0.563694357872009	0.972228467464447	0.86038339138031	0.266147017478943	0.599211573600769	0.250544279813766	0.595402359962463	0.78454327583313	0.857012689113617
CHEMBL277800	0.179570108652115	0.094230018556118	0.528494358062744	0.155855923891068	0.557216703891754	0.955345511436462	0.830631375312805	0.233555018901825	0.649933040142059	0.208114951848984	0.811055719852448	0.744658648967743	0.866594672203064
CHLORAMBUCIL	0.120730735361576	0.220316499471664	0.591550767421722	0.363652616739273	0.655672788619995	0.975784003734589	0.51886522769928	0.190615758299828	0.260023593902588	0.245544821023941	0.779368937015533	0.425689607858658	0.960464894771576
CISPLATINO	0.519358396530151	0.749545693397522	0.629374206066132	0.403016626834869	0.541968047618866	0.453157216310501	0.160004615783691	0.68537849187851	0.595124959945679	0.626380205154419	0.641193032264709	0.311066448688507	0.351489990949631
CO-V	0.356484144926071	0.049454465508461	0.839075267314911	0.316592395305634	0.743990540504456	0.948005318641663	0.515576183795929	0.0678385347127914	0.444106847047806	0.140542730689049	0.702367186546326	0.409162282943726	0.913058280944824
CRIZOTINIB	0.317620277404785	0.525928795337677	0.720424711704254	0.281224489212036	0.336553037166595	0.941334664821625	0.588788509368896	0.223631381988525	0.807864546775818	0.202488869428635	0.854969382286072	0.422309219837189	0.835927963256836
CYCLOPHOSPHAMIDE	0.084389939904213	0.393851011991501	0.401221185922623	0.280848175287247	0.841603815555573	0.894855499267578	0.290689259767532	0.344937264919281	0.136012777686119	0.300583451986313	0.648911118507385	0.200814098119736	0.958193123340607
CYTARABINE HYDROCHLORIDE	0.195658341050148	0.0430481731891632	0.478099584579468	0.0610025450587273	0.610833883285522	0.836859226226807	0.512933850288391	0.160301223397255	0.769529581069946	0.330297559499741	0.869864404201508	0.602546811103821	0.918797492980957
DACARBAZINE	0.434949278831482	0.611654222011566	0.350919038057327	0.536093652248383	0.640496969223022	0.646920263767242	0.841465055942535	0.262106746435165	0.569819092750549	0.460117638111115	0.791805744171143	0.737685918807983	0.669045984745026
DASATINIB	0.251951903104782	0.472543597221375	0.477006256580353	0.550166547298431	0.747463226318359	0.983563780784607	0.496692478656769	0.342053920030594	0.416494905948639	0.304827064275742	0.916561245918274	0.583820283412933	0.832961738109589
DAUNORUBICIN HYDROCHLORIDE	0.742982685565948	0.207026556134224	0.871209681034088	0.187393203377724	0.70031613111496	0.979098200798035	0.273848563432693	0.325496256351471	0.678860366344452	0.331706583499908	0.73804372549057	0.255242139101028	0.988472104072571
DEXRAZOXANE	0.314717203378677	0.371531188488007	0.519948899745941	0.164183035492897	0.851984083652496	0.98865669965744	0.678319215774536	0.694645047187805	0.482459962368011	0.227948322892189	0.977689802646637	0.267634302377701	0.947990238666534
DOCETAXEL	0.182361423969269	0.430901259183884	0.49440410733223	0.10547748208046	0.93283748626709	0.915174067020416	0.724015831947327	0.326422870159149	0.2043427079916	0.28571343421936	0.913761556148529	0.313594728708267	0.983674943447113
EMCYT (PHARMACIA)	0.621862411499023	0.216077953577042	0.626784205436707	0.298825740814209	0.917892932891846	0.984356462955475	0.271985560655594	0.217534616589546	0.183211967349052	0.400864154100418	0.718912243843079	0.320404440164566	0.983005702495575
ERLOTINIB HYDROCHLORIDE	0.754101514816284	0.155365079641342	0.324524819850922	0.708958745002747	0.552649319171906	0.672881245613098	0.342962294816971	0.296384245157242	0.331125140190125	0.439078092575073	0.629645586013794	0.253220558166504	0.480926275253296
EXEMESTANE	0.442333906888962	0.512836635112762	0.657074451446533	0.467278718948364	0.904566884040833	0.904388844966888	0.858279705047607	0.713525295257568	0.182529240846634	0.316600382328033	0.632267773151398	0.221390083432198	0.981967210769653
FLUDARABINE BASE	0.16109924018383	0.0860368758440018	0.659085690975189	0.188465014100075	0.559954762458801	0.934144496917725	0.859165370464325	0.280889064073563	0.702887117862701	0.24176013469696	0.82742714881897	0.697849988937378	0.845353424549103
FULVESTRANT	0.076601043343544	0.324460029602051	0.647172629833221	0.259388267993927	0.897470355033875	0.943431377410889	0.623708069324493	0.586879551410675	0.476145446300507	0.126346170902252	0.622691571712494	0.209118753671646	0.988505959510803
GEFITINIB	0.535899758338928	0.468281656503677	0.496224641799927	0.612591922283173	0.605784058570862	0.975299775600433	0.659007012844086	0.385844439268112	0.20192214846611	0.197340235114098	0.897107601165771	0.305796891450882	0.554881155490875
HYDROXYUREA	0.265654414892197	0.409190386533737	0.373496919870377	0.0353709943592548	0.855763733386993	0.96329665184021	0.571123123168945	0.681911110877991	0.866076290607452	0.630561053752899	0.941093504428864	0.79409784078598	0.603781998157501
IFOSFAMIDE	0.109063044190407	0.40082123875618	0.431330442428589	0.270407974720001	0.850160121917725	0.909310042858124	0.262656301259995	0.360305309295654	0.139878779649734	0.326323747634888	0.628852427005768	0.216641217470169	0.953432738780975
IMATINIB	0.688728451728821	0.307009845972061	0.202357783913612	0.380162447690964	0.381067514419556	0.844132244586945	0.547289431095123	0.527438998222351	0.336815863847733	0.485465586185455	0.925848245620728	0.528091728687286	0.877232253551483
IMIQUIMOD	0.528137803077698	0.566650211811066	0.610823810100555	0.59801971912384	0.438553631305695	0.872159123420715	0.288062065839767	0.266927361488342	0.487007349729538	0.292417377233505	0.887613475322723	0.565415382385254	0.824309170246124
IXABEPILONE	0.437407672405243	0.146270915865898	0.507359683513641	0.215103849768639	0.928367674350739	0.968991279602051	0.574129402637482	0.453168928623199	0.161669820547104	0.372170448303223	0.74508810043335	0.306020438671112	0.976348400115967
LAPATINIB	0.531489193439484	0.374652236700058	0.172640860080719	0.513402819633484	0.625999808311462	0.616843044757843	0.43058180809021	0.540949583053589	0.469591706991196	0.428016036748886	0.72270792722702	0.199260905385017	0.758784890174866
LENALIDOMIDE	0.235274657607079	0.456079632043839	0.820720493793488	0.18682835996151	0.810632169246674	0.98787260055542	0.654293239116669	0.306633055210114	0.814817428588867	0.380795866250992	0.950556397438049	0.461220413446426	0.898166179656982
LETROZOLE	0.853467047214508	0.162653341889381	0.0604148730635643	0.893675863742828	0.189713731408119	0.233367204666138	0.466340780258179	0.623672902584076	0.3880914747715	0.344363003969193	0.727749764919281	0.238578900694847	0.701763212680817
LOMUSTINE	0.298833966255188	0.412945419549942	0.439410209655762	0.187785089015961	0.826074063777924	0.897218763828278	0.352737098932266	0.316999524831772	0.248720750212669	0.258535087108612	0.696151673793793	0.342085063457489	0.956312298774719
MECHLORETHAMINE HYDROCHLORIDE	0.399093776941299	0.36769112944603	0.28183189034462	0.314132988452911	0.643755614757538	0.979655861854553	0.0608836449682713	0.168517351150513	0.115837693214417	0.309149414300919	0.884422540664673	0.197213113307953	0.929054915904999
MEGESTROL ACETATE	0.20263859629631	0.360361903905869	0.584040462970734	0.424265474081039	0.924513459205627	0.960554480552673	0.872862100601196	0.500620186328888	0.177549332380295	0.183924064040184	0.786766946315765	0.0926236286759377	0.976893961429596
MELPHALAN HYDROCHLORIDE	0.165646627545357	0.183075845241547	0.40688619017601	0.314483851194382	0.634972929954529	0.99078381061554	0.73995977640152	0.30183070898056	0.52625572681427	0.406028062105179	0.869457900524139	0.371858388185501	0.972320675849915
MERCAPTOPURINE	0.727492451667786	0.345380336046219	0.0939387604594231	0.350442945957184	0.217387095093727	0.211386665701866	0.658371865749359	0.378495246171951	0.389038622379303	0.548206031322479	0.694678485393524	0.757334768772125	0.449799120426178
METHOTREXATE	0.174008846282959	0.332370102405548	0.367454200983047	0.133998841047287	0.71723860502243	0.95490300655365	0.816175580024719	0.412384450435638	0.822032809257507	0.565591514110565	0.901654660701752	0.720677971839905	0.746109843254089
METHOXSALEN	0.963751077651978	0.51019948720932	0.285075694322586	0.545813262462616	0.290059953927994	0.346844643354416	0.429195374250412	0.460285723209381	0.368962615728378	0.492060273885727	0.836268305778503	0.751709520816803	0.572848618030548
MITOMYCINE	0.269797474145889	0.473900198936462	0.624827206134796	0.267338573932648	0.728424608707428	0.961577832698822	0.730228006839752	0.874338388442993	0.575387895107269	0.249159276485443	0.655211985111237	0.113730154931545	0.963129639625549
MITOTANE	0.432392597198486	0.09903434664011	0.165999963879585	0.140177115797997	0.304783254861832	0.247739151120186	0.105748623609543	0.319841265678406	0.771542012691498	0.235362470149994	0.971608221530914	0.521155059337616	0.927806556224823
MITOXANTRONE	0.238829672336578	0.159970119595528	0.967330098152161	0.111541673541069	0.257996290922165	0.987631976604462	0.51271641254425	0.0251517798751593	0.66702127456665	0.200188145041466	0.861299872398376	0.607560694217682	0.775784850120544
NILOTINIB	0.959081888198853	0.266185432672501	0.0589432902634144	0.369617819786072	0.57369738817215	0.363331645727158	0.262965798377991	0.877509355545044	0.541384398937225	0.470728546380997	0.906949400901794	0.677791118621826	0.789954543113708
NSC 85998	0.471879541873932	0.0221945680677891	0.460321217775345	0.024911917746067	0.724760770797729	0.919411838054657	0.270077109336853	0.458912551403046	0.587846517562866	0.233513563871384	0.871083557605743	0.562393963336945	0.944489777088165
NSC-127716	0.0833965092897415	0.0709954425692558	0.586356103420258	0.0574734658002853	0.728322267532349	0.96823263168335	0.853281438350677	0.23647840321064	0.640225172042847	0.299776136875153	0.791970908641815	0.713303864002228	0.900061070919037
NSC141540	0.529773890972137	0.0606407001614571	0.764764249324799	0.196370184421539	0.563849210739136	0.848538041114807	0.566581070423126	0.246846914291382	0.634099662303925	0.447587907314301	0.78932511806488	0.445414155721664	0.912609100341797
NSC256439	0.50538295507431	0.154860630631447	0.796975135803223	0.116974301636219	0.630663514137268	0.984455347061157	0.460268050432205	0.317224532365799	0.670600771903992	0.249935269355774	0.799298346042633	0.226518169045448	0.988674581050873
NSC733504	0.695043325424194	0.0407634861767292	0.637888848781586	0.120142847299576	0.820879220962524	0.934499204158783	0.280845195055008	0.496229946613312	0.545226395130157	0.0598228722810745	0.88353031873703	0.213098555803299	0.992459118366241
PACLITAXEL	0.15685960650444	0.216798439621925	0.390432298183441	0.0767441838979721	0.710632920265198	0.953527450561523	0.402136236429214	0.283839464187622	0.26285719871521	0.412718623876572	0.913139820098877	0.427820384502411	0.974445402622223
PAZOPANIB HYDROCHLORIDE	0.951385974884033	0.545242130756378	0.152164697647095	0.620757222175598	0.518840849399567	0.42955008149147	0.382493317127228	0.314876139163971	0.447824686765671	0.512889206409454	0.890309631824493	0.874300599098206	0.672261357307434
PEMETREXED	0.155926734209061	0.303119271993637	0.230754852294922	0.132323831319809	0.663530588150024	0.973587930202484	0.744750261306763	0.29100576043129	0.89582896232605	0.626979410648346	0.893662989139557	0.614580273628235	0.785791754722595
PIPOBROMAN	0.203342705965042	0.34333410859108	0.627301692962646	0.698399662971497	0.887550413608551	0.967006266117096	0.352670729160309	0.239454224705696	0.28684264421463	0.201111167669296	0.870487332344055	0.229387938976288	0.975704967975616
PLICAMYCIN	0.278227001428604	0.0429382175207138	0.737695157527924	0.0690595358610153	0.71746551990509	0.938042759895325	0.520879685878754	0.404926717281342	0.403899312019348	0.119473084807396	0.67380702495575	0.268244534730911	0.96441912651062
PRALATREXATE	0.29909759759903	0.330566167831421	0.641326010227203	0.134542778134346	0.611667156219482	0.990175545215607	0.766813457012177	0.388679921627045	0.878486514091492	0.576724767684937	0.896858513355255	0.706335306167603	0.799454092979431
PROCARBAZINE HYDROCHLORIDE	0.288916349411011	0.153137519955635	0.437594652175903	0.297292649745941	0.545998632907867	0.829479932785034	0.326046079397202	0.439852952957153	0.596022069454193	0.554620385169983	0.923551559448242	0.580287218093872	0.868940472602844
QUINACRINE HYDROCHLORIDE	0.558709263801575	0.454616248607635	0.815352082252502	0.575287461280823	0.648986339569092	0.966969549655914	0.643791198730469	0.413722723722458	0.406309515237808	0.272845208644867	0.939959347248077	0.582924425601959	0.808433949947357
RALOXIFENE	0.370488196611404	0.264311999082565	0.533640742301941	0.2236218303442	0.355613350868225	0.959041655063629	0.876549243927002	0.550704658031464	0.42726543545723	0.434284538030624	0.770237863063812	0.331298321485519	0.73940098285675
ROMIDEPSIN	0.340927928686142	0.0532250665128231	0.484853714704514	0.207452103495598	0.799721479415894	0.968035459518433	0.241378977894783	0.158007457852364	0.557681918144226	0.384449511766434	0.934061229228973	0.391500681638718	0.984784960746765
RUXOLITINIB	0.740021049976349	0.359565615653992	0.663515448570251	0.392859995365143	0.355118781328201	0.909860789775848	0.271242797374725	0.155764237046242	0.502703964710236	0.172763720154762	0.750406861305237	0.337871193885803	0.90815669298172
SN-38	0.87957364320755	0.739725708961487	0.460729420185089	0.723367869853973	0.538167536258698	0.932982087135315	0.607865035533905	0.577302396297455	0.683578133583069	0.420302361249924	0.67072731256485	0.3225077688694	0.837358891963959
SORAFENIB	0.866327345371246	0.60905909538269	0.0770369693636894	0.572672009468079	0.794629395008087	0.328553378582001	0.33894744515419	0.732169926166534	0.362510681152344	0.408802300691605	0.846442461013794	0.619240999221802	0.80611914396286
SUNITINIB	0.173714652657509	0.484914690256119	0.855629801750183	0.575397729873657	0.637092173099518	0.934145212173462	0.904381930828094	0.352159768342972	0.609423339366913	0.304391860961914	0.938643157482147	0.622330784797668	0.836387872695923
TAMOXIFEN CITRATE	0.495939463376999	0.153207913041115	0.728186249732971	0.314637660980225	0.772958219051361	0.95392245054245	0.191434904932976	0.176086664199829	0.508169412612915	0.517641007900238	0.940136313438416	0.375429928302765	0.919924557209015
TEMOZOLOMIDE	0.691264808177948	0.725399792194366	0.560591757297516	0.821588635444641	0.605497062206268	0.854412734508514	0.835219323635101	0.344970017671585	0.716745495796204	0.365985423326492	0.839766263961792	0.533222615718842	0.596746981143951
TENIPOSIDE	0.451818764209747	0.0514610111713409	0.709798097610474	0.135255411267281	0.546270370483398	0.826501131057739	0.447968065738678	0.155144542455673	0.687637686729431	0.480664640665054	0.882835447788239	0.478037893772125	0.913916289806366
THALIDOMIDE	0.218923360109329	0.42610764503479	0.944701254367828	0.105187088251114	0.645836412906647	0.958148121833801	0.61527693271637	0.251718312501907	0.855496108531952	0.456843674182892	0.946644842624664	0.534973859786987	0.903175294399261
THIOGUANINE	0.584498763084412	0.404299885034561	0.138188123703003	0.153677880764008	0.278300762176514	0.349926263093948	0.836062610149384	0.402271538972855	0.535404324531555	0.696971535682678	0.819567501544952	0.918793022632599	0.481078714132309
THIOTEPA	0.160452127456665	0.564609289169312	0.162325859069824	0.434000194072723	0.739925265312195	0.951526045799255	0.754230737686157	0.690269827842712	0.0918098464608192	0.096399262547493	0.888491749763489	0.123069413006306	0.902304232120514
TOPOTECAN HYDROCHLORIDE	0.880796015262604	0.740721106529236	0.634391903877258	0.715112507343292	0.716338515281677	0.911601305007935	0.400299400091171	0.439128667116165	0.654666721820831	0.418348968029022	0.672684848308563	0.316508889198303	0.859464466571808
TRETINOIN	0.229373052716255	0.315126538276672	0.609265506267548	0.172359794378281	0.863853991031647	0.935387849807739	0.683577477931976	0.336117476224899	0.242513507604599	0.402616500854492	0.891927242279053	0.707374155521393	0.916949689388275
TRIETHYLENEMELAMINE	0.544806182384491	0.501101315021515	0.679863274097443	0.679864883422852	0.754305124282837	0.972399115562439	0.893558442592621	0.380112260580063	0.357352375984192	0.479737401008606	0.657453238964081	0.288135021924973	0.85421758890152
URACIL MUSTARD	0.112818263471127	0.402771443128586	0.745690047740936	0.284586220979691	0.647481739521027	0.984377145767212	0.768971085548401	0.165788233280182	0.538032233715057	0.371214032173157	0.803301751613617	0.492846846580505	0.886118113994598
VANDETANIB	0.379672318696976	0.533893644809723	0.488257527351379	0.674391388893127	0.732221126556396	0.990761935710907	0.644307732582092	0.358622968196869	0.356365084648132	0.24377030134201	0.903904676437378	0.377587825059891	0.835033595561981
VEMURAFENIB	0.79487532377243	0.45390397310257	0.438599348068237	0.518273413181305	0.280769824981689	0.792460024356842	0.34454470872879	0.5541051030159	0.774771630764008	0.437639892101288	0.896323561668396	0.530001938343048	0.706342458724976
VINBLASTINE SULFATE	0.529351472854614	0.403062790632248	0.846118211746216	0.613886833190918	0.915993988513947	0.916424870491028	0.368844658136368	0.556244134902954	0.340097904205322	0.307974576950073	0.599953532218933	0.48201909661293	0.977502882480621
VINCRISTINE SULFATE	0.437077164649963	0.442303121089935	0.799852192401886	0.664817988872528	0.906729578971863	0.912501871585846	0.245335802435875	0.570958614349365	0.382986754179001	0.347301930189133	0.571353793144226	0.554178059101105	0.981786906719208
VISMODEGIB	0.701998770236969	0.409986853599548	0.148023560643196	0.167657122015953	0.612024426460266	0.169225409626961	0.164496496319771	0.558198571205139	0.4533331990242	0.530190825462341	0.918135762214661	0.50992888212204	0.773529946804047
ZOLEDRONIC ACID	0.301946550607681	0.194657042622566	0.203802585601807	0.734512507915497	0.711565792560577	0.63471645116806	0.458946824073792	0.54100227355957	0.12664932012558	0.105514653027058	0.604374825954437	0.124519124627113	0.748181283473969
ZOLINZA	0.104653231799603	0.186149746179581	0.484178930521011	0.123225346207619	0.799856960773468	0.964191615581512	0.153308346867561	0.129281461238861	0.465537667274475	0.36659899353981	0.806855142116547	0.576108157634735	0.863071084022522
