# Supplementary material for: Interpreting drug synergy in breast cancer with deep learning using target-protein inhibition profiles
Source: BioData Min. 2024 Feb 29;17:8. doi: 10.1186/s13040-024-00359-z (PMC10905801; doi:10.1186/s13040-024-00359-z)
Supplement: Supplementary file 4 — Supplementary Material 4. [file 13040_2024_359_MOESM4_ESM.csv]

DRUG	ABL1	CSF1R	EGFR	FLT1	FLT4	KDR	KIT	MCL1	NR1I2	PDGFRB	RET	TOP2A	TUBB1
1-(5-DEOXYPENTOFURANOSYL)-5-FLUORO-4-{[(PENTYLOXY)CARBONYL]AMINO}PYRIMIDIN-2(1H)-ONE	0.00148	0.104	0.925	0.9	0.742	1.9e-05	0.301	0.00871	0.903	0.000172	0.338	0.987	0.988
34793-34-5	0.432	0.853	0.287	1	0.988	0.159	0.989	0.995	0.00296	1	1	0.994	0.997
5-FU	0.714	0.998	0.227	0.000679	0.983	0.000659	0.00016	0.994	0.944	0.998	0.0711	0.846	0.615
ABIRATERONE	0.888	0.0929	0.37	0.46	0.0545	0.0116	0.967	0.576	0.944	1	0.815	0.311	0.999
ACTINOMYCIN D	0.805	0.902	1	1	0.975	0.000441	0.997	0.462	0.00967	0.988	0.99	0.746	1
ADM HYDROCHLORIDE	0.136	0.939	0.0154	0.00336	0.0864	0.000864	3.08e-05	0.888	0.533	0.888	0.984	0.956	0.961
ALLOPURINOL	0.646	0.69	0.999	0.61	0.841	0.0202	0.999	0.983	0.000373	0.98	0.0655	0.713	0.997
ALTRETAMINE	0.0178	0.327	0.0532	0.994	0.144	0.611	0.99	0.996	0.677	0.856	0.253	0.744	0.999
AMIFOSTINE	0.026	0.655	0.165	0.219	0.00723	0.000387	0.176	0.993	0.888	0.598	0.19	0.697	0.992
AMINOLEVULINIC ACID HYDROCHLORIDE	0.000332	0.819	0.995	0.998	0.0101	9.6e-05	0.944	0.641	0.983	1	0.994	0.666	0.999
ANASTROZOLE	0.492	0.828	0.0442	0.322	0.706	0.00958	0.208	0.989	0.0542	0.993	0.161	0.96	0.986
ANTIBIOTIC AD 32	9.99e-05	0.211	0.115	0.00482	0.000763	0.00803	0.272	0.994	0.104	0.159	0.269	0.891	0.997
ANTIBIOTIC AY 22989	0.0263	0.822	0.62	0.999	0.261	0.0101	0.84	0.972	0.165	1	0.542	0.853	0.988
ARSENIC TRIOXIDE	0.00186	0.813	0.0752	0.00316	0.00798	0.000406	0.0034	0.961	0.728	0.14	0.523	0.714	0.995
AXITINIB	0.000399	0.486	0.467	0.000584	0.000413	0.56	0.309	0.999	0.996	0.962	0.123	0.866	0.981
AZACYTIDINE	0.817	0.499	1	0.999	0.0496	0.301	1	0.999	0.000498	1	0.971	0.851	1
BENDAMUSTINE HYDROCHLORIDE	0.979	0.289	1	0.546	0.152	0.818	0.724	0.0809	4.9e-05	0.976	0.962	0.976	1
BLEOMYCIN	0.192	0.889	0.999	0.963	0.958	0.0869	0.772	0.64	0.0209	0.909	0.825	0.824	1
BORTEZOMIB	5.36e-05	0.0734	0.719	2.36e-05	0.00217	0.0707	2.18e-06	1.43e-06	1	0.614	6.42e-05	0.776	1
BUSULFAN	0.00221	0.975	0.857	0.995	0.103	0.0049	0.999	1	0.931	1	0.657	0.973	0.986
CABAZITAXEL	0.00814	0.995	0.0413	0.0806	0.0787	0.000362	0.000133	0.104	0.886	0.0127	0.253	0.969	0.928
CARBOPLATIN	0.00319	0.442	1	0.0241	0.282	0.00253	0.998	0.0303	1	0.998	0.855	0.531	1
CARMUSTINE	0.722	0.0651	1	0.759	0.595	0.399	0.342	0.602	1	1	0.222	0.735	0.388
CELECOXIB	0.000243	0.21	0.0181	0.996	0.26	0.748	1	0.999	5.95e-05	1	0.068	0.97	1
CHEMBL17639	0.997	0.578	1	0.999	0.968	0.97	0.986	0.388	0.000143	0.994	0.991	0.857	0.999
CHEMBL277800	1	0.126	0.999	1	0.961	0.883	1	1	0.011	0.998	1	0.598	0.437
CHLORAMBUCIL	0.146	0.911	0.975	0.00264	0.947	0.465	2.16e-05	0.895	0.999	1	1	0.849	0.617
CISPLATINO	0.0378	0.261	1	1	0.0791	0.0507	0.974	0.91	0.0102	1	0.781	0.968	0.997
CO-V	4.27e-05	0.0427	0.0231	0.0677	0.000869	0.123	0.868	1	0.76	0.591	0.00677	0.773	0.991
CRIZOTINIB	0.000517	0.103	0.971	0.162	0.912	0.159	0.696	0.997	0.1	0.989	0.0506	0.929	0.952
CYCLOPHOSPHAMIDE	0.0059	0.0827	0.943	0.0395	0.00307	5.79e-09	0.00204	0.000332	1	0.901	0.41	0.357	0.977
CYTARABINE HYDROCHLORIDE	0.997	0.968	0.985	0.127	0.00493	0.112	0.993	0.789	0.000105	1	0.994	0.806	1
DACARBAZINE	0.00327	0.0399	1	0.0647	0.358	0.161	0.0186	0.962	4.82e-07	0.0715	1	0.983	1
DASATINIB	0.863	0.153	0.991	0.106	0.0123	1.67e-08	0.991	0.000204	1	0.283	0.0149	0.829	0.885
DAUNORUBICIN HYDROCHLORIDE	0.312	0.991	0.0655	0.0158	0.851	0.12	0.00137	0.933	0.866	0.995	0.0899	0.611	0.899
DEXRAZOXANE	1	0.733	0.84	0.817	0.342	0.998	0.999	0.621	0.00103	1	0.998	0.987	0.982
DOCETAXEL	0.442	0.0196	0.0115	0.256	0.0732	0.014	0.824	0.859	0.0191	1	0.752	0.267	0.998
EMCYT (PHARMACIA)	0.411	0.995	0.736	0.0183	0.677	0.173	0.197	0.927	0.0584	0.84	0.478	0.926	0.991
ERLOTINIB HYDROCHLORIDE	0.985	0.914	0.0424	0.165	0.158	0.0305	0.822	0.794	0.00236	0.331	0.749	0.838	0.938
EXEMESTANE	0.000227	0.426	0.162	3.42e-06	0.162	0.00447	0.0177	0.128	0.99	1	0.992	0.697	0.996
FLUDARABINE BASE	0.989	0.444	0.245	1	0.997	1	0.993	0.314	0.0105	1	1	0.969	0.993
FULVESTRANT	0.00242	0.109	0.000238	0.0051	0.0797	0.00954	0.00472	0.0371	1	0.0194	0.00202	0.00597	0.979
GEFITINIB	3.91e-05	0.789	0.122	0.174	0.000767	0.766	0.034	1	0.991	0.0139	0.0299	0.835	0.995
HYDROXYUREA	0.325	0.026	0.368	0.944	0.194	0.859	0.988	1	0.000154	0.606	0.997	0.903	0.965
IFOSFAMIDE	1.28e-05	0.97	0.0722	0.0558	0.219	0.189	0.374	0.0394	0.584	0.998	0.907	0.471	1
IMATINIB	0.0144	0.993	0.964	0.0626	0.0299	0.00543	0.0045	1	0.0365	0.22	0.59	0.99	0.973
IMIQUIMOD	0.872	0.0903	1	0.999	0.0803	0.969	1	1	0.73	0.999	1	0.966	0.728
IXABEPILONE	0.0276	0.989	0.262	0.789	0.000536	0.00129	0.911	0.489	0.0409	1	0.865	0.368	0.985
LAPATINIB	0.103	0.908	0.994	1	0.0271	0.000265	1	0.999	0.0249	1	0.942	0.971	0.8
LENALIDOMIDE	0.972	0.424	1	0.87	0.482	0.369	0.998	1	0.000952	0.975	0.035	0.964	0.998
LETROZOLE	1	0.211	1	0.964	0.117	0.861	0.999	0.679	0.986	1	0.999	0.439	0.999
LOMUSTINE	0.858	0.186	0.944	0.0607	0.0203	0.0015	0.995	0.628	0.00772	0.429	0.996	0.92	0.986
MECHLORETHAMINE HYDROCHLORIDE	0.963	0.0897	1	0.999	0.937	0.000168	0.999	0.796	0.805	0.995	0.459	0.643	0.99
MEGESTROL ACETATE	0.00795	0.438	1	0.0334	0.113	0.00445	0.997	0.0294	1	0.999	0.894	0.521	1
MELPHALAN HYDROCHLORIDE	0.935	0.193	1	1	0.999	1	1	0.99	5.45e-05	1	1	0.957	1
MERCAPTOPURINE	0.994	0.976	0.999	0.827	0.744	0.921	0.998	1	0.000267	1	0.99	0.89	0.997
METHOTREXATE	0.00492	0.897	0.917	0.106	0.00247	1.18e-06	0.471	1	0.991	0.998	0.541	0.98	0.94
METHOXSALEN	0.933	0.751	1	0.999	0.103	0.499	1	0.998	0.00065	1	0.948	0.825	1
MITOMYCINE	0.998	0.206	1	0.999	0.94	0.968	0.994	0.285	0.000336	0.991	0.961	0.927	0.999
MITOTANE	8.29e-06	0.928	0.371	0.00233	0.00428	0.0127	0.00654	0.566	0.322	0.917	0.37	0.971	0.999
MITOXANTRONE	1	0.943	0.999	1	0.998	0.999	1	0.997	8.59e-08	1	1	0.989	1
NILOTINIB	0.0491	0.258	0.936	0.938	0.108	0.353	0.907	0.953	5.15e-05	0.999	0.958	0.843	1
NSC 85998	0.0231	0.0204	0.863	0.878	0.26	4.48e-05	0.104	0.992	0.813	0.0548	0.83	0.995	1
NSC-127716	0.0425	0.943	0.967	0.621	0.0996	0.193	0.47	0.417	0.000546	0.0874	0.816	0.931	0.997
NSC141540	0.95	0.0683	1	0.194	0.0147	0.288	0.996	1	0.443	0.993	0.791	0.929	0.998
NSC256439	0.742	0.608	0.00144	0.0359	0.296	0.000908	0.00273	0.796	0.229	0.995	0.989	0.824	0.972
NSC733504	0.000578	0.333	0.164	0.00476	0.00741	0.000129	0.373	0.99	0.239	0.41	0.102	0.952	0.997
PACLITAXEL	0.0715	0.105	0.7	0.649	0.705	0.036	0.815	0.729	0.0591	0.98	0.999	0.955	1
PAZOPANIB HYDROCHLORIDE	4.62e-05	0.212	0.984	0.448	0.000373	0.496	0.0277	0.997	0.804	0.812	0.279	0.771	0.982
PEMETREXED	0.244	0.679	0.515	0.0628	0.000118	6.1e-06	0.52	0.994	0.0881	0.94	0.889	0.688	0.992
PIPOBROMAN	0.00894	0.974	0.978	0.978	0.00121	2.52e-05	0.999	0.999	0.0202	1	0.997	0.833	0.933
PLICAMYCIN	0.00201	0.00252	0.983	0.994	0.768	0.302	0.373	0.997	1	0.00491	0.749	0.899	0.513
PRALATREXATE	0.00712	0.577	0.998	0.964	0.993	0.182	0.999	0.521	1	1	0.969	0.183	1
PROCARBAZINE HYDROCHLORIDE	0.000314	0.204	0.586	0.964	1	0.00234	0.818	1	0.000311	0.0708	0.541	0.997	0.644
QUINACRINE HYDROCHLORIDE	0.98	0.964	0.999	0.889	0.598	0.909	0.996	1	0.000169	1	0.993	0.859	0.804
RALOXIFENE	0.00057	0.496	0.0182	0.27	0.00218	0.999	0.999	0.973	0.00011	0.914	0.151	0.51	0.91
ROMIDEPSIN	0.000797	0.883	0.0918	0.000213	0.00174	0.533	0.00668	0.999	1	0.895	0.465	0.695	0.979
RUXOLITINIB	0.944	0.0695	1	1	0.952	0.706	1	0.267	1	0.42	1	0.285	0.984
SN-38	0.0231	0.0957	0.996	0.0245	0.018	4.64e-05	0.0022	0.136	1	0.00127	0.0849	0.723	0.586
SORAFENIB	0.0123	0.868	0.99	0.996	0.0234	9.42e-05	1	0.994	0.0372	0.999	0.906	0.943	0.554
SUNITINIB	0.000316	0.373	0.994	0.0367	0.00831	0.00311	0.178	0.74	0.00156	0.992	0.767	0.0867	0.987
TAMOXIFEN CITRATE	0.0723	0.16	1	1	0.0244	0.0159	0.992	0.89	0.0192	1	0.181	0.898	0.999
TEMOZOLOMIDE	0.283	0.952	0.941	1	0.998	0.979	1	0.952	0.000406	1	1	0.974	0.991
TENIPOSIDE	0.0452	0.894	0.991	0.832	0.6	0.878	1	1	0.00038	1	0.285	0.941	0.972
THALIDOMIDE	0.174	0.759	0.991	0.998	0.00886	0.0115	1	0.997	0.0827	1	0.974	0.946	0.999
THIOGUANINE	0.0108	0.0325	0.967	0.0686	0.000699	0.000292	0.0151	0.0367	1	0.153	0.0904	0.793	0.782
THIOTEPA	0.619	0.89	0.969	0.0539	0.334	3.96e-05	1	0.078	1.05e-06	0.955	0.392	0.824	0.988
TOPOTECAN HYDROCHLORIDE	0.0445	0.0131	0.946	0.273	0.0296	0.0584	0.0648	0.144	1	0.998	0.142	0.482	0.968
TRETINOIN	0.74	0.739	0.988	0.353	0.937	0.18	0.000204	0.0234	0.997	0.977	0.992	0.348	0.981
TRIETHYLENEMELAMINE	1	0.897	0.999	0.000125	0.00595	2.07e-05	1	0.999	0.000111	0.998	1	0.612	1
URACIL MUSTARD	0.108	0.913	0.305	0.708	0.0219	0.794	0.00556	0.104	0.656	0.0237	0.386	0.743	0.989
VANDETANIB	0.165	0.795	0.799	0.000405	0.477	0.348	1	0.931	0.998	1	0.988	0.453	1
VEMURAFENIB	0.784	0.0429	1	0.99	0.444	4.34e-06	0.991	0.838	0.804	0.642	0.993	0.719	0.907
VINBLASTINE SULFATE	0.0451	0.931	0.981	0.0161	0.163	2.24e-07	0.601	0.057	0.996	0.503	0.994	0.33	0.993
VINCRISTINE SULFATE	0.000492	0.221	0.495	0.0916	0.00964	0.131	0.602	1	0.0532	0.936	0.00298	0.859	0.99
VISMODEGIB	0.913	0.51	0.996	0.343	0.301	0.997	1	0.982	0.00102	1	1	0.61	0.997
ZOLEDRONIC ACID	0.00347	0.656	0.994	0.935	0.708	0.0129	0.978	0.122	0.0194	1	0.515	0.453	0.999
ZOLINZA	0.138	0.906	0.657	0.98	0.00126	0.000175	0.905	0.0755	0.995	0.483	0.427	0.815	0.945
